# Supplementary material for: Atomic high-spin cobalt(II) center for highly selective electrochemical CO reduction to CH3OH
Source: Nat Commun. 2023 Oct 17;14:6550. doi: 10.1038/s41467-023-42307-1 (PMC10582074; doi:10.1038/s41467-023-42307-1)
Supplement: Supplementary file 3 — Source Data [file 41467_2023_42307_MOESM3_ESM.zip › Figure 1.xlsx]

## Sheet: Figure 1b
Raman shift	intensity (50 ℃)	Raman shift	intensity (100 ℃)	Raman shift	intensity (200 ℃)	Raman shift	intensity (300 ℃)	Raman shift	intensity (400 ℃)
1801.36	126.177	1800.01	112.138	1801.37	130.851	1801.37	151.101	1799.97	141.729
1799.78	121.479	1798.43	141.7	1799.79	160.415	1799.79	121.479	1798.39	127.685
1798.21	99.6544	1796.85	135.444	1798.21	155.71	1798.21	126.125	1796.81	119.875
1796.62	118.315	1795.26	124.52	1796.63	144.781	1796.63	129.213	1795.23	144.754
1795.04	126.073	1793.68	121.382	1795.05	141.638	1795.05	110.509	1793.65	121.382
1793.46	127.603	1792.1	124.469	1793.47	129.159	1793.47	138.496	1792.07	140.027
1791.88	112.019	1790.52	127.554	1791.89	132.244	1791.89	144.691	1790.48	144.664
1790.3	107.329	1788.94	122.862	1790.3	160.216	1790.3	129.106	1788.9	127.527
1788.72	104.196	1787.36	118.172	1788.72	132.19	1788.72	138.41	1787.32	157.044
1787.14	118.169	1785.78	107.266	1787.14	150.821	1787.14	110.394	1785.74	139.911
1785.55	113.481	1784.19	141.437	1785.56	118.144	1785.56	115.035	1784.16	111.906
1783.97	110.349	1782.61	116.545	1783.98	128.999	1783.98	132.108	1782.57	127.422
1782.39	119.649	1781.03	113.413	1782.39	132.08	1782.39	158.496	1780.99	118.074
1780.8	100.982	1779.44	116.497	1780.81	138.267	1780.81	139.821	1779.41	121.156
1779.22	113.387	1777.86	114.92	1779.23	125.813	1779.23	141.345	1777.82	127.343
1777.64	97.8341	1776.27	135.08	1777.64	128.893	1777.64	127.34	1776.24	152.159
1776.05	122.656	1774.69	108.663	1776.06	125.761	1776.06	122.656	1774.65	131.947
1774.47	104.003	1773.1	100.88	1774.47	138.153	1774.47	119.526	1773.07	150.544
1772.88	91.5656	1771.52	114.825	1772.89	130.365	1772.89	125.709	1771.48	141.202
1771.3	85.3401	1769.93	125.66	1771.3	152.061	1771.3	125.683	1769.9	130.314
1769.71	124.105	1768.35	122.532	1769.72	145.824	1769.72	116.349	1768.31	122.532
1768.12	125.631	1766.76	124.058	1768.13	142.692	1768.13	127.182	1766.72	133.361
1766.54	119.402	1765.17	100.776	1766.54	138.01	1766.54	117.851	1765.14	127.132
1764.95	105.424	1763.59	111.606	1764.96	108.525	1764.96	127.129	1763.55	113.155
1763.37	137.953	1762	94.5352	1763.37	147.253	1763.37	134.853	1761.96	108.483
1761.78	131.726	1760.41	117.757	1761.78	119.328	1761.78	131.726	1760.38	128.603
1760.19	100.71	1758.82	120.831	1760.2	116.205	1760.2	133.248	1758.79	127.027
1758.6	122.377	1757.23	123.904	1758.61	125.475	1758.61	122.377	1757.2	123.903
1757.01	105.315	1755.65	117.684	1757.02	125.449	1757.02	113.059	1755.61	119.232
1755.42	111.487	1754.06	111.467	1755.43	136.262	1755.43	139.359	1754.02	133.141
1753.84	105.271	1752.47	123.827	1753.84	131.589	1753.84	136.234	1752.43	142.4
1752.25	102.154	1750.88	122.254	1752.25	123.823	1752.25	126.919	1750.84	119.158
1750.66	111.418	1749.29	131.511	1750.66	139.272	1750.66	133.082	1749.25	105.209
1749.07	123.772	1747.7	128.39	1749.07	143.885	1749.07	139.243	1747.66	133.03
1747.48	100.544	1746.11	103.619	1747.48	136.121	1747.48	109.825	1746.07	114.444
1745.88	106.709	1744.52	134.522	1745.89	122.174	1745.89	142.279	1744.48	126.79
1744.29	126.787	1742.93	162.321	1744.3	129.88	1744.3	122.149	1742.89	132.948
1742.7	111.302	1741.33	109.737	1742.71	139.128	1742.71	131.399	1741.3	129.829
1741.11	115.916	1739.74	112.805	1741.12	134.463	1741.12	111.279	1739.71	134.438
1739.52	117.437	1738.15	140.591	1739.53	126.709	1739.53	151.432	1738.11	106.601
1737.93	108.143	1736.56	142.106	1737.93	129.772	1737.93	123.593	1736.52	135.927
1736.33	112.755	1734.96	128.178	1736.34	135.924	1736.34	128.201	1734.93	122
1734.74	109.643	1733.37	121.975	1734.75	126.63	1734.75	134.351	1733.33	143.59
1733.15	128.148	1731.78	117.319	1733.15	160.571	1733.15	121.972	1731.74	128.124
1731.55	117.316	1730.18	112.665	1731.56	163.625	1731.56	134.296	1730.15	123.468
1729.96	114.205	1728.59	112.641	1729.96	138.898	1729.96	118.835	1728.55	121.899
1728.37	117.267	1726.99	128.045	1728.37	148.127	1728.37	155.842	1726.96	152.728
1726.77	121.871	1725.4	128.018	1726.78	151.181	1726.78	126.499	1725.36	155.781
1725.18	109.507	1723.8	118.74	1725.18	144.981	1725.18	152.692	1723.77	127.991
1723.58	94.0636	1722.21	114.09	1723.59	126.446	1723.59	131.072	1722.17	134.132
1721.99	109.461	1720.61	131.022	1721.99	134.129	1721.99	129.504	1720.58	114.065
1720.39	123.311	1719.02	129.453	1720.39	134.101	1720.39	118.687	1718.98	138.699
1718.79	110.957	1717.42	110.937	1718.8	143.319	1718.8	103.252	1717.38	112.477
1717.2	106.312	1715.82	127.859	1717.2	149.453	1717.2	143.29	1715.79	130.94
1715.6	109.37	1714.23	129.373	1715.61	132.477	1715.61	129.396	1714.19	112.431
1714	93.9467	1712.63	121.647	1714.01	147.851	1714.01	120.129	1712.59	123.186
1712.4	124.723	1711.03	101.608	1712.41	126.263	1712.41	110.865	1710.99	167.806
1710.81	110.842	1709.43	123.136	1710.81	155.487	1710.81	127.776	1709.39	138.527
1709.21	93.8882	1707.83	120.032	1709.21	129.289	1709.21	126.21	1707.8	135.42
1707.61	96.9464	1706.23	126.162	1707.62	155.422	1707.62	118.49	1706.2	126.161
1706.01	98.4648	1704.63	138.441	1706.02	135.389	1706.02	140.005	1704.6	129.211
1704.41	95.368	1703.04	133.799	1704.42	153.819	1704.42	135.361	1703	109.192
1702.81	93.8103	1701.44	123.008	1702.82	126.106	1702.82	136.871	1701.4	123.007
1701.21	101.479	1699.84	118.371	1701.22	130.692	1701.22	121.467	1699.8	139.892
1699.61	101.458	1698.23	106.05	1699.62	138.351	1699.62	124.516	1698.2	135.252
1698.01	113.732	1696.63	127.541	1698.02	142.933	1698.02	119.88	1696.6	119.857
1696.41	124.464	1695.03	133.66	1696.42	133.684	1696.42	116.781	1695	116.76
1694.81	95.2492	1693.43	116.736	1694.81	150.555	1694.81	142.874	1693.39	139.776
1693.21	118.269	1691.83	121.319	1693.21	139.772	1693.21	112.125	1691.79	130.533
1691.61	121.316	1690.23	127.435	1691.61	141.279	1691.61	118.244	1690.19	113.617
1690	98.2605	1688.62	116.664	1690.01	122.826	1690.01	133.573	1688.59	128.943
1688.4	116.66	1687.02	124.313	1688.41	138.15	1688.41	145.825	1686.98	148.868
1686.8	130.448	1685.42	124.287	1686.8	138.122	1686.8	108.963	1685.38	139.631
1685.2	115.077	1683.81	136.534	1685.2	158.04	1685.2	139.627	1683.78	136.533
1683.59	119.656	1682.21	139.573	1683.6	145.734	1683.6	116.588	1682.17	144.174
1681.99	118.097	1680.61	136.477	1681.99	134.968	1681.99	139.569	1680.57	136.477
1680.38	99.6715	1679	139.515	1680.39	130.34	1680.39	147.207	1678.96	114.985
1678.78	133.379	1677.4	110.363	1678.78	144.111	1678.78	114.982	1677.36	114.961
1677.17	108.827	1675.79	128.73	1677.18	148.679	1677.18	116.491	1675.76	140.989
1675.57	105.739	1674.19	139.428	1675.57	147.116	1675.57	131.791	1674.15	145.556
1673.96	128.699	1672.58	131.74	1673.97	131.764	1673.97	134.828	1672.54	124.08
1672.36	128.672	1670.97	124.055	1672.36	133.268	1672.36	143.991	1670.94	143.964
1670.75	104.142	1669.37	163.841	1670.76	133.24	1670.76	143.961	1669.33	146.997
1669.14	131.681	1667.76	130.127	1669.15	133.213	1669.15	151.587	1667.72	136.25
1667.54	142.37	1666.15	107.141	1667.54	143.901	1667.54	125.531	1666.12	117.855
1665.93	131.627	1664.55	122.421	1665.94	120.913	1665.94	137.749	1664.51	142.314
1664.32	87.2227	1662.94	140.755	1664.33	145.371	1664.33	133.13	1662.9	130.045
1662.71	105.563	1661.33	142.256	1662.72	151.461	1662.72	119.333	1661.29	126.959
1661.11	116.249	1659.72	139.168	1661.11	136.133	1661.11	143.781	1659.69	159.048
1659.5	113.166	1658.11	139.139	1659.5	129.988	1659.5	146.81	1658.08	140.667
1657.89	117.729	1656.5	145.224	1657.89	145.25	1657.89	136.077	1656.47	140.638
1656.28	97.8325	1654.89	129.911	1656.28	143.692	1656.28	116.176	1654.86	143.665
1654.67	117.68	1653.28	152.804	1654.67	125.322	1654.67	131.435	1653.25	116.131
1653.06	122.24	1651.67	160.411	1653.06	137.52	1653.06	155.856	1651.64	146.661
1651.45	114.576	1650.06	172.597	1651.46	132.908	1651.46	157.351	1650.03	145.103
1649.84	120.662	1648.45	154.236	1649.84	143.572	1649.84	140.517	1648.42	149.654
1648.23	119.109	1646.84	140.463	1648.23	154.231	1648.23	163.394	1646.8	157.256
1646.62	140.459	1645.23	149.592	1646.62	140.459	1646.62	119.085	1645.19	148.065
1645	146.535	1643.62	160.244	1645.01	151.114	1645.01	134.324	1643.58	152.613
1643.39	131.244	1642.01	163.262	1643.4	172.448	1643.4	140.4	1641.97	148.003
1641.78	134.268	1640.39	140.346	1641.79	170.887	1641.79	161.732	1640.36	160.177
1640.17	105.256	1638.78	143.367	1640.17	161.698	1640.17	129.664	1638.74	155.568
1638.55	138.787	1637.17	137.238	1638.56	146.413	1638.56	146.413	1637.13	149.436
1636.94	120.461	1635.55	166.175	1636.95	172.305	1636.95	134.184	1635.52	157.027
1635.33	118.911	1633.94	156.995	1635.33	166.171	1635.33	152.45	1633.9	138.704
1633.71	138.701	1632.32	147.819	1633.72	150.894	1633.72	124.983	1632.29	155.438
1632.1	123.433	1630.71	178.26	1632.11	158.482	1632.11	134.1	1630.67	179.783
1630.48	150.831	1629.1	158.421	1630.49	143.214	1630.49	152.355	1629.06	167.56
1628.87	150.8	1627.48	164.479	1628.88	153.846	1628.88	137.091	1627.44	159.91
1627.25	170.566	1625.87	172.058	1627.26	165.998	1627.26	144.677	1625.83	179.671
1625.64	141.601	1624.25	173.545	1625.64	161.395	1625.64	143.124	1624.21	162.888
1624.02	150.706	1622.63	162.855	1624.03	165.929	1624.03	159.839	1622.6	164.376
1622.41	152.196	1621.02	164.342	1622.41	178.07	1622.41	179.592	1620.98	164.342
1620.79	162.816	1619.4	179.522	1620.79	150.643	1620.79	141.513	1619.36	194.735
1619.17	164.303	1617.78	190.132	1619.18	164.304	1619.18	149.09	1617.74	193.173
1617.55	155.143	1616.16	203.779	1617.56	182.521	1617.56	156.664	1616.13	164.239
1615.94	162.714	1614.54	206.777	1615.94	188.566	1615.94	142.945	1614.51	170.286
1614.32	161.16	1612.93	171.772	1614.32	168.762	1614.32	155.079	1612.89	183.932
1612.7	212.808	1611.31	226.448	1612.71	170.247	1612.71	194.568	1611.27	168.696
1611.08	200.606	1609.69	215.765	1611.09	206.685	1611.09	167.172	1609.65	223.361
1609.46	188.409	1608.07	208.124	1609.47	185.37	1609.47	177.773	1608.03	186.855
1607.84	205.08	1606.45	218.712	1607.85	179.255	1607.85	179.255	1606.41	226.305
1606.22	191.368	1604.83	236.889	1606.23	195.924	1606.23	180.736	1604.79	192.851
1604.6	188.291	1603.21	223.176	1604.61	217.142	1604.61	198.92	1603.17	212.547
1602.98	188.252	1601.59	203.397	1602.99	221.651	1602.99	200.397	1601.55	217.057
1601.36	206.426	1599.97	213.977	1601.37	209.462	1601.37	212.498	1599.93	229.152
1599.74	207.901	1598.35	218.484	1599.75	194.243	1599.75	200.313	1598.31	239.725
1598.12	216.961	1596.72	260.913	1598.13	215.444	1598.13	186.617	1596.69	235.124
1596.5	195.679	1595.1	235.076	1596.5	236.635	1596.5	182.027	1595.07	215.359
1594.88	203.221	1593.48	210.766	1594.88	224.453	1594.88	207.771	1593.44	248.672
1593.25	206.211	1591.86	227.398	1593.26	218.341	1593.26	186.5	1591.82	244.073
1591.63	192.525	1590.24	216.741	1591.64	234.971	1591.64	203.136	1590.2	200.067
1590.01	189.453	1588.61	225.788	1590.01	236.438	1590.01	206.125	1588.57	239.425
1588.38	165.169	1586.99	225.741	1588.39	227.297	1588.39	225.781	1586.95	212.104
1586.76	184.829	1585.36	186.311	1586.77	245.429	1586.77	181.799	1585.33	227.207
1585.14	184.791	1583.74	195.358	1585.14	198.423	1585.14	213.57	1583.7	201.415
1583.51	157.493	1582.12	199.86	1583.52	199.896	1583.52	189.295	1582.08	225.598
1581.89	169.573	1580.49	174.084	1581.89	193.798	1581.89	189.256	1580.45	201.331
1580.26	145.318	1578.87	190.695	1580.27	183.161	1580.27	214.95	1578.83	216.423
1578.64	164.962	1577.24	211.84	1578.64	190.69	1578.64	199.77	1577.2	167.958
1577.01	148.283	1575.61	198.18	1577.02	195.189	1577.02	178.545	1575.58	167.923
1575.38	151.278	1573.99	173.938	1575.39	204.225	1575.39	169.431	1573.95	192.088
1573.76	170.908	1572.36	192.048	1573.76	189.058	1573.76	130.072	1572.32	169.365
1572.13	157.263	1570.73	169.33	1572.14	208.677	1572.14	148.191	1570.7	195.031
1570.5	152.695	1569.11	179.876	1570.51	202.586	1570.51	154.207	1569.07	190.456
1568.88	175.336	1567.48	237.265	1568.88	175.336	1568.88	178.359	1567.44	176.815
1567.25	208.546	1565.85	194.91	1567.26	202.501	1567.26	173.788	1565.81	182.821
1565.62	190.371	1564.22	200.911	1565.63	167.708	1565.63	169.219	1564.18	208.463
1563.99	182.779	1562.59	238.627	1564	231.117	1564	196.374	1562.55	225.033
1562.36	223.517	1560.96	238.577	1562.37	194.823	1562.37	160.087	1560.93	187.237
1560.73	280.848	1559.33	283.817	1560.74	221.961	1560.74	197.802	1559.29	244.565
1559.11	238.52	1557.7	258.099	1559.11	223.424	1559.11	169.078	1557.67	268.663
1557.47	279.221	1556.07	294.262	1557.48	244.508	1557.48	196.21	1556.04	288.224
1555.85	312.361	1554.44	316.831	1555.85	236.912	1555.85	223.331	1554.4	261.007
1554.21	267.035	1552.81	313.748	1554.22	271.562	1554.22	199.145	1552.77	324.305
1552.58	300.163	1551.18	310.666	1552.59	251.896	1552.59	232.287	1551.14	310.664
1550.95	330.261	1549.55	358.85	1550.96	285.02	1550.96	254.859	1549.51	327.185
1549.32	373.916	1547.92	419.073	1549.33	284.961	1549.33	224.652	1547.88	370.832
1547.69	506.491	1546.29	530.514	1547.7	284.901	1547.7	227.619	1546.25	432.547
1546.06	667.644	1544.65	685.606	1546.06	333.069	1546.06	224.558	1544.62	513.825
1544.42	1075.84	1543.02	985.258	1544.43	397.791	1544.43	269.714	1542.98	685.459
1542.79	1571.24	1541.39	1375.16	1542.8	415.785	1542.8	305.813	1541.35	906.725
1541.16	2090.54	1539.75	1832.66	1541.16	507.573	1541.16	341.897	1539.71	1189.64
1539.52	2305.43	1538.12	2125.86	1539.53	621.911	1539.53	403.564	1538.08	1565.78
1537.89	2023.42	1536.48	2041.12	1537.9	829.542	1537.9	465.206	1536.45	1866.5
1536.26	1636.16	1534.85	1583.19	1536.26	990.426	1536.26	609.609	1534.81	2010.58
1534.62	1042.89	1533.21	1158.56	1534.63	1196.39	1534.63	776.524	1533.18	1816.07
1532.99	669.536	1531.58	807.811	1532.99	1373.68	1532.99	826.013	1531.54	1481.73
1531.35	424.201	1529.94	503.836	1531.36	1313.22	1531.36	920.608	1529.91	1137.01
1529.71	327.86	1528.31	415.014	1529.72	1288.88	1529.72	893.344	1528.27	781.907
1528.08	278.172	1526.67	323.222	1528.08	1046.53	1528.08	836.019	1526.63	608.858
1526.44	220.987	1525.04	291.591	1526.45	841.857	1526.45	759.175	1525	437.384
1524.81	193.887	1523.4	256.967	1524.81	668.836	1524.81	629.758	1523.36	330.599
1523.17	207.371	1521.76	249.401	1523.17	495.887	1523.17	462.828	1521.72	294.472
1521.53	210.332	1520.12	222.311	1521.54	383.105	1521.54	405.641	1520.09	270.377
1519.89	162.222	1518.48	214.755	1519.9	321.44	1519.9	309.424	1518.45	229.772
1518.26	189.219	1516.85	195.191	1518.26	309.359	1518.26	288.335	1516.81	226.721
1516.62	183.174	1515.21	201.155	1516.62	243.231	1516.62	259.747	1515.17	213.163
1514.98	183.136	1513.57	163.592	1514.98	252.187	1514.98	223.666	1513.53	208.616
1513.34	162.086	1511.93	177.062	1513.35	199.606	1513.35	214.614	1511.89	223.578
1511.7	195.063	1510.29	219.031	1511.71	240.078	1511.71	184.56	1510.25	192.026
1510.06	177.02	1508.65	185.987	1510.07	214.524	1510.07	216.024	1508.61	224.984
1508.42	169.484	1507.01	206.943	1508.43	217.479	1508.43	178.483	1506.97	205.442
1506.78	163.45	1505.37	200.902	1506.79	215.934	1506.79	170.948	1505.33	209.897
1505.14	161.916	1503.73	200.86	1505.14	217.388	1505.14	197.898	1503.69	208.354
1503.5	187.364	1502.09	209.81	1503.5	223.338	1503.5	193.36	1502.05	200.817
1501.86	235.28	1500.44	230.742	1501.86	209.804	1501.86	214.3	1500.41	238.233
1500.21	284.674	1498.8	304.097	1500.22	232.234	1500.22	208.261	1498.76	263.649
1498.57	359.513	1497.16	396.89	1498.58	229.189	1498.58	181.254	1497.12	308.524
1496.93	410.357	1495.52	369.854	1496.93	236.63	1496.93	193.198	1495.48	324.931
1495.29	384.817	1493.87	368.279	1495.29	271.019	1495.29	230.591	1493.84	387.739
1493.64	299.405	1492.23	306.835	1493.65	312.879	1493.65	217.069	1492.19	372.69
1492	254.441	1490.59	287.317	1492	318.8	1492	237.977	1490.55	353.159
1490.36	225.956	1488.94	270.799	1490.36	342.675	1490.36	257.381	1488.9	258.829
1488.71	195.987	1487.3	210.91	1488.72	312.682	1488.72	258.823	1487.26	257.279
1487.07	172.014	1485.65	212.361	1487.07	308.129	1487.07	251.29	1485.61	254.234
1485.42	186.932	1484.01	188.394	1485.43	275.164	1485.43	245.255	1483.97	222.782
1483.78	177.922	1482.36	237.685	1483.78	281.087	1483.78	209.32	1482.32	236.189
1482.13	216.75	1480.71	221.195	1482.14	252.626	1482.14	206.287	1480.68	242.117
1480.48	210.727	1479.07	249.539	1480.49	239.123	1480.49	194.287	1479.03	228.618
1478.84	219.648	1477.42	239.029	1478.84	249.532	1478.84	210.683	1477.38	264.425
1477.19	203.169	1475.78	267.358	1477.2	256.949	1477.2	233.047	1475.74	252.42
1475.54	244.946	1474.13	244.902	1475.55	243.453	1475.55	234.491	1474.09	267.3
1473.9	228.469	1472.48	259.78	1473.9	238.922	1473.9	188.151	1472.44	244.849
1472.25	256.787	1470.83	267.189	1472.25	246.336	1472.25	194.083	1470.79	295.549
1470.6	277.63	1469.18	296.98	1470.61	255.24	1470.61	219.417	1469.14	285.04
1468.95	358.157	1467.54	381.965	1468.96	243.248	1468.96	225.34	1467.5	319.297
1467.3	447.602	1465.88	446.029	1467.31	316.306	1467.31	238.721	1465.85	384.866
1465.65	502.701	1464.24	527.964	1465.66	323.698	1465.66	252.096	1464.2	481.727
1464.01	569.707	1462.59	496.54	1464.01	407.147	1464.01	259.5	1462.55	514.431
1462.36	477.141	1460.94	438.294	1462.36	420.481	1462.36	313.124	1460.9	500.905
1460.71	415.92	1459.29	424.788	1460.71	474.06	1460.71	369.707	1459.25	484.405
1459.05	375.591	1457.63	415.758	1459.06	488.865	1459.06	330.878	1457.6	426.187
1457.4	387.433	1455.98	438.018	1457.41	460.449	1457.41	335.279	1455.95	442.485
1455.75	466.312	1454.33	476.654	1455.76	423.107	1455.76	309.881	1454.29	445.372
1454.1	454.298	1452.68	463.151	1454.11	433.445	1454.11	327.69	1452.64	489.955
1452.45	408.037	1451.03	400.519	1452.46	391.657	1452.46	323.154	1450.99	470.496
1450.8	358.819	1449.38	345.356	1450.8	419.863	1450.8	305.219	1449.34	398.944
1449.14	288.781	1447.72	296.17	1449.15	385.538	1449.15	305.155	1447.68	352.723
1447.49	279.791	1446.07	270.812	1447.5	357.18	1447.5	293.185	1446.03	299.082
1445.84	260.389	1444.42	275.218	1445.84	327.346	1445.84	260.389	1444.38	276.705
1444.18	202.317	1442.76	220.128	1444.19	319.839	1444.19	272.235	1442.72	237.975
1442.53	171.041	1441.11	215.621	1442.54	267.716	1442.54	234.995	1441.07	260.231
1440.88	185.875	1439.45	199.221	1440.88	255.764	1440.88	206.693	1439.41	225.982
1439.22	162.049	1437.8	233.367	1439.23	234.896	1439.23	200.702	1437.76	231.88
1437.57	188.769	1436.14	215.485	1437.57	227.415	1437.57	209.578	1436.1	218.456
1435.91	215.478	1434.49	260.013	1435.92	221.423	1435.92	197.646	1434.45	224.353
1434.26	230.291	1432.83	256.988	1434.26	222.862	1434.26	205.033	1432.79	270.356
1432.6	216.873	1431.17	256.933	1432.61	228.757	1432.61	202.019	1431.14	279.21
1430.94	209.402	1429.52	216.788	1430.95	246.53	1430.95	231.679	1429.48	252.424
1429.29	190.055	1427.86	192.99	1429.29	231.63	1429.29	224.206	1427.82	231.587
1427.63	158.841	1426.2	189.981	1427.63	228.613	1427.63	190.016	1426.17	230.054
1425.97	155.839	1424.54	200.328	1425.98	221.143	1425.98	194.428	1424.51	198.844
1424.31	146.903	1422.89	178.032	1424.32	204.774	1424.32	160.258	1422.85	183.966
1422.65	136.487	1421.23	148.329	1422.66	203.248	1422.66	188.412	1421.19	183.927
1421	149.808	1419.57	174.991	1421	195.789	1421	189.856	1419.53	207.616
1419.34	160.157	1417.91	164.576	1419.34	191.299	1419.34	180.918	1417.87	171.988
1417.68	146.78	1416.25	155.647	1417.68	182.363	1417.68	170.502	1416.21	164.54
1416.02	161.572	1414.59	176.363	1416.03	183.806	1416.03	148.231	1414.55	183.772
1414.36	130.416	1412.93	158.545	1414.37	167.466	1414.37	152.646	1412.89	145.209
1412.7	134.833	1411.27	139.253	1412.71	201.509	1412.71	188.174	1411.23	165.918
1411.04	131.842	1409.61	161.44	1411.04	177.765	1411.04	158.507	1409.57	177.732
1409.38	133.295	1407.95	180.657	1409.38	176.246	1409.38	164.398	1407.91	185.098
1407.72	155.479	1406.29	171.736	1407.72	174.728	1407.72	155.479	1406.25	185.059
1406.05	140.642	1404.62	180.581	1406.06	180.613	1406.06	142.122	1404.59	159.857
1404.39	162.814	1402.96	182.022	1404.4	185.016	1404.4	174.655	1402.92	201.26
1402.73	147.981	1401.3	184.943	1402.74	162.78	1402.74	167.219	1401.26	183.463
1401.07	186.417	1399.64	204.134	1401.07	183.458	1401.07	150.909	1399.6	193.779
1399.4	161.232	1397.97	195.218	1399.41	196.732	1399.41	174.544	1397.94	210.006
1397.74	178.944	1396.31	223.27	1397.75	196.691	1397.75	186.339	1396.27	175.954
1396.08	183.342	1394.64	184.787	1396.08	224.742	1396.08	178.907	1394.61	209.917
1394.41	201.043	1392.98	196.572	1394.42	186.26	1394.42	196.608	1392.94	209.873
1392.75	161.096	1391.32	178.799	1392.75	230.559	1392.75	181.787	1391.28	217.217
1391.08	134.464	1389.65	197.967	1391.09	233.466	1391.09	202.436	1389.61	174.328
1389.42	190.574	1387.99	205.31	1389.42	192.052	1389.42	197.961	1387.95	199.401
1387.75	165.425	1386.32	178.686	1387.76	228.936	1387.76	178.718	1386.28	190.499
1386.09	169.82	1384.65	196.365	1386.09	202.308	1386.09	211.168	1384.62	208.175
1384.42	156.497	1382.99	146.136	1384.43	202.265	1384.43	166.832	1382.95	180.085
1382.75	183.033	1381.32	178.572	1382.76	208.127	1382.76	178.605	1381.28	178.572
1381.09	181.519	1379.65	208.045	1381.09	194.801	1381.09	169.713	1379.62	182.96
1379.42	156.398	1377.98	196.199	1379.43	227.22	1379.43	174.103	1377.95	193.248
1377.75	178.492	1376.32	169.61	1377.76	209.47	1377.76	159.315	1376.28	175.509
1376.08	166.656	1374.65	181.371	1376.09	227.124	1376.09	172.555	1374.61	204.963
1374.42	162.197	1372.98	196.075	1374.42	188.738	1374.42	162.197	1372.94	207.868
1372.75	172.482	1371.31	185.716	1372.75	196.07	1372.75	159.214	1371.27	197.507
1371.08	188.659	1369.64	203.361	1371.08	215.189	1371.08	187.185	1369.6	198.939
1369.41	165.041	1367.97	215.104	1369.41	226.932	1369.41	176.83	1367.93	225.416
1367.74	184.159	1366.3	194.437	1367.74	220.991	1367.74	190.052	1366.26	206.22
1366.07	169.391	1364.63	204.704	1366.07	215.053	1366.07	185.593	1364.59	195.867
1364.4	188.499	1362.96	209.078	1364.4	226.788	1364.4	201.753	1362.92	213.494
1362.73	176.681	1361.29	206.09	1362.73	206.128	1362.73	194.349	1361.25	182.536
1361.06	166.339	1359.62	253.143	1361.06	209.028	1361.06	178.116	1359.58	182.498
1359.38	192.795	1357.95	226.603	1359.39	226.645	1359.39	214.871	1357.91	213.359
1357.71	178.04	1356.28	216.258	1357.72	213.354	1357.72	200.111	1356.24	232.439
1356.04	203.011	1354.6	251.512	1356.05	220.665	1356.05	217.722	1354.56	244.156
1354.37	232.384	1352.93	257.341	1354.37	211.793	1354.37	201.498	1352.89	235.282
1352.7	267.626	1351.26	255.816	1352.7	252.922	1352.7	179.398	1351.22	258.755
1351.02	292.563	1349.58	360.125	1351.03	226.405	1351.03	197.002	1349.54	313.086
1349.35	374.813	1347.91	405.606	1349.35	283.682	1349.35	202.84	1347.87	346.821
1347.67	446.741	1346.23	467.23	1347.68	302.726	1347.68	195.449	1346.2	420.211
1346	546.554	1344.56	559.676	1346.01	320.293	1346.01	252.708	1344.52	511.197
1344.33	600.789	1342.88	599.211	1344.33	339.321	1344.33	259.999	1342.85	552.211
1342.65	682.904	1341.21	626.983	1342.66	380.371	1342.66	292.254	1341.17	604.955
1340.97	679.823	1339.53	634.191	1340.98	433.149	1340.98	358.266	1339.49	631.251
1339.3	711.975	1337.86	757.345	1339.3	472.693	1339.3	328.83	1337.82	691.294
1337.62	741.178	1336.18	704.358	1337.63	525.43	1337.63	347.84	1336.14	719.029
1335.95	635.371	1334.5	655.795	1335.95	597.22	1335.95	407.929	1334.46	693.936
1334.27	594.159	1332.83	595.518	1334.28	585.357	1334.28	399.04	1332.79	660.053
1332.59	442.958	1331.15	494.205	1332.6	589.634	1332.6	432.691	1331.11	558.727
1330.91	360.744	1329.47	409.062	1330.92	555.781	1330.92	409.137	1329.43	517.556
1329.24	362.134	1327.79	370.863	1329.24	571.791	1329.24	410.516	1327.76	444.154
1327.56	306.356	1326.12	345.87	1327.56	474.926	1327.56	388.442	1326.08	401.559
1325.88	312.153	1324.44	293.048	1325.89	427.929	1325.89	351.722	1324.4	385.357
1324.2	230.036	1322.76	275.407	1324.21	358.974	1324.21	344.322	1322.72	367.696
1322.52	235.847	1321.08	228.481	1322.53	341.319	1322.53	271.005	1321.04	295.852
1320.84	205.041	1319.4	205.004	1320.85	322.208	1320.85	282.664	1319.36	272.361
1319.16	212.319	1317.72	221.064	1319.17	286.997	1319.17	243.069	1317.68	243.023
1317.48	185.923	1316.04	248.828	1317.49	267.905	1317.49	256.193	1316	244.435
1315.8	175.638	1314.36	222.434	1315.81	251.748	1315.81	216.62	1314.32	245.847
1314.12	197.551	1312.67	254.575	1314.12	215.111	1314.12	215.111	1312.63	239.943
1312.44	269.197	1310.99	282.313	1312.45	239.937	1312.45	182.879	1310.95	264.759
1310.76	321.798	1309.31	323.202	1310.76	245.737	1310.76	194.542	1309.27	289.564
1309.07	318.805	1307.63	334.831	1309.08	280.783	1309.08	226.674	1307.59	336.291
1307.39	328.973	1305.95	315.756	1307.4	307.041	1307.4	222.239	1305.91	336.22
1305.71	279.202	1304.26	279.151	1305.71	301.129	1305.71	241.196	1304.22	308.38
1304.03	227.991	1302.58	242.562	1304.03	295.219	1304.03	248.452	1302.54	249.867
1302.34	211.87	1300.89	238.128	1302.35	252.783	1302.35	226.482	1300.86	230.822
1300.66	194.295	1299.21	226.392	1300.66	236.66	1300.66	213.286	1299.17	223.47
1298.97	194.254	1297.53	226.344	1298.98	252.676	1298.98	204.478	1297.49	210.28
1297.29	188.371	1295.84	230.676	1297.29	239.48	1297.29	175.229	1295.8	251.115
1295.61	186.872	1294.15	205.813	1295.61	211.691	1295.61	210.231	1294.12	248.142
1293.92	170.776	1292.47	198.473	1293.93	227.702	1293.93	182.453	1292.43	224.74
1292.23	179.496	1290.78	178.004	1292.24	214.52	1292.24	191.17	1290.74	192.594
1290.55	138.606	1289.1	195.471	1290.55	201.343	1290.55	199.884	1289.06	176.507
1288.86	144.411	1287.41	148.76	1288.87	199.842	1288.87	156.081	1287.37	164.802
1287.17	153.131	1285.72	163.31	1287.18	173.548	1287.18	195.424	1285.68	163.309
1285.49	137.059	1284.04	164.733	1285.49	169.137	1285.49	163.305	1284	155.985
1283.8	113.706	1282.35	137.005	1283.8	196.799	1283.8	166.186	1282.31	141.377
1282.11	137.001	1280.66	157.377	1282.12	166.151	1282.12	158.863	1280.62	151.548
1280.42	131.144	1278.97	132.577	1280.43	195.258	1280.43	166.115	1278.93	139.86
1278.73	125.288	1277.28	132.548	1278.74	151.512	1278.74	141.314	1277.24	147.114
1277.05	116.523	1275.59	147.083	1277.05	160.219	1277.05	119.436	1275.55	158.732
1275.36	139.798	1273.9	136.86	1275.36	164.554	1275.36	144.166	1273.87	157.243
1273.67	133.944	1272.21	163.033	1273.67	161.607	1273.67	136.856	1272.17	136.83
1271.98	122.271	1270.52	152.811	1271.98	138.283	1271.98	149.928	1270.48	174.64
1270.29	112.058	1268.83	162.964	1270.29	152.806	1270.29	160.083	1268.79	154.233
1268.6	120.764	1267.14	149.837	1268.6	158.594	1268.6	135.314	1267.1	158.564
1266.9	129.467	1265.45	143.987	1266.91	155.651	1266.91	146.923	1265.41	155.622
1265.21	106.169	1263.76	116.329	1265.22	159.981	1265.22	138.165	1263.72	138.139
1263.52	119.233	1262.07	155.556	1263.53	165.763	1263.53	132.32	1262.03	141.018
1261.83	104.67	1260.37	146.802	1261.84	152.644	1261.84	133.746	1260.33	171.511
1260.14	146.798	1258.68	130.786	1260.14	135.171	1260.14	140.984	1258.64	145.317
1258.44	110.438	1256.99	140.929	1258.45	151.126	1258.45	143.861	1256.95	139.475
1256.75	106.057	1255.29	133.636	1256.76	145.283	1256.76	138.019	1255.26	129.278
1255.06	101.676	1253.6	140.869	1255.06	148.157	1255.06	133.632	1253.56	136.511
1253.36	106.012	1251.91	120.512	1253.37	151.03	1253.37	135.056	1251.87	140.838
1251.67	107.441	1250.21	143.712	1251.67	135.027	1251.67	123.412	1250.17	155.325
1249.97	103.063	1248.52	132.071	1249.98	124.837	1249.98	140.805	1248.48	156.743
1248.28	107.395	1246.82	130.592	1248.29	139.324	1248.29	133.519	1246.78	114.63
1246.58	110.274	1245.12	114.606	1246.59	139.294	1246.59	127.686	1245.09	108.803
1244.89	118.955	1243.43	111.681	1244.89	161.025	1244.89	147.969	1243.39	156.643
1243.19	110.228	1241.73	111.658	1243.2	152.288	1243.2	120.38	1241.69	116.007
1241.5	107.304	1240.04	126.132	1241.5	156.606	1241.5	129.055	1240	126.131
1239.8	124.678	1238.34	150.746	1239.8	139.176	1239.8	121.779	1238.3	130.453
1238.1	108.708	1236.64	128.976	1238.11	143.495	1238.11	134.798	1236.6	118.832
1236.4	114.481	1234.94	126.051	1236.41	149.261	1236.41	156.506	1234.9	134.744
1234.71	136.189	1233.24	141.959	1234.71	136.189	1234.71	140.536	1233.21	136.164
1233.01	130.366	1231.55	118.757	1233.01	121.675	1233.01	137.609	1231.51	130.342
1231.31	102.823	1229.85	133.211	1231.31	150.614	1231.31	117.305	1229.81	117.283
1229.61	125.967	1228.15	152.002	1229.62	153.477	1229.62	115.832	1228.11	150.553
1227.91	110.017	1226.45	154.864	1227.92	156.34	1227.92	131.731	1226.41	163.547
1226.21	144.728	1224.75	151.937	1226.22	164.991	1226.22	136.045	1224.71	140.36
1224.51	166.402	1223.05	167.819	1224.52	143.251	1224.52	134.569	1223.01	169.264
1222.81	154.794	1221.35	177.908	1222.82	190.96	1222.82	154.794	1221.31	161.996
1221.11	148.975	1219.65	177.87	1221.12	164.885	1221.12	138.851	1219.61	157.624
1219.41	173.526	1217.95	199.519	1219.41	190.879	1219.41	134.483	1217.91	182.169
1217.71	193.73	1216.24	169.121	1217.71	186.501	1217.71	157.586	1216.2	205.257
1216	176.343	1214.54	189.318	1216.01	183.571	1216.01	157.553	1214.5	186.427
1214.3	177.751	1212.84	183.498	1214.31	173.416	1214.31	184.977	1212.8	189.277
1212.6	176.268	1211.13	192.126	1212.61	182.048	1212.61	164.71	1211.1	192.125
1210.9	180.565	1209.43	205.084	1210.9	170.453	1210.9	160.341	1209.39	176.198
1209.19	197.857	1207.73	187.713	1209.2	181.97	1209.2	160.307	1207.69	168.941
1207.49	184.819	1206.02	161.687	1207.5	171.824	1207.5	141.502	1205.98	190.559
1205.79	171.788	1204.32	191.963	1205.79	194.885	1205.79	187.667	1204.28	187.632
1204.08	196.287	1202.62	177.492	1204.09	164.535	1204.09	171.751	1202.58	187.592
1202.38	199.131	1200.91	191.881	1202.38	163.057	1202.38	170.272	1200.87	194.766
1200.67	180.334	1199.2	188.955	1200.68	158.694	1200.68	157.251	1199.17	225.015
1198.96	171.641	1197.5	196.126	1198.97	173.084	1198.97	147.121	1197.46	178.82
1197.26	184.583	1195.79	206.177	1197.27	199.004	1197.27	161.511	1195.75	194.641
1195.55	214.821	1194.09	230.638	1195.56	180.219	1195.56	162.918	1194.05	223.429
1193.85	224.865	1192.38	224.824	1193.85	196.037	1193.85	134.054	1192.34	211.852
1192.14	240.67	1190.67	233.421	1192.15	201.759	1192.15	161.407	1190.63	223.334
1190.43	230.533	1188.96	201.679	1190.44	210.361	1190.44	171.459	1188.92	211.762
1188.72	201.673	1187.26	216.039	1188.73	247.77	1188.73	154.136	1187.22	216.038
1187.02	200.19	1185.55	221.753	1187.02	218.913	1187.02	155.544	1185.51	230.391
1185.31	215.986	1183.84	227.464	1185.31	207.347	1185.31	181.429	1183.8	224.584
1183.6	227.457	1182.13	227.416	1183.61	230.337	1183.61	179.951	1182.09	225.975
1181.89	182.791	1180.42	192.83	1181.9	237.484	1181.9	162.641	1180.38	208.659
1180.18	172.679	1178.71	155.382	1180.19	210.093	1180.19	195.703	1178.67	191.35
1178.47	119.411	1177	110.758	1178.48	194.222	1178.48	159.694	1176.96	179.802
1176.76	122.262	1175.29	140.935	1176.77	178.359	1176.77	145.276	1175.25	133.744
1175.05	129.426	1173.58	152.407	1175.06	155.312	1175.06	132.303	1173.54	171.098
1173.34	106.394	1171.87	129.375	1173.35	150.965	1173.35	127.961	1171.83	143.749
1171.63	113.559	1170.15	145.157	1171.63	162.433	1171.63	150.933	1170.12	146.593
1169.92	107.786	1168.44	140.815	1169.92	140.841	1169.92	127.906	1168.4	181.047
1168.2	110.637	1166.73	117.8	1168.21	145.121	1168.21	116.384	1166.69	153.713
1166.49	124.979	1165.02	132.137	1166.5	146.527	1166.5	137.908	1164.98	143.627
1164.78	129.261	1163.3	127.801	1164.79	142.187	1164.79	143.623	1163.27	139.288
1163.06	126.361	1161.59	113.417	1163.07	133.541	1163.07	134.977	1161.55	153.615
1161.35	104.8	1159.88	143.536	1161.36	139.255	1161.36	143.562	1159.84	137.793
1159.64	120.566	1158.16	123.414	1159.64	149.273	1159.64	136.355	1158.12	142.069
1157.92	119.106	1156.45	127.692	1157.93	150.676	1157.93	152.111	1156.41	164.995
1156.21	109.037	1154.73	131.968	1156.21	150.644	1156.21	150.644	1154.7	144.877
1154.49	110.448	1153.02	127.638	1154.5	180.734	1154.5	121.924	1152.98	154.885
1152.78	124.766	1151.3	137.647	1152.79	152.013	1152.79	140.541	1151.26	167.757
1151.06	133.342	1149.59	161.988	1151.07	154.849	1151.07	143.378	1149.55	159.12
1149.35	156.249	1147.87	160.52	1149.35	167.717	1149.35	149.082	1147.83	190.616
1147.63	160.515	1146.15	222.101	1147.64	169.114	1147.64	150.483	1146.12	230.697
1145.91	212.064	1144.44	242.11	1145.92	190.571	1145.92	169.078	1144.4	286.519
1144.2	285.079	1142.72	338.022	1144.2	267.889	1144.2	194.828	1142.68	315.103
1142.48	366.657	1141	375.181	1142.48	280.722	1142.48	213.406	1140.96	375.179
1140.76	445.335	1139.28	402.303	1140.77	312.165	1140.77	213.36	1139.24	402.301
1139.04	402.291	1137.56	322.06	1139.05	329.278	1139.05	261.99	1137.53	377.882
1137.32	322.05	1135.85	266.179	1137.33	310.6	1137.33	243.327	1135.81	314.834
1135.61	246.137	1134.12	233.215	1135.61	314.827	1135.61	201.775	1134.09	261.829
1133.88	208.886	1132.41	214.569	1133.89	248.946	1133.89	188.856	1132.37	247.469
1132.17	203.119	1130.69	204.512	1132.17	244.602	1132.17	190.246	1130.65	215.952
1130.45	197.356	1128.96	191.6	1130.45	221.668	1130.45	190.205	1128.93	203.038
1128.72	142.981	1127.24	170.116	1128.73	188.735	1128.73	138.691	1127.21	164.397
1127	172.97	1125.52	160.075	1127.01	194.412	1127.01	174.399	1125.48	174.366
1125.28	134.344	1123.8	148.609	1125.29	174.362	1125.29	141.491	1123.76	177.187
1123.56	141.46	1122.08	154.292	1123.57	177.183	1123.57	151.463	1122.04	174.653
1121.84	138.573	1120.36	137.119	1121.85	174.288	1121.85	135.716	1120.32	172.116
1120.12	141.4	1118.63	139.946	1120.12	179.963	1120.12	129.974	1118.6	169.579
1118.39	155.649	1116.91	169.898	1118.4	179.925	1118.4	152.793	1116.87	167.042
1116.67	192.735	1115.19	192.7	1116.68	165.61	1116.68	142.767	1115.15	196.981
1114.95	154.155	1113.46	166.971	1114.95	165.574	1114.95	151.301	1113.43	184.095
1113.22	146.987	1111.74	159.801	1113.23	189.799	1113.23	138.425	1111.7	176.922
1111.5	144.102	1110.02	185.444	1111.51	185.478	1111.51	151.236	1109.98	206.84
1109.78	184.012	1108.29	175.421	1109.78	181.159	1109.78	161.189	1108.25	171.142
1108.05	178.268	1106.57	189.642	1108.06	166.859	1108.06	139.762	1106.53	178.234
1106.32	183.933	1104.84	159.665	1106.33	172.527	1106.33	138.306	1104.8	165.366
1104.6	146.83	1103.12	148.228	1104.61	168.213	1104.61	161.085	1103.07	172.457
1102.87	126.845	1101.39	138.222	1102.88	158.201	1102.88	131.121	1101.35	148.196
1101.15	101.17	1099.66	119.672	1101.15	153.892	1101.15	148.192	1099.62	159.561
1099.42	129.64	1097.93	123.919	1099.43	125.367	1099.43	132.49	1097.89	155.254
1097.69	106.824	1096.21	109.652	1097.7	129.613	1097.7	102.551	1096.17	142.405
1095.96	95.4086	1094.48	143.799	1095.97	142.401	1095.97	102.529	1094.44	125.289
1094.24	89.6934	1092.75	103.911	1094.24	133.828	1094.24	128.134	1092.71	138.073
1092.51	92.521	1091.02	101.043	1092.52	136.647	1092.52	125.259	1090.98	140.89
1090.78	115.271	1089.29	122.364	1090.79	142.31	1090.79	149.425	1089.25	115.249
1089.05	106.709	1087.56	115.225	1089.06	132.32	1089.06	130.897	1087.52	112.379
1087.32	102.419	1085.83	108.089	1087.33	129.446	1087.33	99.5741	1085.79	136.533
1085.59	103.819	1084.1	98.1125	1085.6	147.907	1085.6	119.463	1084.06	130.816
1083.86	113.75	1082.37	98.0915	1083.87	143.61	1083.87	146.453	1082.33	110.885
1082.13	100.932	1080.64	113.705	1082.14	112.304	1082.14	108.04	1080.6	153.501
1080.4	106.595	1078.91	89.5234	1080.41	136.442	1080.41	106.595	1078.87	129.311
1078.67	75.3111	1077.18	132.125	1078.68	109.414	1078.68	122.203	1077.14	106.552
1076.94	96.6049	1075.45	103.689	1076.94	139.225	1076.94	126.439	1075.41	102.268
1075.21	88.062	1073.72	96.5664	1075.21	120.73	1075.21	132.093	1073.68	119.287
1073.47	86.6231	1071.98	112.163	1073.48	122.124	1073.48	126.385	1071.94	112.163
1071.74	78.0861	1070.25	90.8471	1071.75	107.901	1071.75	126.358	1070.21	136.27
1070.01	89.4249	1068.52	106.439	1070.01	124.911	1070.01	119.233	1068.48	123.468
1068.28	90.8249	1066.78	119.186	1068.28	134.818	1068.28	127.723	1066.74	110.672
1066.54	80.8736	1065.05	107.812	1066.55	134.789	1066.55	116.345	1065.01	114.904
1064.81	103.553	1063.31	110.625	1064.81	100.716	1064.81	129.086	1063.28	114.879
1063.07	80.8389	1061.58	95.0036	1063.08	138.986	1063.08	96.4395	1061.54	100.675
1061.34	96.4187	1059.84	117.666	1061.34	127.613	1061.34	136.121	1059.8	123.336
1059.6	89.31	1058.11	107.719	1059.61	138.927	1059.61	117.662	1058.07	100.632
1057.87	104.881	1056.37	99.1937	1057.87	119.055	1057.87	128.976	1056.33	116.198
1056.13	110.527	1054.64	119.007	1056.14	130.365	1056.14	121.863	1054.6	117.59
1054.39	111.92	1052.9	121.814	1054.4	137.421	1054.4	136.004	1052.86	117.564
1052.66	107.647	1051.16	110.459	1052.66	133.142	1052.66	113.312	1051.12	114.707
1050.92	117.536	1049.43	116.099	1050.93	144.442	1050.93	128.865	1049.38	135.92
1049.18	96.2741	1047.69	120.32	1049.19	130.253	1049.19	126.006	1047.65	140.137
1047.44	130.225	1045.95	123.125	1047.45	137.303	1047.45	125.979	1045.91	140.107
1045.71	113.215	1044.21	125.929	1045.71	135.858	1045.71	140.104	1044.17	137.247
1043.97	107.531	1042.47	135.804	1043.97	148.563	1043.97	148.563	1042.43	147.12
1042.23	111.752	1040.73	135.775	1042.23	145.702	1042.23	152.775	1040.69	147.089
1040.49	124.456	1038.99	130.09	1040.49	135.771	1040.49	156.985	1038.95	144.229
1038.75	118.774	1037.25	137.13	1038.76	135.742	1038.76	145.639	1037.21	169.645
1037.01	113.094	1035.51	145.581	1037.02	154.09	1037.02	128.644	1035.47	155.474
1035.27	118.723	1033.77	122.94	1035.27	130.03	1035.27	161.124	1033.73	121.527
1033.53	108.806	1032.03	110.199	1033.53	156.85	1033.53	117.284	1031.99	110.198
1031.79	96.0677	1030.29	111.587	1031.79	153.991	1031.79	131.387	1030.25	122.887
1030.04	81.9225	1028.55	117.212	1030.05	127.121	1030.05	108.759	1028.51	98.8533
1028.3	80.4928	1026.8	114.363	1028.31	136.979	1028.31	117.209	1026.76	104.48
1026.56	86.1229	1025.06	117.162	1026.57	122.831	1026.57	94.5941	1025.02	108.692
1024.82	81.8698	1023.32	124.193	1024.82	118.57	1024.82	124.216	1023.28	95.967
1023.07	86.0859	1021.57	95.9469	1023.08	125.601	1023.08	112.9	1021.54	115.7
1021.33	95.944	1019.83	115.676	1021.34	138.272	1021.34	102.999	1019.79	129.782
1019.59	84.6383	1018.09	112.83	1019.59	117.083	1019.59	105.798	1018.05	112.83
1017.84	78.9788	1016.34	107.166	1017.85	121.289	1017.85	105.775	1016.3	114.215
1016.1	76.1418	1014.6	131.109	1016.1	114.213	1016.1	78.9619	1014.56	121.24
1014.35	100.091	1012.85	93.0249	1014.36	121.237	1014.36	109.959	1012.81	135.308
1012.61	97.2504	1011.11	124.007	1012.61	112.754	1012.61	112.754	1011.07	136.688
1010.86	118.366	1009.36	125.389	1010.87	125.412	1010.87	135.276	1009.32	164.836
1009.12	126.794	1007.61	123.953	1009.12	119.75	1009.12	121.159	1007.57	163.392
1007.37	152.12	1005.87	121.11	1007.38	145.077	1007.38	128.175	1005.83	147.866
1005.62	138.005	1004.12	115.452	1005.63	157.72	1005.63	119.698	1004.08	142.203
1003.88	118.265	1002.37	116.835	1003.88	166.134	1003.88	123.896	1002.33	140.765
1002.13	106.978	1000.62	108.366	1002.13	130.908	1002.13	143.576	1000.58	133.698
1000.38	98.5115	998.875	98.4933	1000.38	139.324	1000.38	137.916	998.836	116.784
998.631	98.4903	997.127	104.099	998.637	108.339	998.637	133.666	997.086	113.946
996.883	81.5887	995.377	99.8574	996.889	123.79	996.889	115.35	995.338	115.328
995.133	91.416	993.629	89.9929	995.139	122.357	995.139	113.918	993.588	122.334
993.383	106.863	991.879	94.1911	993.389	118.112	993.389	113.894	991.838	104.031
991.633	71.6955	990.127	106.821	991.639	115.275	991.639	116.681	990.088	95.5759
989.883	80.1131	988.377	84.3139	989.889	132.116	989.889	119.467	988.338	129.281
988.133	92.7425	986.627	116.609	988.139	137.709	988.139	103.984	986.586	106.774
986.381	92.7226	984.875	122.203	986.387	116.606	986.387	112.391	984.836	136.248
984.631	102.535	983.123	115.155	984.637	120.794	984.637	113.771	983.084	112.345
982.879	109.534	981.371	105.302	982.885	105.321	982.885	103.917	981.332	117.937
981.127	89.8548	979.619	102.472	981.133	133.378	981.133	102.491	979.578	119.316
979.373	88.4317	977.865	98.2393	979.379	127.735	979.379	108.083	977.826	109.466
977.621	87.0093	976.113	105.234	977.627	117.884	977.627	127.707	976.072	109.443
975.867	92.6029	974.359	101.003	975.873	126.277	975.873	117.858	974.318	123.447
974.113	117.833	972.605	117.811	974.119	112.222	974.119	106.611	972.564	130.433
972.359	102.38	970.85	105.166	972.365	99.5755	972.365	109.393	970.811	129.003
970.605	91.141	969.096	96.7317	970.611	130.402	970.611	103.761	969.057	114.956
968.85	89.7194	967.34	110.727	968.857	107.944	968.857	93.9251	967.301	124.742
967.096	116.33	965.586	135.927	967.102	123.338	967.102	127.542	965.545	116.308
965.34	100.891	963.83	134.496	965.346	135.923	965.346	99.4897	963.789	123.288
963.584	130.289	962.072	193.297	963.59	135.893	963.59	128.888	962.033	163.881
961.828	198.894	960.316	208.66	961.834	156.874	961.834	128.861	960.275	204.457
960.07	247.863	958.559	238.017	960.076	193.249	960.076	138.635	958.52	259.017
958.314	212.808	956.803	173.575	958.32	217.009	958.32	179.207	956.762	229.565
956.557	152.573	955.045	132.952	956.562	243.557	956.562	170.77	955.004	152.544
954.799	117.554	953.285	114.734	954.805	170.733	954.805	153.94	953.246	120.33
953.041	100.739	951.527	111.911	953.047	169.297	953.047	127.323	951.488	116.107
951.281	100.717	949.77	95.1041	951.287	142.683	951.287	111.908	949.729	132.865
949.523	88.1085	948.01	100.677	949.529	110.485	949.529	131.464	947.969	124.447
947.764	82.4965	946.25	106.247	947.77	144.019	947.77	120.249	946.209	114.634
946.004	110.438	944.49	88.0542	946.01	124.417	946.01	107.642	944.449	110.417
944.244	97.835	942.729	118.778	944.25	125.788	944.25	113.209	942.689	118.777
942.482	106.198	940.969	92.2075	942.488	129.953	942.488	121.569	940.928	106.178
940.723	103.381	939.207	104.759	940.729	93.6018	940.729	106.175	939.166	118.726
938.961	64.25	937.445	94.9607	938.967	107.549	938.967	118.723	937.406	107.528
937.199	97.7507	935.684	87.9593	937.205	114.508	937.205	110.319	935.643	87.9589
935.438	87.9566	933.922	87.9403	935.443	111.691	935.443	118.672	933.881	96.3151
933.676	80.9585	932.158	106.064	933.682	135.396	933.682	113.063	932.119	120.019
931.912	86.5232	930.395	100.46	931.918	108.852	931.918	113.038	930.355	111.622
930.148	101.852	928.633	112.993	930.154	110.224	930.154	115.804	928.592	94.8578
928.385	90.6706	926.869	108.785	928.391	124.149	928.391	122.754	926.828	110.179
926.621	92.0457	925.104	90.6342	926.627	122.728	926.627	121.333	925.064	118.521
924.857	94.8145	923.34	82.2502	924.863	118.518	924.863	110.152	923.299	100.373
923.092	98.9761	921.574	108.714	923.1	107.34	923.1	92.006	921.533	108.714
921.328	91.9861	919.809	89.1821	921.334	105.923	921.334	94.7736	919.77	108.69
919.562	86.3925	918.043	98.915	919.568	101.72	919.568	105.901	918.002	90.5556
917.797	79.4082	916.277	96.1079	917.803	110.057	917.803	108.664	916.236	90.536
916.029	84.9624	914.51	77.9838	916.037	101.676	916.037	94.7123	914.471	93.3016
914.264	76.5889	912.744	100.243	914.27	135.075	914.27	94.6918	912.703	121.127
912.496	91.8868	910.977	93.2618	912.502	109.986	912.502	109.986	910.936	84.9095
910.729	70.9881	909.209	100.2	910.734	121.098	910.734	114.138	909.168	114.116
908.961	102.98	907.441	115.483	908.967	97.4137	908.967	101.589	907.4	111.309
907.193	89.0447	905.672	94.5924	907.199	114.089	907.199	100.175	905.631	102.938
905.426	90.4165	903.904	94.572	905.432	109.891	905.432	93.1986	903.863	126.559
903.656	76.4897	902.135	94.5515	903.662	122.384	903.662	109.867	902.094	119.579
901.887	87.5966	900.365	84.8	901.893	129.309	901.893	112.624	900.324	95.9208
900.117	87.5776	898.594	93.1208	900.123	107.039	900.123	88.9678	898.555	122.307
898.348	84.7791	896.824	115.334	898.354	108.406	898.354	98.6774	896.783	105.606
896.576	76.4236	895.053	102.805	896.582	115.33	896.582	106.993	895.014	108.362
894.807	69.461	893.283	98.6163	894.812	115.305	894.812	112.527	893.242	109.727
893.035	81.9463	891.512	122.202	893.041	105.558	893.041	104.169	891.471	99.9831
891.264	81.9286	889.738	102.739	891.27	138.862	891.27	113.867	889.699	98.5732
889.492	88.8525	887.967	95.7762	889.498	129.114	889.498	91.6292	887.926	111.044
887.719	94.3853	886.193	117.96	887.725	120.758	887.725	113.818	886.154	111.02
885.947	115.181	884.422	98.5097	885.953	119.344	885.953	126.283	884.381	105.447
884.174	84.6326	882.648	95.7141	884.18	122.093	884.18	127.643	882.607	116.521
882.4	79.0658	880.873	95.6934	882.406	99.8726	882.406	109.582	880.834	130.364
880.627	87.3696	879.1	108.152	880.633	127.587	880.633	115.106	879.059	116.471
878.852	83.1911	877.326	116.446	878.857	126.173	878.857	105.376	877.285	141.398
877.078	127.532	875.551	144.14	877.084	134.463	877.084	130.305	875.51	163.543
875.303	123.347	873.775	123.324	875.309	151.065	875.309	130.277	873.734	152.422
873.527	113.621	872	114.985	873.533	151.033	873.533	124.706	871.959	144.077
871.752	102.514	870.223	124.656	871.758	145.459	871.758	119.138	870.184	152.356
869.975	113.572	868.447	135.707	869.98	139.887	869.98	135.732	868.406	156.477
868.199	119.086	866.67	117.679	868.205	156.474	868.205	139.857	866.629	159.212
866.422	102.447	864.893	146.721	866.428	186.897	866.428	130.136	864.852	152.257
864.645	138.412	863.115	145.306	864.65	142.565	864.65	145.333	863.074	166.063
862.867	121.776	861.338	134.206	862.873	175.745	862.873	156.372	861.297	160.493
861.088	131.435	859.559	165.992	861.094	175.707	861.094	139.736	859.518	168.757
859.311	135.556	857.779	175.636	859.316	196.418	859.316	160.454	857.738	215.741
857.531	179.78	856	168.685	857.537	196.375	857.537	175.631	855.959	183.894
855.752	164.532	854.221	188.002	855.758	208.776	855.758	165.915	854.18	192.148
853.973	179.702	852.441	185.197	853.979	208.731	853.979	171.408	852.4	210.073
852.191	168.607	850.66	151.994	852.199	197.63	852.199	176.899	850.619	194.828
850.412	167.189	848.881	197.55	850.418	222.458	850.418	149.226	848.84	193.405
848.631	151.957	847.1	172.646	848.637	215.503	848.637	151.957	847.059	196.125
846.85	175.403	845.318	179.513	846.855	194.739	846.855	168.498	845.277	190.559
845.068	179.508	843.535	158.766	845.074	215.409	845.074	179.508	843.494	191.898
843.287	156	841.754	176.675	843.293	202.938	843.293	160.141	841.713	193.237
841.504	162.867	839.971	180.776	841.51	190.472	841.51	164.247	839.93	219.414
839.721	182.151	838.188	187.635	839.729	200.09	839.729	150.412	838.146	205.57
837.938	190.389	836.404	249.667	837.945	251.093	837.945	129.685	836.363	241.389
836.154	260.694	834.621	271.678	836.16	226.211	836.16	183.451	834.58	268.918
834.371	264.774	832.836	274.376	834.377	249.605	834.377	195.823	832.795	310.223
832.586	261.959	831.051	252.261	832.594	278.504	832.594	213.704	831.012	283.965
830.803	232.955	829.268	202.592	830.809	290.85	830.809	197.116	829.227	268.743
829.018	137.814	827.48	150.189	829.023	278.384	829.023	249.443	827.441	210.814
827.232	117.116	825.695	133.625	827.238	249.389	827.238	216.321	825.654	174.952
825.445	106.07	823.91	106.051	825.451	190.1	825.451	146.019	823.869	152.877
823.66	111.556	822.123	111.536	823.666	163.892	823.666	145.988	822.082	121.174
821.873	110.155	820.336	108.758	821.879	128.056	821.879	143.202	820.295	151.434
820.086	112.885	818.549	96.347	820.092	148.677	820.092	151.431	818.508	134.885
818.299	96.344	816.762	104.583	818.305	156.903	818.305	144.516	816.721	116.967
816.512	75.6825	814.973	104.56	816.518	138.981	816.518	119.716	814.932	140.33
814.723	88.0478	813.186	129.296	814.729	129.32	814.729	118.314	813.145	121.042
812.934	99.0322	811.396	108.64	812.941	125.166	812.941	144.422	811.355	137.518
811.146	105.886	809.607	104.492	811.152	137.515	811.152	119.638	809.566	133.364
809.355	105.864	807.816	103.095	809.363	156.733	809.363	127.861	807.775	144.332
807.566	101.717	806.027	105.821	807.572	141.579	807.572	114.088	805.986	133.306
805.777	111.315	804.236	107.172	805.783	142.923	805.783	111.315	804.195	142.895
803.986	112.664	802.445	120.886	803.992	136.022	803.992	120.908	802.404	127.753
802.195	97.5297	800.654	127.726	802.201	146.981	802.201	133.245	800.613	130.472
800.404	94.7618	798.863	115.341	800.41	166.177	800.41	137.336	798.822	134.563
798.613	90.622	797.07	124.925	798.619	129.068	798.619	151.037	797.029	146.889
796.82	124.921	795.279	116.663	796.826	156.495	796.826	129.04	795.238	149.602
795.027	113.915	793.486	112.521	795.035	181.165	795.035	123.522	793.445	128.987
793.234	109.773	791.693	134.447	793.242	138.589	793.242	133.1	791.652	124.843
791.441	108.378	789.898	117.959	791.449	168.74	791.449	145.418	789.857	174.194
789.648	101.496	788.105	112.448	789.654	153.616	789.654	137.157	788.064	122.046
787.855	94.6178	786.311	117.907	787.861	152.211	787.861	122.043	786.27	150.811
786.061	102.823	784.516	120.623	786.066	156.291	786.066	139.839	784.475	163.115
784.266	130.214	782.721	121.967	784.271	161.74	784.271	116.508	782.68	149.375
782.471	120.593	780.926	143.863	782.477	146.631	782.477	141.149	780.885	146.602
780.676	119.197	779.131	127.394	780.682	160.3	780.682	141.118	779.09	161.638
778.879	110.952	777.334	127.366	778.885	156.155	778.885	153.416	777.293	138.322
777.082	128.732	775.537	127.338	777.088	157.491	777.088	145.166	775.496	142.399
775.285	98.5815	773.74	112.252	775.293	151.98	775.293	157.457	773.699	125.941
773.488	93.0845	771.943	106.753	773.494	156.054	773.494	119.094	771.902	154.655
771.691	97.17	770.145	101.257	771.697	158.757	771.697	135.491	770.104	131.36
769.895	83.466	768.348	119.019	769.9	149.144	769.9	145.039	768.305	125.859
768.096	94.3918	766.549	124.464	768.102	154.584	768.102	121.752	766.508	120.361
766.297	112.151	764.75	117.6	766.303	136.77	766.303	113.519	764.709	123.069
764.498	112.127	762.949	109.372	764.504	144.945	764.504	132.638	762.908	139.448
762.697	116.204	761.15	129.851	762.705	150.382	762.705	147.647	761.109	144.885
760.898	128.48	759.35	122.99	760.904	143.515	760.904	131.214	759.309	150.32
759.098	140.75	757.549	143.457	759.104	140.751	759.104	118.886	757.508	137.991
757.297	129.79	755.748	166.647	757.305	162.579	757.305	158.481	755.707	187.135
755.496	163.91	753.947	236.259	755.502	161.178	755.502	154.349	753.906	219.87
753.695	238.983	752.145	327.687	753.701	184.359	753.701	170.702	752.104	255.321
751.893	341.33	750.344	322.155	751.9	237.566	751.9	191.145	750.303	333.074
750.092	318.05	748.541	275.683	750.098	286.655	750.098	214.309	748.5	305.706
748.289	293.416	746.738	229.231	748.295	281.134	748.295	192.427	746.697	260.613
746.486	181.469	744.934	177.343	746.492	223.767	746.492	184.198	744.893	214.174
744.682	133.685	743.131	139.115	744.689	215.533	744.689	173.245	743.09	169.12
742.879	115.926	741.326	121.359	742.885	197.756	742.885	165.024	741.285	156.811
741.074	124.082	739.521	160.867	741.08	188.168	741.08	156.807	739.48	177.226
739.27	126.781	737.717	118.58	739.275	174.495	739.275	155.41	737.676	154.017
737.465	103.584	735.912	117.191	737.471	186.723	737.471	122.665	735.871	160.796
735.66	103.561	734.107	125.34	735.666	181.232	735.666	149.891	734.064	149.862
733.854	106.263	732.301	140.296	733.859	166.207	733.859	153.946	732.26	136.209
732.049	119.861	730.494	102.135	732.055	166.171	732.055	143.016	730.453	144.35
730.242	102.132	728.688	110.282	730.248	156.602	730.248	141.623	728.646	134.788
728.436	89.8564	726.881	108.896	728.441	147.038	728.441	141.592	726.838	133.397
726.627	112.977	725.072	117.038	726.633	141.561	726.633	129.311	725.031	138.812
724.82	111.591	723.264	131.979	724.826	146.974	724.826	127.922	723.223	136.06
723.012	99.3216	721.455	111.546	723.018	160.547	723.018	136.057	721.414	161.877
721.203	107.462	719.646	123.762	721.209	160.512	721.209	145.549	719.605	152.321
719.395	95.1984	717.838	137.332	719.4	148.238	719.4	144.158	717.797	157.727
717.586	91.0986	716.029	122.348	717.592	165.881	717.592	125.091	715.986	153.614
715.775	106.032	714.219	89.7025	715.781	145.454	715.781	118.266	714.178	145.426
713.965	84.2634	712.408	111.424	713.971	150.859	713.971	141.345	712.367	139.959
712.154	97.833	710.598	112.759	712.162	135.879	712.162	123.65	710.557	116.834
710.344	95.0946	708.785	112.734	710.35	148.076	710.35	126.34	708.744	134.465
708.533	112.73	706.975	107.278	708.539	129.029	708.539	123.596	706.934	135.794
706.721	77.4004	705.162	109.969	706.727	141.222	706.727	127.643	705.121	127.618
704.91	101.82	703.35	96.3719	704.916	154.767	704.916	147.979	703.309	124.876
703.098	88.2251	701.537	124.849	703.104	131.659	703.104	135.731	701.496	132.991
701.283	75.9928	699.725	113.968	701.291	147.915	701.291	141.13	699.684	139.745
699.471	99.0404	697.91	146.498	699.477	151.952	699.477	141.099	697.869	132.933
697.658	89.5238	696.098	119.343	697.664	158.701	697.664	124.791	696.055	142.397
695.844	104.422	694.283	136.943	695.85	150.53	695.85	139.681	694.24	159.992
694.029	119.313	692.469	153.18	694.035	164.055	694.035	157.276	692.426	168.09
692.215	120.642	690.652	170.765	692.221	174.864	692.221	143.687	690.611	182.962
690.398	173.47	688.838	246.607	690.404	215.483	690.404	184.312	688.795	246.606
688.584	250.664	687.021	382.022	688.59	254.729	688.59	172.078	686.98	391.503
686.768	418.586	685.205	589.16	686.773	358.981	686.773	220.807	685.164	530.919
684.951	575.599	683.389	693.297	684.957	461.834	684.957	320.981	683.348	709.543
683.135	625.573	681.57	544.228	683.141	641.822	683.141	399.446	681.529	690.435
681.316	476.523	679.754	345.144	681.324	722.908	681.324	458.925	679.713	511.622
679.5	334.305	677.936	223.279	679.506	577.929	679.506	412.806	677.895	328.828
677.682	208.388	676.117	171.82	677.688	427.601	677.688	278.753	676.076	247.582
675.863	127.17	674.299	155.551	675.869	277.339	675.869	220.518	674.258	198.834
674.045	133.905	672.48	128.471	674.051	227.233	674.051	192.066	672.438	144.698
672.225	106.83	670.66	112.218	672.232	185.263	672.232	181.206	670.619	160.89
670.406	118.975	668.84	113.545	670.412	182.518	670.412	143.311	668.799	145.986
668.586	91.9149	667.02	121.629	668.592	166.258	668.592	141.928	666.979	143.251
666.766	112.166	665.199	129.709	666.771	150.005	666.771	125.68	665.158	136.464
664.945	104.035	663.379	108.068	664.951	139.163	664.951	127.003	663.336	117.523
663.123	108.064	661.557	124.251	663.129	136.431	663.129	135.08	661.516	156.663
661.303	98.5871	659.734	108.02	661.309	133.7	661.309	133.7	659.693	109.37
659.48	90.4643	657.912	110.697	659.486	145.823	659.486	116.118	657.871	139.045
657.658	89.0946	656.09	107.973	657.664	99.894	657.664	114.743	656.049	124.168
655.836	101.222	654.268	113.347	655.842	182.199	655.842	122.816	654.225	122.792
654.012	117.391	652.443	113.322	654.018	149.775	654.018	125.488	652.402	145.699
652.188	86.338	650.619	97.112	652.195	121.413	652.195	110.621	650.578	128.133
650.365	97.1091	648.795	128.106	650.371	138.92	650.371	136.223	648.754	128.105
648.541	95.7394	646.971	101.114	648.547	146.98	648.547	130.799	646.93	140.211
646.715	102.459	645.145	106.484	646.723	157.733	646.723	126.726	645.104	149.615
644.891	98.3932	643.32	102.417	644.896	155.003	644.896	122.655	643.277	134.759
643.064	101.067	641.494	102.395	643.07	134.756	643.07	132.061	641.453	123.951
641.238	97.0029	639.668	111.802	641.244	148.199	641.244	109.128	639.627	137.394
639.412	102.37	637.842	127.938	639.418	140.085	639.418	127.962	637.799	144.098
637.586	118.507	636.014	146.76	637.592	130.627	637.592	118.507	635.973	129.256
635.758	113.096	634.188	121.151	635.766	145.409	635.766	125.213	634.145	135.958
633.932	99.6101	632.359	117.087	633.938	149.415	633.938	135.954	632.316	142.657
632.104	107.663	630.531	106.297	632.109	150.728	632.109	149.383	630.488	141.28
630.275	107.639	628.701	137.214	630.281	146.659	630.281	119.749	628.66	134.523
628.445	94.1639	626.873	106.251	628.453	138.556	628.453	108.961	626.83	123.734
626.617	114.317	625.043	119.674	626.623	138.525	626.623	130.456	625.002	126.397
624.787	98.1565	623.213	111.582	624.793	133.116	624.793	137.15	623.172	125.025
622.957	83.3475	621.383	114.245	622.965	161.318	622.965	122.333	621.342	135.75
621.127	79.2972	619.553	99.4388	621.133	131.714	621.133	131.714	619.51	131.689
619.297	83.311	617.721	115.539	619.303	149.154	619.303	135.716	617.68	123.599
617.465	95.3837	615.891	100.738	617.473	130.313	617.473	114.192	615.848	100.738
615.635	103.422	614.059	108.774	615.641	137	615.641	135.657	614.016	124.888
613.803	91.3133	612.227	75.185	613.809	135.627	613.809	108.77	612.184	126.203
611.969	96.6635	610.393	116.78	611.977	138.283	611.977	120.83	610.352	124.833
610.137	92.6156	608.561	103.334	610.143	136.91	610.143	116.776	608.518	119.438
608.305	92.5953	606.727	120.754	608.311	122.119	608.311	100.647	606.686	122.095
606.471	115.383	604.893	124.751	606.477	138.192	606.477	139.533	604.852	128.775
604.637	96.5788	603.059	128.747	604.643	167.672	604.643	130.113	603.016	163.616
602.803	130.085	601.225	172.966	602.809	166.294	602.809	140.813	601.182	160.898
600.967	136.76	599.389	170.247	600.973	195.755	600.973	156.872	599.346	189.014
599.133	148.794	597.553	198.355	599.139	209.117	599.139	164.88	597.512	249.283
597.297	164.844	595.717	282.728	597.303	266.699	597.303	180.927	595.676	292.106
595.461	261.281	593.881	294.723	595.467	296.119	595.467	234.483	593.84	359.024
593.625	298.733	592.045	310.73	593.631	357.676	593.631	261.224	592.002	340.195
591.787	287.953	590.207	228.98	591.793	328.132	591.793	235.72	590.166	261.116
589.951	239.685	588.369	153.958	589.957	270.482	589.957	198.175	588.328	200.814
588.113	139.228	586.531	144.555	588.119	234.277	588.119	159.309	586.49	176.678
586.275	108.413	584.693	124.451	586.281	179.35	586.281	160.612	584.65	175.301
584.436	108.389	582.855	109.707	584.443	169.944	584.443	135.152	582.812	127.099
582.598	99.0006	581.016	96.3067	582.604	141.812	582.604	135.123	580.973	127.071
580.758	92.2911	579.176	112.333	580.766	123.055	580.766	144.456	579.135	120.356
578.918	90.9336	577.336	109.634	578.926	145.761	578.926	106.981	577.295	141.722
577.078	73.5331	575.496	104.264	577.086	140.381	577.086	114.979	575.453	116.293
575.238	97.577	573.654	93.5493	575.244	139.014	575.244	121.637	573.613	116.268
573.398	86.8646	571.814	106.89	573.404	126.956	573.404	124.283	571.771	105.553
571.557	74.8207	569.973	108.202	571.562	116.239	571.562	124.256	569.93	124.232
569.715	82.8191	568.131	89.4811	569.721	124.229	569.721	110.871	568.088	104.171
567.873	97.4913	566.287	68.0975	567.879	118.859	567.879	120.195	566.246	122.842
566.031	82.7827	564.445	96.1166	566.037	126.845	566.037	114.828	564.402	106.796
564.188	86.7692	562.602	81.4142	564.193	109.463	564.193	114.802	562.561	98.7643
562.344	88.0848	560.758	96.0743	562.352	117.446	562.352	124.12	560.717	129.433
560.5	76.0565	558.914	106.726	560.508	98.7401	560.508	125.427	558.873	126.736
558.656	97.3843	557.07	92.0308	558.662	122.731	558.662	114.727	557.027	102.7
556.812	77.3568	555.225	98.678	556.818	114.702	556.818	81.3581	555.184	110.679
554.967	78.6733	553.381	114.655	554.975	102.675	554.975	92.0078	553.338	110.654
553.123	101.32	551.535	103.966	553.129	94.6539	553.129	110.652	551.492	102.633
551.277	74.6401	549.688	85.2869	551.283	107.962	551.283	109.295	549.646	117.269
549.43	91.9471	547.842	81.2712	549.438	121.264	549.438	99.9425	547.801	99.9231
547.584	79.9364	545.996	103.898	547.59	119.905	547.59	86.5978	545.953	125.209
545.736	82.5828	544.148	83.8989	545.744	111.886	545.744	94.5707	544.105	107.869
543.891	86.5597	542.301	90.5376	543.896	95.8816	543.896	98.5449	542.258	93.2
542.043	82.5465	540.453	87.8554	542.049	90.5349	542.049	109.174	540.41	103.829
540.193	78.535	538.604	65.2117	540.201	110.482	540.201	99.8327	538.562	90.4973
538.346	81.1793	536.756	102.453	538.352	95.8183	538.352	109.126	536.713	98.4607
536.496	83.8225	534.906	95.779	536.502	113.094	536.502	101.119	534.863	105.09
534.646	75.8227	533.057	95.758	534.654	99.7669	534.654	95.7762	533.014	98.4174
532.797	89.1054	531.207	89.0885	532.805	110.384	532.805	110.384	531.164	95.7364
530.947	89.0858	529.355	93.0571	530.953	118.338	530.953	98.3933	529.312	98.3741
529.098	75.7727	527.504	91.7075	529.104	101.03	529.104	89.0662	527.463	118.289
527.246	87.7175	525.654	106.304	527.252	118.286	527.252	79.7433	525.611	108.961
525.395	81.0544	523.801	95.6527	525.4	110.287	525.4	104.972	523.76	102.295
523.543	87.6789	521.949	99.6163	523.549	123.548	523.549	94.3213	521.908	94.3029
521.691	83.6751	520.098	90.2989	521.697	115.551	521.697	95.6287	520.055	110.217
519.838	86.3124	518.244	99.5724	519.844	108.887	519.844	94.2798	518.201	122.142
517.984	86.2934	516.391	87.6044	517.992	132.759	517.992	110.19	516.348	99.55
516.131	79.6379	514.537	79.6228	516.139	115.475	516.139	94.2383	514.494	94.2199
514.277	78.2934	512.684	76.9518	514.285	106.161	514.285	106.161	512.641	90.2189
512.424	95.5234	510.828	90.1995	512.43	115.424	512.43	95.5235	510.785	95.5049
510.568	99.4817	508.973	84.8749	510.576	91.5232	510.576	111.42	508.932	115.376
508.715	98.1336	507.117	86.1821	508.721	102.112	508.721	102.112	507.076	111.373
506.859	84.8536	505.262	82.1864	506.865	112.696	506.865	86.1795	505.221	102.07
505.002	92.7882	503.406	91.4453	505.01	98.0905	505.01	106.044	503.363	120.601
503.146	82.1657	501.549	86.1252	503.152	100.719	503.152	96.7436	501.508	95.3997
501.289	74.1979	499.693	82.1321	501.297	94.0724	501.297	95.3973	499.65	78.1575
499.434	82.1295	497.836	82.114	499.439	111.272	499.439	100.675	497.793	96.6821
497.576	86.0846	495.977	111.227	497.582	111.248	497.582	98.004	495.936	104.605
495.717	101.955	494.119	109.878	495.725	108.575	495.725	95.3343	494.076	104.582
493.859	112.523	492.26	138.972	493.865	128.408	493.865	92.6657	492.219	125.736
492	128.38	490.4	119.093	492.008	133.674	492.008	89.9982	490.359	145.557
490.141	148.2	488.541	121.712	490.148	146.876	490.148	82.0391	488.5	166.692
488.281	128.323	486.682	129.621	488.289	150.813	488.289	103.188	486.639	132.266
486.422	101.842	484.822	134.882	486.428	133.585	486.428	124.327	484.779	142.816
484.562	121.655	482.961	118.988	484.568	120.333	484.568	122.977	482.918	134.852
482.701	112.374	481.1	103.1	482.707	120.306	482.707	121.628	481.057	104.421
480.84	79.3051	479.238	95.1481	480.846	105.74	480.846	118.958	479.195	91.1831
478.979	87.2164	477.377	89.8423	478.984	108.36	478.984	91.1809	477.334	107.017
477.115	85.876	475.514	81.897	477.123	101.73	477.123	103.051	475.471	105.673
475.254	55.4769	473.65	81.8789	475.26	108.312	475.26	96.4242	473.609	76.596
473.391	72.6322	471.789	92.4235	473.396	89.7999	473.396	91.1205	471.746	95.0637
471.527	73.9365	469.924	80.5227	471.533	109.585	471.533	96.3816	469.883	109.563
469.664	77.8802	468.061	92.3827	469.67	99.0003	469.67	100.32	468.018	100.301
467.801	67.3053	466.195	88.4039	467.807	100.298	467.807	97.6588	466.154	89.7229
465.936	80.4847	464.332	97.6186	465.941	104.234	465.941	96.3178	464.289	106.852
464.07	88.3817	462.467	75.1761	464.076	114.764	464.076	96.2965	462.424	102.872
462.205	88.3622	460.6	101.531	462.211	102.869	462.211	114.739	460.559	108.124
460.34	84.387	458.734	77.7795	460.346	106.802	460.346	97.5726	458.691	101.508
458.473	81.7319	456.867	105.44	458.48	102.824	458.48	92.278	456.826	113.348
456.607	67.2162	455.002	83.016	456.613	100.165	456.613	114.663	454.959	100.146
454.74	83.0135	453.135	69.8235	454.746	98.8256	454.746	92.2373	453.092	96.1714
452.873	86.9473	451.266	81.6622	452.879	113.295	452.879	85.63	451.223	111.956
451.006	82.9768	449.398	96.1295	451.012	108.002	451.012	94.8307	449.355	90.8616
449.137	65.8401	447.529	101.374	449.143	118.512	449.143	89.5426	447.486	88.2085
447.268	71.0916	445.66	84.2407	447.275	113.22	447.275	102.688	445.617	93.454
445.398	84.2381	443.791	85.538	445.406	88.1868	445.406	101.349	443.748	101.329
443.529	80.2716	441.922	98.6759	443.537	105.274	443.537	96.0629	441.879	80.256
441.66	81.5696	440.051	71.0309	441.666	101.304	441.666	98.6729	440.008	115.754
439.789	92.0743	438.182	94.687	439.797	94.7051	439.797	98.6511	438.139	103.892
437.92	57.8625	436.311	82.8328	437.926	105.205	437.926	98.6293	436.268	118.332
436.049	77.5712	434.438	101.218	436.055	101.237	436.055	101.237	434.396	99.9027
434.176	73.6106	432.566	81.482	434.184	97.2712	434.184	99.9002	432.523	89.3668
432.305	72.2802	430.693	81.4639	432.311	111.706	432.311	110.392	430.652	88.0332
430.432	70.9503	428.822	69.6231	430.439	98.5421	430.439	97.2282	428.779	103.777
428.561	84.0706	426.949	93.2481	428.566	95.8931	428.566	103.775	426.906	99.8144
426.688	85.3653	425.074	89.2883	426.693	102.438	426.693	103.752	425.033	90.6009
424.812	81.4074	423.201	97.1452	424.82	99.7898	424.82	106.355	423.158	110.272
422.939	102.393	421.326	101.061	422.945	89.2659	422.945	87.9531	421.283	120.748
421.064	86.6212	419.453	95.79	421.07	83.9963	421.07	103.683	419.41	87.9164
419.189	57.7347	417.576	89.2093	419.197	111.533	419.197	101.036	417.535	102.328
417.314	83.9591	415.701	99.6825	417.322	103.637	417.322	97.0778	415.658	93.1239
415.439	78.6942	413.826	87.8585	415.445	106.237	415.445	120.665	413.783	90.4807
413.562	93.1009	411.949	82.5949	413.57	87.8559	413.57	85.2333	411.906	104.882
411.688	77.3484	410.072	86.5089	411.693	107.501	411.693	110.123	410.029	100.927
409.811	81.2634	408.195	79.9375	409.816	123.206	409.816	108.788	408.152	96.9729
407.934	73.383	406.318	95.6417	407.939	103.522	407.939	85.1767	406.275	93.0209
406.055	61.5757	404.439	75.9725	406.061	96.949	406.061	102.189	404.396	100.86
404.178	94.3078	402.561	81.194	404.184	104.786	404.184	94.3078	402.518	98.2181
402.299	70.7152	400.682	85.1039	402.305	100.835	402.305	99.5251	400.639	85.1035
400.42	82.4828	398.803	96.8661	400.426	109.977	400.426	102.122	398.76	111.264

## Sheet: Figure 1c
Raman shift	intensity (50 ℃)	Raman shift	intensity (100 ℃)	Raman shift	intensity (200 ℃)	Raman shift	intensity (300 ℃)	Raman shift	intensity (400 ℃)
1801.36	135.524	1799.96	152.631	1801.37	124.62	1800.08	353.549	1800.01	137.615
1799.78	91.8879	1798.38	127.685	1799.79	115.249	1798.5	320.775	1798.43	141.9
1798.21	104.326	1796.8	143.227	1798.21	121.454	1796.92	328.493	1796.85	126.603
1796.62	110.531	1795.22	116.737	1796.63	110.531	1795.34	339.321	1795.26	158.763
1795.04	121.404	1793.64	144.724	1795.05	115.178	1793.76	347.032	1793.68	129.153
1793.46	112.042	1792.06	124.468	1793.47	132.272	1792.18	332.957	1792.1	127.48
1791.88	105.795	1790.48	121.331	1791.89	107.351	1790.6	298.666	1790.52	111.999
1790.3	118.217	1788.9	149.3	1790.3	108.885	1789.01	349.927	1788.94	135.304
1788.72	122.859	1787.31	118.171	1788.72	130.634	1787.43	338.97	1787.36	133.721
1787.14	107.285	1785.73	122.811	1787.14	108.84	1785.85	342.01	1785.78	133.693
1785.55	101.044	1784.15	155.424	1785.56	122.808	1784.27	329.505	1784.19	152.317
1783.97	94.8066	1782.57	135.191	1783.98	121.228	1782.68	321.667	1782.61	133.638
1782.39	111.88	1780.98	119.627	1782.39	119.649	1781.1	354.226	1781.03	147.593
1780.8	90.1068	1779.4	124.262	1780.81	128.946	1779.52	319.981	1779.44	133.583
1779.22	119.6	1777.82	127.343	1779.23	130.473	1777.93	316.808	1777.86	132.002
1777.64	99.387	1776.23	116.448	1777.64	113.363	1776.35	313.638	1776.27	111.791
1776.05	122.656	1774.65	125.738	1776.06	133.524	1774.76	344.62	1774.69	127.291
1774.47	93.1368	1773.06	110.192	1774.47	139.705	1773.18	318.164	1773.1	114.848
1772.88	111.741	1771.48	136.547	1772.89	105.533	1771.59	330.512	1771.52	128.79
1771.3	108.615	1769.89	119.454	1771.3	117.925	1770.01	325.789	1769.93	125.66
1769.71	85.3225	1768.3	133.389	1769.72	111.695	1768.42	299.354	1768.35	120.981
1768.12	102.366	1766.72	128.709	1768.13	117.876	1766.83	327.205	1766.76	107
1766.54	91.4899	1765.13	113.179	1766.54	120.953	1765.25	328.688	1765.17	100.776
1764.95	119.377	1763.54	144.157	1764.96	113.176	1763.66	327.07	1763.59	105.405
1763.37	120.903	1761.96	123.98	1763.37	102.302	1762.07	317.703	1762	141.028
1761.78	116.228	1760.37	131.701	1761.78	139.474	1760.49	345.528	1760.41	142.548
1760.19	110.007	1758.78	122.38	1760.2	117.754	1758.9	314.474	1758.82	113.085
1758.6	113.082	1757.19	116.159	1758.61	108.435	1757.31	334.543	1757.23	130.099
1757.01	102.218	1755.6	123.877	1757.02	133.193	1755.72	323.634	1755.65	130.072
1755.42	114.584	1754.02	130.044	1755.43	97.5512	1754.13	309.634	1754.06	126.949
1753.84	105.271	1752.43	125.374	1753.84	145.522	1752.54	320.405	1752.47	133.114
1752.25	119.18	1750.84	111.42	1752.25	145.492	1750.95	324.981	1750.88	134.634
1750.66	97.4905	1749.25	134.605	1750.66	102.133	1749.36	340.386	1749.29	108.304
1749.07	128.413	1747.66	126.843	1749.07	114.489	1747.77	340.315	1747.7	125.297
1747.48	103.637	1746.06	117.537	1747.48	153.136	1746.18	352.617	1746.11	131.457
1745.88	97.43	1744.47	112.874	1745.89	111.349	1744.59	343.267	1744.52	143.8
1744.29	100.502	1742.88	126.764	1744.3	95.8637	1743	337.012	1742.93	123.673
1742.7	132.945	1741.29	112.828	1742.71	108.211	1741.41	289.028	1741.33	122.102
1741.11	117.462	1739.7	145.255	1741.12	123.644	1739.82	322.965	1739.74	122.076
1739.52	120.528	1738.11	129.775	1739.53	134.435	1738.22	324.443	1738.15	145.225
1737.93	108.143	1736.51	140.561	1737.93	128.227	1736.63	310.474	1736.56	125.115
1736.33	88.0414	1734.92	129.721	1736.34	105.032	1735.04	290.333	1734.96	123.545
1734.74	109.643	1733.33	163.662	1734.75	123.541	1733.45	339.681	1733.37	125.063
1733.15	118.884	1731.73	145.104	1733.15	123.516	1731.85	327.261	1731.78	134.299
1731.55	106.51	1730.14	129.641	1731.56	106.51	1730.26	367.321	1730.18	154.335
1729.96	115.748	1728.55	131.157	1729.96	137.354	1728.66	342.556	1728.59	145.045
1728.37	124.982	1726.95	118.788	1728.37	209.846	1727.07	334.772	1726.99	143.472
1726.77	109.529	1725.36	138.814	1726.78	3611.39	1725.47	314.651	1725.4	141.9
1725.18	100.253	1723.76	151.122	1725.18	191.251	1723.88	311.502	1723.8	120.282
1723.58	121.82	1722.17	132.59	1723.59	120.278	1722.28	343.814	1722.21	117.173
1721.99	94.0442	1720.57	127.938	1721.99	121.795	1720.69	283.626	1720.61	110.983
1720.39	90.9419	1718.97	141.782	1720.39	124.852	1719.09	345.213	1719.02	123.289
1718.79	103.252	1717.38	120.181	1718.8	115.58	1717.49	342.059	1717.42	121.723
1717.2	103.23	1715.78	130.94	1717.2	127.882	1715.9	308.098	1715.82	140.183
1715.6	103.209	1714.18	141.693	1715.61	112.451	1714.3	341.918	1714.23	146.315
1714	97.0269	1712.59	127.806	1714.01	130.909	1712.7	351.086	1712.63	126.266
1712.4	112.405	1710.99	112.384	1712.41	117.024	1711.11	323.301	1711.03	150.872
1710.81	106.223	1709.39	126.213	1710.81	133.934	1709.51	714.194	1709.43	130.832
1709.21	109.28	1707.79	127.726	1709.21	118.515	1707.91	306.239	1707.83	135.421
1707.61	106.179	1706.19	138.469	1707.62	121.568	1706.31	329.254	1706.23	152.317
1706.01	113.85	1704.59	119.982	1706.02	129.235	1704.71	330.724	1704.63	129.212
1704.41	86.1388	1702.99	110.729	1704.42	107.674	1703.11	313.738	1703.04	123.033
1702.81	104.575	1701.39	121.47	1702.82	112.265	1701.51	302.91	1701.44	116.858
1701.21	101.479	1699.79	130.668	1701.22	116.854	1699.91	321.295	1699.84	106.072
1699.61	93.7713	1698.19	116.808	1699.62	106.069	1698.31	324.302	1698.23	119.883
1698.01	109.121	1696.59	135.224	1698.02	99.8996	1696.71	290.428	1696.63	126.005
1696.41	109.098	1694.99	130.587	1696.42	118.318	1695.11	305.731	1695.03	118.297
1694.81	110.612	1693.39	145.92	1694.81	135.193	1693.51	308.74	1693.43	110.592
1693.21	95.2294	1691.79	145.889	1693.21	132.093	1691.9	345.532	1691.83	118.248
1691.61	99.8166	1690.18	128.97	1691.61	93.6741	1690.3	305.541	1690.23	128.971
1690	109.008	1688.58	113.593	1690.01	101.331	1688.7	333.108	1688.62	130.479
1688.4	101.31	1686.98	136.59	1688.41	122.8	1687.1	310.018	1687.02	119.709
1686.8	124.309	1685.38	141.165	1686.8	142.726	1685.49	345.245	1685.42	153.441
1685.2	115.077	1683.77	151.874	1685.2	113.543	1683.89	299.151	1683.81	125.795
1683.59	110.451	1682.17	133.437	1683.6	136.53	1682.29	342.034	1682.21	142.641
1681.99	90.4899	1680.56	128.809	1681.99	116.563	1680.68	328.162	1680.61	145.678
1680.38	101.205	1678.96	127.249	1680.39	124.206	1679.08	334.227	1679	108.853
1678.78	99.6508	1677.35	124.157	1678.78	111.916	1677.47	323.427	1677.4	133.355
1677.17	93.499	1675.75	136.391	1677.18	136.417	1675.87	332.555	1675.79	151.717
1675.57	113.401	1674.14	125.638	1675.57	137.921	1674.26	330.954	1674.19	119.51
1673.96	121.039	1672.54	131.739	1673.97	96.5245	1672.66	317.098	1672.58	125.613
1672.36	108.759	1670.93	134.775	1672.36	128.673	1671.05	370.637	1670.97	150.091
1670.75	116.394	1669.32	128.622	1670.76	117.925	1669.44	344.529	1669.37	131.685
1669.14	99.5266	1667.72	148.497	1669.15	127.088	1667.84	327.617	1667.76	131.658
1667.54	120.938	1666.11	156.119	1667.54	153.086	1666.23	327.549	1666.15	127.039
1665.93	113.26	1664.5	123.951	1665.94	131.627	1664.62	339.723	1664.55	125.482
1664.32	96.4041	1662.89	154.524	1664.33	108.646	1663.01	348.832	1662.94	151.465
1662.71	113.213	1661.29	142.255	1662.72	145.341	1661.41	367.115	1661.33	136.137
1661.11	142.252	1659.68	129.991	1661.11	119.308	1659.8	304.336	1659.72	133.05
1659.5	122.342	1658.07	125.377	1659.5	111.637	1658.19	308.86	1658.11	133.023
1657.89	136.077	1656.46	152.867	1657.89	116.2	1656.58	345.484	1656.5	166.626
1656.28	111.59	1654.85	162.005	1656.28	116.176	1654.97	346.941	1654.89	158.949
1654.67	117.68	1653.24	168.084	1654.67	129.907	1653.36	325.476	1653.28	139.052
1653.06	99.3198	1651.63	135.967	1653.06	149.744	1651.75	323.88	1651.67	161.939
1651.45	146.657	1650.02	146.63	1651.46	128.325	1650.14	343.67	1650.06	161.905
1649.84	109.97	1648.41	148.127	1649.84	143.572	1648.53	339.017	1648.45	146.6
1648.23	126.745	1646.8	151.149	1648.23	125.218	1646.92	351.16	1646.84	138.936
1646.62	129.772	1645.19	145.012	1646.62	131.298	1645.3	393.828	1645.23	134.328
1645	123.639	1643.57	144.982	1645.01	146.535	1643.69	364.75	1643.62	169.401
1643.39	125.139	1641.96	148.003	1643.4	115.983	1642.08	370.777	1642.01	160.211
1641.78	109.856	1640.35	166.278	1641.79	138.845	1640.47	346.292	1640.39	173.907
1640.17	135.765	1638.74	144.891	1640.17	138.816	1638.86	343.169	1638.78	146.417
1638.55	126.586	1637.12	155.535	1638.56	132.687	1637.24	382.744	1637.17	147.912
1636.94	134.184	1635.51	140.257	1636.95	152.482	1635.63	376.566	1635.55	153.979
1635.33	150.926	1633.9	172.237	1635.33	144.828	1634.02	359.721	1633.94	153.947
1633.71	137.177	1632.28	140.199	1633.72	140.225	1632.4	388.601	1632.32	161.535
1632.1	118.862	1630.67	184.354	1632.11	155.434	1630.79	368.713	1630.71	137.123
1630.48	131.025	1629.05	158.42	1630.49	127.978	1629.17	367.113	1629.1	146.234
1628.87	127.951	1627.44	147.726	1628.88	150.8	1627.56	342.669	1627.48	147.727
1627.25	120.31	1625.82	159.876	1627.26	140.108	1625.94	400.459	1625.87	169.013
1625.64	123.33	1624.21	179.633	1625.64	161.395	1624.32	394.286	1624.25	159.844
1624.02	158.317	1622.59	162.854	1624.03	130.916	1622.71	378.983	1622.63	184.163
1622.41	135.455	1620.97	138.473	1622.41	136.977	1621.09	406.295	1621.02	165.864
1620.79	149.121	1619.36	162.786	1620.79	143.035	1619.47	372.74	1619.4	193.214
1619.17	156.697	1617.74	174.92	1619.18	129.313	1617.86	386.352	1617.78	159.711
1617.55	142.975	1616.12	162.718	1617.56	141.454	1616.24	348.252	1616.16	200.737
1615.94	142.945	1614.5	176.368	1615.94	155.111	1614.62	436.365	1614.54	202.216
1614.32	141.395	1612.88	215.854	1614.32	136.834	1613	352.668	1612.93	188.493
1612.7	170.247	1611.27	193.012	1612.71	148.966	1611.38	428.584	1611.31	197.572
1611.08	176.29	1609.65	180.816	1611.09	153.494	1609.77	387.469	1609.69	196.012
1609.46	167.137	1608.03	194.45	1609.47	150.423	1608.15	431.444	1608.07	250.66
1607.84	159.506	1606.41	223.268	1607.85	147.354	1606.53	388.826	1606.45	224.788
1606.22	160.992	1604.79	198.925	1606.23	197.443	1604.91	428.227	1604.83	233.852
1604.6	168.551	1603.17	207.993	1604.61	183.736	1603.29	470.647	1603.21	238.358
1602.98	159.407	1601.55	218.574	1602.99	179.143	1601.67	453.852	1601.59	241.344
1601.36	176.07	1599.93	223.081	1601.37	176.07	1600.04	438.582	1599.97	241.293
1599.74	177.55	1598.3	224.552	1599.75	194.243	1598.42	426.352	1598.35	226.071
1598.12	177.513	1596.68	233.607	1598.13	175.996	1596.8	444.467	1596.72	241.193
1596.5	174.443	1595.06	181.993	1596.5	180.51	1595.18	465.607	1595.1	241.142
1594.88	163.79	1593.44	221.379	1594.88	165.307	1593.56	413.955	1593.48	247.157
1593.25	178.918	1591.81	262.264	1593.26	177.402	1591.94	438.124	1591.86	268.33
1591.63	166.754	1590.19	228.865	1591.64	175.849	1590.31	462.284	1590.24	253.117
1590.01	153.078	1588.57	216.694	1590.01	224.313	1588.69	471.28	1588.61	247.003
1588.38	153.046	1586.95	215.134	1588.39	187.898	1587.06	471.181	1586.99	224.225
1586.76	172.709	1585.32	213.574	1586.77	199.979	1585.44	436.244	1585.36	227.208
1585.14	146.924	1583.7	195.357	1585.14	148.438	1583.82	507.331	1583.74	221.103
1583.51	155.979	1582.07	189.26	1583.52	198.381	1582.19	448.175	1582.12	201.374
1581.89	140.806	1580.45	208.899	1581.89	184.714	1580.57	445.053	1580.49	192.249
1580.26	124.126	1578.82	207.342	1580.27	164.996	1578.94	457.068	1578.87	187.669
1578.64	161.935	1577.2	180.063	1578.64	199.77	1577.31	449.407	1577.24	207.3
1577.01	155.849	1575.57	184.563	1577.02	170.98	1575.69	414.518	1575.61	193.641
1575.38	131.612	1573.94	169.4	1575.39	169.431	1574.06	443.169	1573.99	178.476
1573.76	157.296	1572.32	158.779	1573.76	167.884	1572.44	420.393	1572.36	199.609
1572.13	152.727	1570.69	225.268	1572.14	161.8	1570.81	406.699	1570.73	176.889
1570.5	163.278	1569.06	191.967	1570.51	181.42	1569.18	451.961	1569.11	199.526
1568.88	148.129	1567.43	184.371	1568.88	163.244	1567.55	430.709	1567.48	207.04
1567.25	151.12	1565.8	203.974	1567.26	164.721	1565.93	466.881	1565.85	196.421
1565.62	146.556	1564.18	197.889	1565.63	173.752	1564.3	421.465	1564.22	200.911
1563.99	173.715	1562.55	211.44	1564	176.737	1562.67	478.769	1562.59	234.096
1562.36	196.333	1560.92	228.006	1562.37	187.271	1561.04	457.529	1560.96	234.047
1560.73	211.391	1559.29	229.468	1560.74	149.484	1559.41	430.259	1559.33	270.23
1559.11	221.914	1557.66	249.041	1559.11	187.193	1557.78	449.791	1557.7	289.795
1557.47	206.775	1556.03	238.426	1557.48	197.719	1556.15	481.387	1556.07	315.388
1555.85	215.786	1554.4	250.446	1555.85	215.786	1554.52	470.725	1554.44	359.075
1554.21	238.37	1552.77	251.902	1554.22	223.284	1552.89	502.303	1552.81	348.441
1552.58	230.779	1551.14	310.664	1552.59	226.254	1551.26	455.447	1551.18	369.481
1550.95	253.351	1549.51	321.154	1550.96	202.078	1549.62	524.71	1549.55	369.404
1549.32	271.391	1547.87	280.385	1549.33	223.144	1547.99	486.913	1547.92	435.655
1547.69	349.72	1546.24	331.569	1547.7	247.216	1546.36	547.098	1546.29	504.892
1546.06	528.991	1544.61	402.32	1546.06	289.363	1544.73	548.49	1544.65	655.469
1544.42	804.621	1542.97	462.496	1544.43	289.302	1543.1	567.96	1543.02	884.322
1542.79	1128.34	1541.34	555.783	1542.8	334.436	1541.46	620.559	1541.39	1253.15
1541.16	1519.71	1539.71	769.5	1541.16	355.452	1539.83	740.9	1539.75	1576.66
1539.52	1692.56	1538.07	986.139	1539.53	454.763	1538.2	764.834	1538.12	2050.58
1537.89	1628.97	1536.44	1252.36	1537.9	561.56	1536.56	898.643	1536.48	2278.95
1536.26	1265.88	1534.81	1333.36	1536.26	687.879	1534.93	1076.04	1534.85	2171.62
1534.62	823.175	1533.17	1366.19	1534.63	841.234	1533.29	1193.18	1533.21	1828.11
1532.99	534.124	1531.54	1218.48	1532.99	988.507	1531.66	1347.87	1531.58	1284.68
1531.35	345.98	1529.9	965.556	1531.36	974.761	1530.02	1316	1529.94	956.537
1529.71	267.702	1528.26	744.315	1529.72	942.974	1528.38	1332.27	1528.31	636.054
1528.08	219.53	1526.63	544.213	1528.08	801.436	1526.75	1121.52	1526.67	494.605
1526.44	187.914	1524.99	422.353	1526.45	656.949	1525.11	998.032	1525.04	399.81
1524.81	189.378	1523.35	333.604	1524.81	512.524	1523.47	853.559	1523.4	311.065
1523.17	166.798	1521.72	279.448	1523.17	381.683	1521.84	745.205	1521.76	291.469
1521.53	183.289	1520.08	235.828	1521.54	320.005	1520.2	635.395	1520.12	261.365
1519.89	156.214	1518.44	240.284	1519.9	244.835	1518.56	545.154	1518.48	238.784
1518.26	166.693	1516.8	214.709	1518.26	234.272	1516.92	518.013	1516.85	234.229
1516.62	165.157	1515.16	220.669	1516.62	207.197	1515.29	492.384	1515.21	216.167
1514.98	142.606	1513.52	201.112	1514.98	220.664	1513.64	493.782	1513.57	223.625
1513.34	159.085	1511.88	216.075	1513.35	190.601	1512.01	439.659	1511.93	210.074
1511.7	144.046	1510.25	223.53	1511.71	183.059	1510.37	447.068	1510.29	189.027
1510.06	139.516	1508.61	178.487	1510.07	192.022	1508.73	445.474	1508.65	203.986
1508.42	160.484	1506.96	200.943	1508.43	169.484	1507.09	413.889	1507.01	169.453
1506.78	143.956	1505.32	175.414	1506.79	158.951	1505.45	431.794	1505.37	206.899
1505.14	164.915	1503.68	170.88	1505.14	172.411	1503.8	394.229	1503.73	196.363
1503.5	154.388	1502.04	203.814	1503.5	160.384	1502.16	415.128	1502.09	232.289
1501.86	193.319	1500.4	205.27	1501.86	181.33	1500.52	440.512	1500.44	256.214
1500.21	230.736	1498.76	229.195	1500.22	167.808	1498.88	414.954	1498.8	295.108
1498.57	319.067	1497.12	278.57	1498.58	197.732	1497.24	449.314	1497.16	377.42
1496.93	387.893	1495.47	260.543	1496.93	209.672	1495.59	429.754	1495.52	389.32
1495.29	389.309	1493.83	341.33	1495.29	245.564	1493.95	474.576	1493.87	449.121
1493.64	315.873	1492.19	311.324	1493.65	215.572	1492.31	450.528	1492.23	383.17
1492	243.964	1490.54	282.826	1492	258.931	1490.66	510.292	1490.59	302.281
1490.36	184.057	1488.9	272.294	1490.36	255.884	1489.02	454.828	1488.94	272.295
1488.71	184.018	1487.25	279.716	1488.72	243.862	1487.37	498.111	1487.3	249.801
1487.07	179.492	1485.61	203.387	1487.07	239.323	1485.73	478.565	1485.65	233.298
1485.42	171.978	1483.96	207.83	1485.43	215.346	1484.08	418.656	1484.01	233.249
1483.78	173.437	1482.32	221.24	1483.78	186.893	1482.44	443.982	1482.36	237.685
1482.13	192.833	1480.67	218.204	1482.14	185.359	1480.79	434.921	1480.71	269.021
1480.48	213.716	1479.02	240.572	1480.49	191.298	1479.14	460.232	1479.07	258.504
1478.84	197.235	1477.38	240.522	1478.84	186.775	1477.5	448.184	1477.42	282.353
1477.19	216.614	1475.73	225.535	1477.2	221.096	1475.85	436.141	1475.78	261.383
1475.54	192.671	1474.08	235.941	1475.55	225.53	1474.21	452.476	1474.13	276.261
1473.9	179.191	1472.44	243.356	1473.9	179.191	1472.56	440.437	1472.48	288.147
1472.25	186.618	1470.79	228.378	1472.25	198.562	1470.91	444.822	1470.83	292.565
1470.6	216.432	1469.14	270.116	1470.61	219.417	1469.26	486.515	1469.18	344.736
1468.95	255.187	1467.49	287.964	1468.96	213.402	1467.61	465.524	1467.54	368.536
1467.3	344.654	1465.84	338.622	1467.31	235.737	1465.96	550.456	1465.88	486.306
1465.65	431.099	1464.19	381.802	1465.66	258.063	1464.31	490.683	1464.24	523.49
1464.01	495.138	1462.54	429.437	1464.01	289.328	1462.66	557.681	1462.59	553.202
1462.36	405.57	1460.89	448.727	1462.36	314.615	1461.01	566.508	1460.94	517.307
1460.71	326.475	1459.24	442.671	1460.71	345.855	1459.36	628.99	1459.29	466.521
1459.05	305.54	1457.59	348.698	1459.06	350.254	1457.71	594.584	1457.63	436.62
1457.4	315.907	1455.94	406.729	1457.41	348.69	1456.06	618.297	1455.98	484.204
1455.75	359.045	1454.29	370.894	1455.76	311.371	1454.41	627.104	1454.33	551.131
1454.1	394.718	1452.63	412.515	1454.11	297.9	1452.76	585.274	1452.68	548.037
1452.45	363.362	1450.98	367.761	1452.46	324.643	1451.11	577.706	1451.03	488.365
1450.8	299.264	1449.33	349.82	1450.8	300.753	1449.45	559.721	1449.38	398.946
1449.14	266.452	1447.68	305.098	1449.15	317.064	1447.8	572.998	1447.72	363.143
1447.49	224.725	1446.03	294.618	1447.5	250.026	1446.15	474.67	1446.07	310.988
1445.84	193.432	1444.37	281.167	1445.84	244.022	1444.49	487.959	1444.42	263.317
1444.18	160.663	1442.72	232.026	1444.19	255.871	1442.84	508.68	1442.76	252.85
1442.53	176.99	1441.06	199.262	1442.54	214.173	1441.19	468.422	1441.11	257.258
1440.88	172.492	1439.41	228.955	1440.88	209.667	1439.53	438.589	1439.45	220.036
1439.22	157.589	1437.75	209.583	1439.23	173.942	1437.88	445.929	1437.8	237.826
1437.57	157.555	1436.1	219.942	1437.57	179.851	1436.22	462.182	1436.14	222.915
1435.91	173.869	1434.44	218.41	1435.92	199.132	1434.56	427.912	1434.49	246.641
1434.26	179.775	1432.79	230.248	1434.26	160.461	1432.91	460.502	1432.83	246.589
1432.6	216.873	1431.13	249.506	1432.61	207.961	1431.25	488.624	1431.17	274.755
1430.94	187.125	1429.47	224.211	1430.95	185.64	1429.6	448.43	1429.52	270.243
1429.29	167.783	1427.82	222.68	1429.29	200.449	1427.94	469.119	1427.86	247.918
1427.63	164.779	1426.16	213.727	1427.63	201.892	1426.28	423.009	1426.2	200.371
1425.97	157.323	1424.5	198.843	1425.98	161.776	1424.62	436.275	1424.54	169.166
1424.31	145.419	1422.84	194.351	1424.32	169.161	1422.96	434.7	1422.89	182.483
1422.65	155.774	1421.18	164.644	1422.66	178.027	1421.31	396.042	1421.23	157.229
1421	134.975	1419.53	164.61	1421	157.224	1419.65	390.027	1419.57	174.991
1419.34	134.947	1417.87	166.058	1419.34	140.879	1417.99	392.91	1417.91	161.611
1417.68	134.919	1416.21	176.399	1417.68	151.228	1416.33	398.757	1416.25	186.776
1416.02	148.231	1414.55	163.024	1416.03	140.819	1414.67	397.191	1414.59	177.845
1414.36	123.006	1412.89	165.953	1414.37	136.344	1413.01	379.326	1412.93	152.618
1412.7	151.132	1411.23	165.918	1412.71	118.535	1411.35	402.949	1411.27	148.142
1411.04	130.361	1409.56	182.175	1411.04	157.026	1409.69	401.383	1409.61	161.44
1409.38	133.295	1407.9	188.06	1409.38	155.512	1408.03	399.818	1407.95	176.214
1407.72	145.113	1406.24	155.45	1407.72	146.594	1406.37	399.734	1406.29	189.501
1406.05	136.2	1404.58	179.099	1406.06	168.77	1404.7	350.803	1404.62	182.061
1404.39	149.493	1402.92	198.3	1404.4	146.532	1403.04	384.767	1402.96	168.704
1402.73	146.501	1401.26	204.176	1402.74	136.143	1401.38	396.522	1401.3	207.136
1401.07	155.348	1399.59	195.258	1401.07	139.073	1399.71	396.438	1399.64	205.613
1399.4	167.148	1397.93	189.301	1399.41	165.669	1398.05	418.539	1397.97	205.57
1397.74	158.24	1396.27	193.697	1397.75	178.944	1396.39	388.878	1396.31	230.663
1396.08	152.292	1394.6	220.265	1396.08	162.642	1394.72	421.319	1394.64	199.57
1394.41	169.999	1392.94	224.653	1394.42	175.912	1393.06	427.142	1392.98	235
1392.75	156.662	1391.27	206.873	1392.75	164.052	1391.39	421.141	1391.32	230.517
1391.08	146.285	1389.61	183.192	1391.09	177.316	1389.73	429.917	1389.65	196.489
1389.42	143.3	1387.94	199.401	1389.42	175.801	1388.06	423.918	1387.99	202.356
1387.75	144.747	1386.28	181.638	1387.76	180.195	1386.4	401.677	1386.32	149.151
1386.09	147.67	1384.61	205.222	1386.09	147.67	1384.73	398.64	1384.65	177.171
1384.42	152.068	1382.94	171.229	1384.43	160.926	1383.06	423.65	1382.99	197.8
1382.75	160.892	1381.28	184.475	1382.76	203.698	1381.4	422.085	1381.32	188.903
1381.09	177.091	1379.61	188.862	1381.09	184.47	1379.73	427.898	1379.65	200.667
1379.42	144.594	1377.94	187.347	1379.43	162.3	1378.06	430.758	1377.98	212.426
1377.75	175.542	1376.27	181.408	1377.76	159.315	1376.4	445.416	1376.32	187.309
1376.08	147.483	1374.6	193.166	1376.09	166.656	1374.73	435	1374.65	209.388
1374.42	147.452	1372.94	188.703	1374.42	173.993	1373.06	439.331	1372.98	225.56
1372.75	154.792	1371.27	191.611	1372.75	197.544	1371.39	412.707	1371.31	224.039
1371.08	153.285	1369.6	247.568	1371.08	179.815	1369.72	396.41	1369.64	221.044
1369.41	159.147	1367.93	220.996	1369.41	166.515	1368.05	431.686	1367.97	204.791
1367.74	166.48	1366.26	191.49	1367.74	172.373	1366.38	433.068	1366.3	207.694
1366.07	151.715	1364.59	212.067	1366.07	154.661	1364.71	435.922	1364.63	228.268
1364.4	132.539	1362.92	212.022	1364.4	172.3	1363.04	429.94	1362.96	207.606
1362.73	151.651	1361.25	198.729	1362.73	166.374	1361.37	419.545	1361.29	206.09
1361.06	163.395	1359.57	222.235	1361.06	179.588	1359.7	409.154	1359.62	229.595
1359.38	148.643	1357.9	214.831	1359.39	185.437	1358.03	441.44	1357.95	251.618
1357.71	180.983	1356.23	201.545	1357.72	195.697	1356.35	457.529	1356.28	250.094
1356.04	179.474	1354.56	220.623	1356.05	188.3	1354.68	404.482	1354.6	264.749
1354.37	167.67	1352.88	227.929	1354.37	166.199	1353.01	427.925	1352.93	249.988
1352.7	213.219	1351.21	242.583	1352.7	179.398	1351.33	476.352	1351.26	274.929
1351.02	219.054	1349.54	285.158	1351.03	189.651	1349.66	457.142	1349.58	335.136
1349.35	304.26	1347.86	276.281	1349.35	217.538	1347.99	477.62	1347.91	383.562
1347.67	383.551	1346.19	339.401	1347.68	239.536	1346.31	503.967	1346.23	508.369
1346	396.693	1344.51	381.929	1346.01	246.831	1344.64	534.709	1344.56	533.234
1344.33	508.247	1342.84	450.874	1344.33	287.909	1342.96	537.533	1342.88	624.178
1342.65	490.516	1341.16	430.222	1342.66	326.032	1341.29	544.761	1341.21	687.185
1340.97	535.93	1339.49	482.98	1340.98	350.924	1339.61	598.964	1339.53	744.293
1339.3	593.068	1337.81	471.137	1339.3	356.722	1337.94	688.369	1337.86	791.103
1337.62	575.331	1336.14	548.809	1337.63	366.92	1336.26	683.821	1336.18	846.697
1335.95	523.851	1334.46	534.022	1335.95	410.864	1334.58	676.341	1334.5	776.097
1334.27	448.92	1332.78	506.041	1334.28	462.124	1332.91	668.864	1332.83	708.461
1332.59	349.086	1331.11	488.336	1332.6	425.358	1331.23	693.653	1331.15	633.52
1330.91	312.351	1329.43	444.248	1330.92	432.6	1329.55	687.642	1329.47	511.694
1329.24	312.285	1327.75	411.905	1329.24	382.66	1327.87	675.769	1327.79	441.224
1327.56	263.847	1326.07	372.248	1327.56	351.797	1326.19	628.728	1326.12	420.613
1325.88	234.481	1324.39	293.047	1325.89	319.481	1324.52	618.338	1324.44	357.519
1324.2	222.71	1322.71	282.73	1324.21	294.505	1322.84	556.68	1322.76	339.864
1322.52	184.576	1321.03	259.237	1322.53	279.794	1321.16	512.623	1321.08	272.42
1320.84	177.214	1319.35	234.289	1320.85	246.049	1319.48	512.514	1319.4	269.433
1319.16	181.569	1317.67	260.591	1319.17	245.997	1317.79	499.23	1317.72	270.84
1317.48	165.427	1315.99	248.826	1317.49	210.81	1316.12	431.794	1316.04	248.828
1315.8	191.738	1314.31	257.554	1315.81	196.129	1314.43	477.067	1314.36	250.238
1314.12	182.917	1312.63	232.627	1314.12	191.698	1312.75	476.967	1312.67	270.668
1312.44	215.065	1310.95	222.339	1312.45	206.287	1311.07	431.519	1310.99	264.76
1310.76	238.423	1309.27	285.177	1310.76	209.169	1309.39	456.29	1309.31	350.989
1309.07	299.794	1307.58	285.116	1309.08	245.685	1307.71	453.269	1307.63	346.528
1307.39	292.42	1305.9	301.136	1307.4	228.088	1306.02	454.635	1305.95	347.916
1305.71	273.355	1304.22	270.38	1305.71	271.893	1304.34	432.616	1304.26	287.92
1304.03	217.761	1302.53	246.944	1304.03	222.145	1302.66	483.667	1302.58	273.247
1302.34	201.642	1300.85	223.517	1302.35	201.642	1300.97	414.901	1300.89	274.65
1300.66	182.608	1299.16	219.088	1300.66	189.912	1299.29	427.959	1299.21	246.841
1298.97	178.187	1297.48	210.28	1298.98	198.635	1297.6	416.186	1297.53	251.169
1297.29	175.229	1295.79	216.075	1297.29	176.69	1295.92	432.158	1295.84	243.816
1295.61	170.812	1294.11	204.352	1295.61	182.492	1294.23	416.01	1294.15	210.192
1293.92	160.559	1292.42	202.85	1293.93	183.913	1292.55	420.3	1292.47	207.229
1292.23	137.176	1290.74	176.544	1292.24	170.74	1290.86	395.406	1290.78	204.267
1290.55	134.229	1289.05	202.764	1290.55	176.54	1289.18	392.405	1289.1	195.471
1288.86	134.2	1287.37	163.343	1288.87	147.329	1287.49	370.445	1287.41	169.178
1287.17	116.671	1285.68	166.225	1287.18	158.964	1285.8	374.741	1285.72	186.64
1285.49	145.808	1283.99	166.19	1285.49	167.679	1284.12	365.915	1284.04	192.431
1283.8	132.657	1282.3	173.442	1283.8	155.981	1282.43	355.634	1282.35	182.188
1282.11	120.969	1280.62	158.833	1282.12	147.204	1280.74	378.874	1280.66	141.348
1280.42	120.944	1278.93	158.8	1280.43	154.458	1279.05	356.941	1278.97	160.257
1278.73	112.177	1277.24	163.136	1278.74	126.745	1277.36	404.932	1277.28	186.442
1277.05	122.349	1275.55	136.888	1277.05	151.48	1275.67	364.071	1275.59	144.171
1275.36	120.867	1273.86	138.315	1275.36	131.06	1273.98	342.154	1273.9	135.404
1273.67	113.561	1272.17	142.653	1273.67	160.151	1272.29	365.372	1272.21	158.666
1271.98	106.259	1270.48	132.435	1271.98	158.661	1270.6	390.035	1270.52	142.623
1270.29	120.79	1268.79	133.862	1270.29	152.806	1268.91	356.487	1268.83	158.599
1268.6	120.764	1267.1	164.383	1268.6	138.224	1267.22	356.411	1267.14	164.384
1266.9	114.92	1265.4	139.623	1266.91	154.196	1265.53	366.516	1265.45	158.531
1265.21	114.895	1263.71	146.864	1265.22	145.437	1263.84	335.902	1263.76	157.044
1263.52	126.504	1262.02	157.009	1263.53	142.498	1262.14	346.007	1262.07	145.38
1261.83	113.393	1260.33	154.069	1261.84	148.283	1260.45	324.131	1260.37	139.535
1260.14	114.822	1258.63	127.879	1260.14	109.009	1258.76	364.752	1258.68	145.318
1258.44	132.236	1256.94	135.116	1258.45	146.767	1257.07	348.693	1256.99	139.476
1256.75	129.302	1255.25	142.35	1256.76	117.679	1255.37	348.619	1255.29	135.088
1255.06	116.202	1253.55	143.773	1255.06	145.252	1253.68	355.806	1253.6	149.582
1253.36	84.2283	1251.86	156.809	1253.37	129.247	1251.98	373.154	1251.91	156.81
1251.67	98.7295	1250.17	129.195	1251.67	121.96	1250.29	348.397	1250.21	124.841
1249.97	103.063	1248.47	130.619	1249.98	121.934	1248.6	306.234	1248.52	126.266
1248.28	95.785	1246.78	129.14	1248.29	121.908	1246.9	351.151	1246.82	139.298
1246.58	107.373	1245.08	113.155	1246.59	121.882	1245.21	332.217	1245.12	149.424
1244.89	116.054	1243.38	143.589	1244.89	126.209	1243.51	339.399	1243.43	130.537
1243.19	102.976	1241.69	126.158	1243.2	150.838	1241.81	346.577	1241.73	137.759
1241.5	89.9034	1239.99	147.878	1241.5	117.455	1240.12	337.805	1240.04	129.031
1239.8	108.731	1238.29	136.251	1239.8	126.128	1238.42	314.541	1238.34	146.398
1238.1	102.91	1236.6	127.527	1238.11	111.607	1236.72	349.254	1236.64	137.672
1236.4	98.5409	1234.9	139.09	1236.41	134.769	1235.02	356.425	1234.94	128.949
1234.71	108.662	1233.2	147.752	1234.71	127.497	1233.32	336.069	1233.24	126.025
1233.01	89.808	1231.5	153.514	1233.01	134.712	1231.63	346.135	1231.55	121.653
1231.31	110.064	1229.8	163.617	1231.31	114.408	1229.93	324.342	1229.85	156.378
1229.61	115.832	1228.1	169.372	1229.62	127.415	1228.23	369.151	1228.15	159.24
1227.91	108.569	1226.4	151.968	1227.92	134.626	1226.53	331.441	1226.45	151.969
1226.21	137.492	1224.7	154.83	1226.22	144.729	1224.83	347.288	1224.75	143.255
1224.51	130.228	1223	150.457	1224.52	127.334	1223.13	368.915	1223.05	175.052
1222.81	147.56	1221.3	159.104	1222.82	149.007	1221.43	326.891	1221.35	196.711
1221.11	161.992	1219.6	180.761	1221.12	151.868	1219.73	415.034	1219.65	208.238
1219.41	154.728	1217.9	169.156	1219.41	151.836	1218.02	378.801	1217.95	205.302
1217.71	164.815	1216.2	156.111	1217.71	127.226	1216.32	391.729	1216.24	167.676
1216	156.107	1214.49	183.536	1216.01	156.107	1214.62	351.181	1214.54	186.427
1214.3	170.525	1212.79	180.607	1214.31	160.41	1212.92	368.445	1212.84	183.498
1212.6	147.372	1211.09	179.124	1212.61	176.269	1211.21	353.921	1211.13	197.905
1210.9	180.565	1209.39	203.638	1210.9	147.341	1209.51	368.288	1209.43	186.308
1209.19	176.193	1207.68	168.941	1209.2	158.863	1207.81	363.878	1207.73	203.596
1207.49	155.941	1205.98	186.228	1207.5	140.059	1206.1	376.793	1206.02	215.102
1205.79	155.908	1204.27	183.302	1205.79	141.472	1204.4	350.733	1204.32	183.303
1204.08	177.524	1202.57	193.364	1204.09	150.102	1202.7	363.645	1202.62	216.453
1202.38	152.956	1200.86	190.437	1202.38	165.943	1200.99	359.24	1200.91	230.834
1200.67	131.283	1199.16	164.434	1200.68	163.022	1199.28	363.491	1199.2	190.398
1198.96	160.103	1197.45	187.472	1198.97	155.776	1197.58	347.55	1197.5	204.778
1197.26	188.91	1195.75	178.781	1197.27	148.532	1195.87	387.847	1195.79	217.711
1195.55	167.243	1194.04	204.69	1195.56	138.408	1194.17	379.115	1194.09	227.755
1193.85	200.361	1192.33	214.735	1193.85	168.649	1192.46	340.122	1192.38	240.677
1192.14	184.466	1190.62	182.99	1192.15	175.819	1190.75	341.49	1190.67	219.013
1190.43	201.716	1188.92	200.238	1190.44	171.459	1189.04	357.264	1188.96	227.609
1188.72	213.197	1187.21	191.553	1188.73	172.863	1187.34	375.912	1187.26	253.486
1187.02	177.147	1185.5	197.272	1187.02	172.826	1185.63	328.313	1185.55	224.633
1185.31	192.948	1183.79	192.911	1185.31	200.148	1183.92	395.907	1183.84	227.464
1183.6	149.719	1182.08	200.067	1183.61	208.743	1182.21	388.625	1182.13	218.78
1181.89	126.658	1180.37	175.561	1181.9	182.791	1180.5	362.64	1180.42	238.879
1180.18	130.948	1178.66	165.453	1180.19	166.923	1178.79	359.685	1178.71	185.596
1178.47	109.34	1176.95	178.363	1178.48	161.133	1177.08	333.717	1177	165.418
1176.76	115.07	1175.24	140.934	1176.77	142.399	1175.37	325.017	1175.29	138.059
1175.05	127.988	1173.53	159.596	1175.06	142.369	1173.66	323.51	1173.58	136.592
1173.34	92.0169	1171.82	152.374	1173.35	135.15	1171.95	314.816	1171.87	150.937
1171.63	110.684	1170.11	116.412	1171.63	117.872	1170.24	331.995	1170.15	152.342
1169.92	117.846	1168.4	136.503	1169.92	116.409	1168.52	323.303	1168.44	136.504
1168.2	81.9001	1166.69	124.982	1168.21	116.384	1166.81	333.29	1166.73	170.953
1166.49	123.542	1164.97	119.21	1166.5	113.487	1165.1	333.219	1165.02	132.137
1164.78	100.536	1163.26	130.672	1164.79	126.388	1163.38	330.276	1163.3	134.981
1163.06	112.002	1161.54	116.288	1163.07	117.746	1161.67	284.264	1161.59	155.051
1161.35	114.849	1159.83	137.793	1161.36	114.85	1159.96	317.217	1159.88	149.277
1159.64	99.0366	1158.12	142.069	1159.64	116.26	1158.24	320.019	1158.16	156.42
1157.92	93.2754	1156.4	134.865	1157.93	157.851	1156.53	325.69	1156.45	133.431
1156.21	126.254	1154.69	129.099	1156.21	114.776	1154.81	311.276	1154.73	143.444
1154.49	111.883	1152.97	153.451	1154.5	104.711	1153.1	318.38	1153.02	143.413
1152.78	101.82	1151.26	169.19	1152.79	140.541	1151.38	342.688	1151.3	153.419
1151.06	124.739	1149.54	163.42	1151.07	136.209	1149.67	318.244	1149.59	169.155
1149.35	133.313	1147.82	184.883	1149.35	139.047	1147.95	351.141	1147.87	174.852
1147.63	160.515	1146.11	183.411	1147.64	159.082	1146.23	389.755	1146.15	223.533
1145.91	181.974	1144.39	213.456	1145.92	181.974	1144.52	415.458	1144.44	295.116
1144.2	237.805	1142.67	295.051	1144.2	193.395	1142.8	382.427	1142.72	388.152
1142.48	296.476	1140.96	339.38	1142.48	210.541	1141.08	449.649	1141	469.692
1140.76	346.531	1139.24	355.055	1140.77	236.271	1139.36	485.346	1139.28	449.549
1139.04	303.508	1137.52	317.764	1139.05	297.781	1137.64	485.242	1137.56	395.06
1137.32	246.19	1135.8	266.178	1137.33	290.561	1135.93	498.018	1135.85	357.768
1135.61	200.344	1134.08	227.491	1135.61	233.258	1134.21	420.65	1134.12	294.738
1133.88	167.395	1132.36	215.998	1133.89	203.163	1132.49	410.546	1132.41	251.761
1132.17	161.637	1130.64	181.629	1132.17	165.929	1130.77	363.263	1130.69	204.512
1130.45	147.302	1128.92	173.011	1130.45	175.904	1129.05	374.624	1128.96	194.46
1128.72	144.411	1127.2	152.96	1128.73	150.13	1127.33	360.249	1127.24	194.418
1127	111.501	1125.48	157.215	1127.01	164.393	1125.6	354.455	1125.52	200.093
1125.28	110.048	1123.76	160.04	1125.29	152.924	1123.88	337.232	1123.8	165.756
1123.56	112.882	1122.03	144.291	1123.57	151.463	1122.16	317.159	1122.08	167.149
1121.84	112.858	1120.31	132.833	1121.85	140.001	1120.44	327.089	1120.36	168.542
1120.12	152.826	1118.59	145.657	1120.12	144.256	1118.72	308.455	1118.63	168.506
1118.39	122.806	1116.87	174.18	1118.4	142.798	1116.99	321.239	1116.91	192.741
1116.67	141.339	1115.14	168.433	1116.68	147.05	1115.27	341.154	1115.19	191.273
1114.95	172.711	1113.42	161.262	1114.95	134.172	1113.54	351.071	1113.46	205.503
1113.22	144.133	1111.7	159.8	1113.23	166.966	1111.82	349.569	1111.74	194.044
1111.5	128.408	1109.97	152.634	1111.51	149.809	1110.1	323.817	1110.02	186.87
1109.78	138.366	1108.24	178.272	1109.78	154.057	1108.37	286.666	1108.29	191.109
1108.05	139.762	1106.52	151.143	1108.06	141.188	1106.65	380.714	1106.57	195.346
1106.32	155.416	1104.79	145.408	1106.33	151.139	1104.92	320.758	1104.84	208.134
1104.6	136.851	1103.07	142.526	1104.61	136.851	1103.2	346.345	1103.12	155.355
1102.87	108.317	1101.34	148.196	1102.88	153.925	1101.47	333.446	1101.39	131.097
1101.15	125.393	1099.62	123.945	1101.15	146.767	1099.74	286.36	1099.66	143.891
1099.42	106.846	1097.89	123.918	1099.43	116.819	1098.02	313.362	1097.93	131.041
1097.69	79.7616	1096.16	138.132	1097.7	121.067	1096.29	316.143	1096.21	113.924
1095.96	95.4086	1094.43	128.137	1095.97	118.193	1094.56	297.566	1094.48	113.9
1094.24	96.8119	1092.71	138.073	1094.24	135.252	1092.83	314.584	1092.75	112.452
1092.51	85.404	1090.98	105.312	1092.52	119.566	1091.1	307.401	1091.02	122.39
1090.78	91.0781	1089.25	119.517	1090.79	128.079	1089.38	288.838	1089.29	120.941
1089.05	105.287	1087.52	113.802	1089.06	103.864	1087.64	301.579	1087.56	109.535
1087.32	93.8841	1085.79	113.777	1087.33	118.066	1085.92	295.826	1085.83	139.378
1085.59	85.3309	1084.06	110.909	1085.6	118.041	1084.19	322.779	1084.1	132.239
1083.86	103.797	1082.33	117.993	1083.87	112.328	1082.46	282.904	1082.37	123.681
1082.13	92.4022	1080.6	129.339	1082.14	103.775	1080.72	315.534	1080.64	132.182
1080.4	95.225	1078.87	98.0489	1080.41	117.965	1078.99	298.414	1078.91	117.944
1078.67	92.3627	1077.13	99.4486	1078.68	129.308	1077.26	277.04	1077.18	119.339
1076.94	82.3983	1075.4	137.778	1076.94	95.1843	1075.53	296.866	1075.45	122.154
1075.21	85.2213	1073.67	130.648	1075.21	124.991	1073.8	279.761	1073.72	119.288
1073.47	110.764	1071.94	115.002	1073.48	93.7234	1072.06	285.381	1071.98	103.645
1071.74	85.1848	1070.2	110.719	1071.75	92.2836	1070.33	309.451	1070.25	113.559
1070.01	85.1666	1068.47	105.019	1070.01	95.1027	1068.6	282.42	1068.52	105.019
1068.28	97.9206	1066.74	110.672	1068.28	113.531	1066.87	258.238	1066.78	134.793
1066.54	78.0359	1065	139.019	1066.55	114.926	1065.13	287.973	1065.05	114.904
1064.81	104.971	1063.27	112.043	1064.81	107.808	1063.4	292.166	1063.31	112.043
1063.07	95.0212	1061.53	116.272	1063.08	96.4395	1061.66	313.373	1061.58	107.765
1061.34	100.672	1059.8	90.7298	1061.34	120.523	1059.93	303.383	1059.84	127.589
1059.6	89.31	1058.06	114.805	1059.61	100.651	1058.19	317.491	1058.11	130.397
1057.87	107.716	1056.33	121.866	1057.87	93.5428	1056.46	289.082	1056.37	134.62
1056.13	87.8547	1054.59	131.757	1056.14	124.697	1054.72	287.603	1054.64	117.59
1054.39	85.0024	1052.85	126.063	1054.4	111.92	1052.98	311.621	1052.9	128.897
1052.66	103.397	1051.12	124.62	1052.66	118.978	1051.24	322.884	1051.16	138.782
1050.92	94.8786	1049.38	128.841	1050.93	106.208	1049.51	290.25	1049.43	134.505
1049.18	109.016	1047.64	128.813	1049.19	113.264	1047.77	328.407	1047.69	138.722
1047.44	96.2535	1045.9	123.124	1047.45	120.317	1046.03	283.049	1045.95	140.108
1045.71	116.045	1044.16	141.492	1045.71	111.8	1044.29	315.532	1044.21	138.663
1043.97	106.116	1042.42	151.364	1043.97	121.68	1042.55	308.391	1042.47	142.877
1042.23	110.337	1040.69	127.288	1042.23	123.069	1040.81	297.01	1040.73	152.747
1040.49	135.771	1038.95	147.057	1040.49	110.314	1039.07	301.189	1038.99	148.472
1038.75	135.742	1037.21	110.269	1038.76	124.43	1037.33	316.675	1037.25	156.922
1037.01	120.162	1035.46	114.486	1037.02	124.403	1035.59	330.741	1035.51	125.793
1035.27	107.416	1033.72	114.461	1035.27	121.55	1033.85	291.103	1033.77	144.137
1033.53	84.7838	1031.98	118.675	1033.53	108.806	1032.11	302.343	1032.03	121.501
1031.79	83.3529	1030.24	118.649	1031.79	128.561	1030.37	299.453	1030.29	113
1030.04	79.0976	1028.5	115.799	1030.05	117.234	1028.63	279.618	1028.55	101.678
1028.3	93.2022	1026.76	118.598	1028.31	111.56	1026.88	310.62	1026.8	145.425
1026.56	96.0058	1025.01	121.396	1026.57	127.067	1025.14	269.616	1025.06	114.339
1024.82	86.1044	1023.27	111.491	1024.82	107.278	1023.4	285.083	1023.32	121.371
1023.07	83.2634	1021.53	114.289	1023.08	119.956	1021.66	296.31	1021.57	103.002
1021.33	97.355	1019.78	94.5151	1021.34	110.054	1019.91	307.531	1019.83	111.444
1019.59	94.5128	1018.04	114.24	1019.59	102.977	1018.17	330.032	1018.09	111.42
1017.84	97.3131	1016.29	126.906	1017.85	105.775	1016.42	311.63	1016.34	118.446
1016.1	102.932	1014.55	91.6346	1016.1	102.932	1014.68	289.006	1014.6	102.913
1014.35	81.7643	1012.8	118.395	1014.36	126.876	1012.93	262.164	1012.85	128.262
1012.61	112.754	1011.06	132.461	1012.61	122.62	1011.19	291.7	1011.11	147.962
1010.86	121.185	1009.31	133.841	1010.87	112.73	1009.44	318.406	1009.36	153.566
1009.12	118.341	1007.57	129.587	1009.12	112.706	1007.7	301.435	1007.61	170.436
1007.37	111.273	1005.82	154.907	1007.38	118.316	1005.95	312.636	1005.87	157.725
1005.62	121.107	1004.07	125.307	1005.63	143.638	1004.2	297.081	1004.12	145.019
1003.88	95.7381	1002.32	109.796	1003.88	119.673	1002.45	278.718	1002.37	125.281
1002.13	95.7175	1000.58	116.809	1002.13	125.277	1000.71	287.102	1000.62	132.291
1000.38	106.955	998.828	99.8997	1000.38	116.807	998.957	275.784	998.875	113.971
998.631	95.6763	997.08	112.539	998.637	115.374	997.209	248.996	997.127	111.133
996.883	101.283	995.33	112.515	996.889	108.316	995.459	291.136	995.377	111.109
995.133	112.512	993.582	102.648	995.139	113.918	993.711	296.698	993.629	99.8359
993.383	81.5536	991.832	126.525	993.389	88.5842	991.961	300.852	991.879	115.279
991.633	95.594	990.08	112.442	991.639	108.246	990.211	317.654	990.127	99.793
989.883	81.5186	988.33	120.849	989.889	89.9516	988.459	262.781	988.377	112.419
988.133	96.9581	986.58	108.179	988.139	109.605	986.709	282.394	986.627	118.014
986.381	96.9372	984.828	122.202	986.387	127.845	984.957	271.096	984.875	123.607
984.631	88.4889	983.076	116.558	984.637	122.199	983.205	328.615	983.123	116.559
982.879	81.4484	981.324	113.725	982.885	110.938	981.453	290.636	981.371	108.11
981.127	74.411	979.572	136.16	981.133	113.723	979.701	269.517	979.619	102.472
979.373	113.698	977.818	115.08	979.379	113.698	977.947	308.755	977.865	133.325
977.621	92.6228	976.066	102.427	977.627	123.497	976.195	297.464	976.113	126.281
975.867	88.3937	974.312	96.7936	975.873	117.858	974.441	286.177	974.359	127.656
974.113	78.5553	972.559	127.628	974.119	99.5969	972.688	288.921	972.605	106.591
972.359	103.783	970.803	98.1542	972.365	105.185	970.934	304.283	970.85	98.1547
970.605	99.554	969.049	110.75	970.611	85.5323	969.178	278.983	969.096	98.1336
968.85	68.6915	967.293	112.128	968.857	81.3083	967.424	297.144	967.34	119.137
967.096	86.897	965.539	102.295	967.102	100.913	965.668	312.494	965.586	120.512
965.34	89.6808	963.783	114.882	965.346	103.694	963.912	270.396	963.83	135.897
963.584	86.8596	962.025	156.878	963.59	106.473	962.156	282.945	962.072	198.9
961.828	161.076	960.27	161.045	961.834	120.457	960.398	330.498	960.316	236.668
960.07	228.258	958.512	190.412	960.076	142.837	958.643	336.027	958.559	259.018
958.314	197.408	956.756	221.167	958.32	163.807	956.885	327.556	956.803	216.968
956.557	145.574	954.998	149.745	956.562	195.966	955.127	337.282	955.045	166.54
954.799	110.557	953.238	123.128	954.805	179.13	953.369	295.233	953.285	123.129
953.041	90.9448	951.48	110.512	953.047	134.319	951.609	303.563	951.527	128.698
951.281	81.1333	949.721	103.495	951.287	120.301	949.852	278.322	949.77	117.482
949.523	90.9056	947.963	110.464	949.529	104.891	948.092	262.881	948.01	120.253
947.764	113.258	946.203	102.052	947.77	111.86	946.332	268.416	946.25	130.013
946.004	68.4993	944.443	117.405	946.01	92.2644	944.572	280.938	944.49	95.0426
944.244	103.426	942.682	107.598	944.25	92.2445	942.812	278.082	942.729	110.393
942.482	85.2379	940.922	108.972	942.488	103.403	941.051	338.098	940.969	111.767
940.723	76.8372	939.16	122.916	940.729	120.146	939.289	276.566	939.207	117.33
938.961	85.2011	937.398	114.511	938.967	106.152	937.529	279.299	937.445	110.322
937.199	87.9756	935.637	103.317	937.205	100.544	935.766	293.201	935.684	110.298
935.438	85.1644	933.875	111.67	935.443	101.918	934.004	254.052	933.922	111.67
933.676	86.5418	932.111	108.854	933.682	87.9377	932.242	281.909	932.158	117.228
931.912	90.7098	930.348	104.645	931.918	113.038	930.479	291.616	930.395	99.0646
930.148	68.3665	928.584	92.0678	930.154	111.619	928.715	283.183	928.633	128.338
928.385	75.3264	926.82	96.2319	928.391	112.99	926.951	270.569	926.869	103.206
926.621	83.6779	925.057	103.183	926.627	108.781	925.188	270.511	925.104	85.0567
924.857	86.4485	923.293	103.161	924.863	90.6316	923.422	277.423	923.34	112.92
923.092	90.6119	921.527	105.926	923.1	110.128	921.658	287.12	921.574	104.533
921.328	82.23	919.762	108.69	921.334	105.923	919.893	268.942	919.809	118.445
919.562	79.4254	917.996	115.632	919.568	90.5729	918.127	293.962	918.043	97.5218
917.797	90.5533	916.23	90.5359	917.803	108.664	916.359	291.112	916.277	123.965
916.029	77.9983	914.463	96.0866	916.037	97.4979	914.594	303.583	914.51	94.6946
914.264	65.4487	912.697	109.988	914.27	107.225	912.826	295.164	912.744	121.127
912.496	76.5724	910.93	104.397	912.502	96.0636	911.059	267.26	910.977	111.357
910.729	87.6912	909.162	107.158	910.734	101.611	909.291	293.644	909.209	105.767
908.961	70.9728	907.393	104.352	908.967	111.33	907.523	278.276	907.441	100.178
907.193	70.9575	905.625	90.4187	907.199	98.784	905.756	242.048	905.672	91.8103
905.426	89.0255	903.855	120.996	905.432	77.8973	903.986	292.063	903.904	120.996
903.656	86.2248	902.086	111.236	903.662	118.211	902.217	272.534	902.135	109.847
901.887	90.3774	900.316	100.091	901.893	105.672	900.447	308.619	900.365	111.213
900.117	79.2369	898.547	101.459	900.123	108.43	898.678	279.365	898.594	95.9005
898.348	81.9994	896.777	80.5941	898.354	94.5079	896.908	289.032	896.824	95.8798
896.576	77.8131	895.006	111.14	896.582	98.656	895.137	333.426	895.053	108.362
894.807	79.1856	893.234	118.061	894.812	77.7964	893.365	297.241	893.283	119.451
893.035	98.6133	891.463	119.424	893.041	101.391	891.594	266.626	891.512	88.8743
891.264	80.5399	889.691	104.126	891.27	101.369	889.822	286.005	889.738	108.292
889.492	90.2408	887.92	104.104	889.498	105.512	888.051	284.555	887.967	104.105
887.719	84.6692	886.146	109.632	887.725	111.042	886.277	256.738	886.193	116.572
885.947	70.7737	884.373	113.771	885.953	111.018	884.504	269.17	884.422	124.871
884.174	86.02	882.6	119.295	884.18	101.282	882.73	284.371	882.648	133.167
882.4	104.034	880.826	101.24	882.406	102.647	880.957	275.988	880.873	105.401
880.627	88.7564	879.053	117.857	880.633	109.559	879.184	293.954	879.1	146.975
878.852	108.148	877.277	130.308	878.857	101.216	877.408	323.002	877.326	135.854
877.078	94.2629	875.502	137.209	877.084	120.601	875.633	328.476	875.551	121.965
875.303	106.716	873.727	124.709	875.309	116.417	873.859	307.62	873.775	131.638
873.527	115.006	871.951	127.453	873.533	120.549	872.082	320.022	872	144.078
871.752	119.138	870.176	130.195	871.758	132.991	870.307	293.636	870.223	116.345
869.975	120.497	868.398	130.167	869.98	126.037	868.529	328.192	868.447	160.632
868.199	123.24	866.623	150.906	868.205	138.472	866.754	315.661	866.67	138.446
866.422	95.525	864.846	137.031	866.428	125.982	864.977	308.671	864.893	139.8
864.645	106.577	863.066	139.769	864.65	143.949	863.199	318.292	863.115	161.912
862.867	130.079	861.289	157.725	862.873	163.291	861.42	307.154	861.338	186.781
861.088	125.9	859.512	152.158	861.094	154.955	859.643	319.537	859.559	185.357
859.311	127.256	857.732	160.423	859.316	156.304	857.863	351.277	857.779	201.913
857.531	142.441	855.953	175.597	857.537	160.419	856.084	362.262	856	200.486
855.752	134.114	854.174	168.648	855.758	149.323	854.305	376.007	854.221	183.855
853.973	135.468	852.393	163.083	853.979	165.879	852.525	360.723	852.441	212.838
852.191	160.315	850.613	187.919	852.199	164.461	850.744	357.881	850.66	203.12
850.412	169.952	848.832	169.92	850.418	146.463	848.963	331.556	848.881	227.942
848.631	151.957	847.051	200.268	848.637	163.008	847.184	353.583	847.1	196.126
846.85	158.83	845.27	161.561	846.855	172.641	845.4	359.03	845.318	178.132
845.068	125.655	843.488	175.331	845.074	150.51	843.619	354.81	843.535	200.183
843.287	158.761	841.705	190.476	843.293	165.663	841.838	375.438	841.754	180.815
841.504	157.346	839.924	165.596	841.51	151.825	840.055	356.036	839.971	206.996
839.721	132.473	838.141	189.014	839.729	150.412	838.271	357.339	838.188	224.887
837.938	151.759	836.357	206.905	837.945	180.732	836.488	366.917	836.404	282.772
836.154	231.728	834.572	256.506	836.16	183.451	834.705	417.864	834.621	324.082
834.371	246.847	832.789	226.118	834.377	186.17	832.92	408.122	832.836	307.467
832.586	206.81	831.004	250.881	832.594	223.355	831.135	401.141	831.051	304.643
830.803	190.224	829.219	254.961	830.809	209.522	829.35	380.381	829.268	228.778
829.018	152.973	827.434	195.658	829.023	201.208	827.564	399.589	827.48	192.903
827.232	104.716	825.648	173.574	827.238	168.096	825.779	387.104	825.695	170.82
825.445	115.713	823.861	141.859	825.451	159.795	823.994	337.437	823.91	136.351
823.66	86.7661	822.074	132.19	823.666	150.119	822.207	340.118	822.123	128.059
821.873	86.7473	820.289	141.798	821.879	150.087	820.42	342.798	820.336	123.902
820.086	111.508	818.5	108.734	820.092	128.028	818.633	338.594	818.549	108.734
818.299	93.5914	816.713	118.343	818.305	122.495	816.846	315.127	816.762	130.728
816.512	83.9387	814.926	121.069	816.518	107.332	815.057	316.435	814.973	132.076
814.723	103.181	813.137	126.544	814.729	119.69	813.27	290.231	813.186	133.422
812.934	93.5305	811.348	115.515	812.941	127.917	811.48	309.421	811.396	105.89
811.146	94.8853	809.559	131.989	811.152	115.513	809.691	331.353	809.607	129.24
809.355	92.115	807.77	151.204	809.363	109.988	807.9	350.525	807.816	123.713
807.566	93.4696	805.979	133.306	807.572	137.455	806.111	313.343	806.027	118.189
805.777	94.8235	804.189	140.147	805.783	125.057	804.32	325.641	804.236	127.782
803.986	98.9248	802.398	127.753	803.992	114.038	802.529	332.439	802.445	138.744
802.195	98.9033	800.607	112.618	802.201	125.003	800.738	337.86	800.654	126.353
800.404	98.8819	798.814	118.086	800.41	137.336	798.947	340.533	798.863	124.952
798.613	104.353	797.023	135.907	798.619	122.203	797.154	325.358	797.07	134.535
796.82	104.33	795.23	130.387	796.826	140.022	795.363	345.875	795.279	149.603
795.027	105.68	793.438	138.592	795.035	130.384	793.57	323.844	793.486	124.871
793.234	69.9805	791.645	126.215	793.242	133.1	791.777	305.939	791.693	141.307
791.441	90.5433	789.852	133.046	791.449	126.212	789.984	327.819	789.898	146.762
789.648	87.7805	788.057	130.274	789.654	131.671	788.189	329.119	788.105	131.646
787.855	90.504	786.264	116.536	787.861	119.301	786.395	318.079	786.311	148.07
786.061	100.081	784.469	148.037	786.066	122.017	784.602	315.268	784.516	153.52
784.266	113.766	782.674	150.745	784.271	109.654	782.807	349.461	782.721	165.821
782.471	104.149	780.877	141.122	782.477	130.186	781.01	328.833	780.926	147.973
780.676	116.457	779.082	147.94	780.682	128.788	779.215	349.309	779.131	143.832
778.879	132.869	777.285	138.321	778.885	157.525	777.418	336.907	777.334	128.736
777.082	112.298	775.488	142.399	777.088	134.21	775.621	357.372	775.537	135.554
775.285	106.797	773.691	131.417	775.293	138.288	773.824	329.916	773.74	135.524
773.488	94.4534	771.895	112.227	773.494	125.938	772.027	323.001	771.943	136.863
771.691	101.276	770.098	125.886	771.697	134.122	770.229	340.719	770.145	142.307
769.895	83.466	768.299	106.706	769.9	119.042	768.432	329.701	768.348	124.492
768.096	91.6558	766.5	131.302	768.102	112.176	766.633	300.906	766.549	121.729
766.297	77.9589	764.701	146.316	766.303	112.151	764.834	314.515	764.75	139.479
764.498	92.9833	762.902	135.347	764.504	116.229	763.035	303.51	762.949	142.183
762.697	99.7986	761.102	124.382	762.705	116.204	761.234	321.213	761.15	116.182
760.898	131.213	759.301	139.387	760.904	135.314	759.434	307.477	759.35	138.022
759.098	116.153	757.502	150.287	759.104	133.918	757.635	293.748	757.549	163.95
757.297	114.762	755.699	151.62	757.305	148.917	755.834	327.833	755.748	188.502
755.496	118.835	753.898	199.385	755.502	135.226	754.031	385.12	753.947	263.572
753.695	188.455	752.098	249.86	753.701	191.187	752.23	428.728	752.145	348.167
751.893	243.027	750.295	237.52	751.9	174.761	750.428	412.254	750.344	361.742
750.092	296.21	748.492	259.304	750.098	217.039	748.625	424.447	748.541	346.651
748.289	223.815	746.689	226.501	748.295	230.639	746.822	402.523	746.738	283.81
746.486	162.367	744.887	178.706	746.492	195.113	745.02	356.053	744.934	204.626
744.682	128.228	743.082	165.028	744.689	192.343	743.215	381.889	743.131	167.757
742.879	117.29	741.279	155.447	742.885	137.747	741.412	365.443	741.326	173.175
741.074	109.083	739.475	137.691	741.08	132.263	739.607	347.641	739.521	141.781
739.27	125.418	737.67	140.387	739.275	136.324	737.803	342.113	737.717	163.558
737.465	106.31	735.863	140.356	737.471	173.094	735.996	325.686	735.912	153.984
735.66	114.462	734.059	156.674	735.666	137.627	734.191	306.541	734.107	153.95
733.854	107.626	732.252	143.019	733.859	140.322	732.385	356.873	732.301	147.106
732.049	99.4299	730.445	153.882	732.055	136.205	730.578	335.006	730.494	160.692
730.242	100.77	728.639	122.534	730.248	151.155	728.771	343.102	728.688	126.62
728.436	99.3866	726.832	119.785	728.441	144.315	726.965	302.191	726.881	134.759
726.627	111.615	725.023	111.594	726.633	149.728	725.158	353.84	725.072	127.925
724.82	102.065	723.217	112.93	724.826	114.313	723.35	330.632	723.264	145.585
723.012	107.485	721.408	140.112	723.018	115.649	721.541	336.001	721.455	153.716
721.203	121.064	719.6	133.281	721.209	131.947	719.732	338.648	719.646	150.962
719.395	115.598	717.789	150.928	719.4	123.758	717.924	329.056	717.838	146.85
717.586	85.6599	715.98	133.223	717.592	127.81	716.113	322.187	716.029	134.583
715.775	116.907	714.17	133.194	715.781	118.266	714.303	320.758	714.219	135.913
713.965	86.9816	712.359	115.5	713.971	130.472	712.492	319.329	712.408	114.142
712.154	104.627	710.549	116.833	712.162	131.803	710.682	350.506	710.598	126.344
710.344	84.2267	708.738	131.749	710.35	148.076	708.871	315.115	708.785	127.675
708.533	85.5665	706.926	123.572	708.539	123.596	707.061	368.007	706.975	120.857
706.721	97.769	705.113	127.618	706.727	131.717	705.248	289.182	705.162	156.129
704.91	99.1052	703.301	122.161	704.916	123.542	703.436	321.696	703.35	130.306
703.098	74.6521	701.488	143.847	703.104	120.801	701.623	335.196	701.537	127.563
701.283	86.8489	699.676	113.967	701.291	126.202	699.809	343.264	699.725	127.535
699.471	88.1867	697.861	147.854	699.477	134.315	697.996	292.999	697.91	134.29
697.658	84.0981	696.049	132.904	697.664	123.434	696.182	321.415	696.098	132.904
695.844	117.983	694.234	126.095	695.85	127.476	694.367	326.768	694.283	158.637
694.029	116.601	692.42	168.09	694.035	127.448	692.553	322.63	692.469	176.225
692.215	117.931	690.604	163.988	692.221	128.776	690.738	379.482	690.652	193.805
690.398	134.169	688.789	224.926	690.404	146.366	688.922	333.329	688.838	300.806
688.584	205.951	686.973	291.256	688.59	176.143	687.107	434.859	687.021	444.337
686.768	312.923	685.156	430.694	686.773	242.482	685.291	552.597	685.205	621.666
684.951	471.314	683.34	561.946	684.957	346.714	683.473	561.956	683.389	770.48
683.135	570.057	681.521	557.762	683.141	427.881	681.656	651.184	681.57	699.915
681.316	515.782	679.705	397.928	681.324	500.891	679.84	634.8	679.754	456.131
679.5	314.003	677.887	284.172	679.506	418.22	678.021	461.449	677.936	328.83
677.682	184.031	676.068	227.288	677.688	282.812	676.203	372.055	676.117	219.172
675.863	136.64	674.25	160.961	675.869	221.871	674.385	388.205	674.299	188.014
674.045	109.559	672.432	148.755	674.051	183.95	672.564	308.333	672.48	160.926
672.225	82.4891	670.611	118.978	672.232	158.217	670.746	342.066	670.66	156.835
670.406	91.935	668.791	132.469	670.412	129.791	668.926	296.032	668.84	135.173
668.586	101.377	666.971	132.44	668.592	133.817	667.105	336.511	667.02	131.089
666.766	86.4892	665.15	144.571	666.771	104.057	665.285	328.33	665.199	170.244
664.945	85.1192	663.33	106.716	664.951	116.195	663.463	275.575	663.379	131.032
663.123	85.1006	661.508	120.198	663.129	124.274	661.643	302.526	661.557	144.509
661.303	81.0305	659.686	125.573	661.309	105.34	659.82	280.856	659.734	140.426
659.48	90.4643	657.863	99.8964	659.486	114.768	657.998	301.044	657.912	139.046
657.658	102.594	656.041	124.168	657.664	118.793	656.176	300.978	656.09	133.617
655.836	101.222	654.219	121.442	655.842	126.865	654.352	300.912	654.268	121.443
654.012	90.4049	652.395	134.907	654.018	111.994	652.529	291.403	652.443	130.86
652.188	113.319	650.57	132.179	652.195	118.715	650.705	306.176	650.619	140.273
650.365	102.504	648.746	129.454	650.371	106.55	648.881	287.23	648.795	124.06
648.541	82.255	646.922	126.729	648.547	97.0879	647.057	301.997	646.971	129.426
646.715	106.504	645.096	114.57	646.723	128.074	645.23	315.41	645.145	132.094
644.891	90.3061	643.271	136.107	644.896	121.307	643.406	313.994	643.32	126.674
643.064	83.5485	641.445	138.771	643.07	113.195	641.58	327.398	641.494	137.425
641.238	90.2666	639.619	146.823	641.244	140.115	639.754	340.797	639.668	150.865
639.412	86.2059	637.793	133.324	639.418	113.145	637.928	309.747	637.842	129.285
637.586	109.08	635.965	117.138	637.592	122.547	636.1	308.333	636.014	134.642
635.758	102.325	634.137	141.342	635.766	107.71	634.273	324.419	634.188	114.421
633.932	99.6101	632.311	137.274	633.938	138.647	632.445	283.973	632.359	125.162
632.104	113.046	630.482	106.297	632.109	114.392	630.617	297.366	630.531	133.208
630.275	84.7661	628.652	135.868	630.281	122.44	628.787	287.884	628.701	126.453
628.445	91.4735	626.824	108.94	628.453	110.306	626.959	355.069	626.873	130.46
626.617	98.178	624.994	122.363	626.623	129.111	625.129	311.962	625.043	137.154
624.787	68.5751	623.164	116.958	624.793	119.67	623.299	294.417	623.213	127.714
622.957	86.0362	621.334	120.965	622.965	122.333	621.469	302.417	621.383	110.213
621.127	96.7695	619.504	115.563	621.133	142.466	619.639	314.445	619.553	123.627
619.297	84.6548	617.672	122.255	619.303	106.154	617.807	283.476	617.721	135.691
617.465	94.0402	615.842	120.885	617.473	119.566	615.977	316.993	615.891	131.632
615.635	88.6471	614.01	126.23	615.641	118.196	614.145	279.323	614.059	128.917
613.803	84.5991	612.176	118.147	613.809	119.513	612.312	294.03	612.227	116.805
611.969	85.9231	610.344	107.383	611.977	110.089	610.479	302.02	610.393	134.23
610.137	87.2466	608.512	122.121	610.143	108.723	608.646	289.875	608.561	136.884
608.305	88.5694	606.678	130.145	608.311	108.699	606.812	281.762	606.727	119.412
606.471	93.9167	604.844	112.678	606.477	116.725	604.979	321.943	604.893	124.751
604.637	88.5306	603.01	147.522	604.643	131.455	603.145	285.661	603.059	130.089
602.803	115.333	601.174	144.808	602.809	131.426	601.311	339.232	601.225	190.397
600.967	127.374	599.34	189.014	600.973	154.19	599.475	344.52	599.389	190.355
599.133	143.432	597.504	207.736	599.139	176.945	597.639	375.27	597.553	277.429
597.297	155.463	595.668	242.528	597.303	187.628	595.803	389.928	595.717	324.266
595.461	222.424	593.832	284.004	595.467	218.404	593.967	428.692	593.881	357.686
593.625	243.809	591.994	290.638	593.631	245.149	592.131	397.793	592.045	322.785
591.787	281.256	590.158	212.91	591.793	238.398	590.293	373.602	590.207	281.203
589.951	183.446	588.32	191.443	589.957	202.192	588.455	357.455	588.369	178.056
588.113	133.873	586.482	145.893	588.119	155.292	586.617	299.821	586.531	171.325
586.275	104.398	584.645	144.523	586.281	148.566	584.779	313.137	584.693	144.523
584.436	88.3172	582.805	117.733	584.443	128.461	582.941	298.352	582.855	133.789
582.598	96.3249	580.967	131.083	582.604	117.731	581.102	279.56	581.016	112.358
580.758	93.6286	579.127	119.019	580.766	120.38	579.262	288.86	579.176	136.405
578.918	77.561	577.287	116.319	578.926	108.318	577.422	296.818	577.336	127.016
577.078	96.2615	575.447	121.64	577.086	123.001	575.582	303.437	575.496	113.621
575.238	101.587	573.605	121.613	575.244	136.341	573.742	256.595	573.654	108.25
573.398	77.5099	571.764	112.234	573.404	114.929	571.9	279.253	571.814	92.1927
571.557	97.5342	569.924	113.545	571.562	92.1899	570.059	289.879	569.973	98.8516
569.715	90.8338	568.08	110.849	569.721	118.885	568.217	279.13	568.131	117.527
567.873	80.1299	566.238	102.813	567.879	98.8269	566.375	303.104	566.287	105.484
566.031	78.7771	564.396	125.485	566.037	85.4531	564.531	264.323	564.445	105.461
564.188	92.1089	562.553	106.772	564.193	109.463	562.689	282.951	562.602	120.119
562.344	84.0809	560.709	112.086	562.352	94.7579	560.846	242.857	560.758	101.412
560.5	80.0595	558.865	98.7208	560.508	108.08	559.002	281.492	558.914	117.398
558.656	77.3738	557.021	102.7	558.662	106.723	557.156	265.425	557.07	104.035
556.812	78.6906	555.176	116.013	556.818	100.03	555.312	288.036	555.225	110.679
554.967	86.6739	553.33	118.653	554.975	105.342	553.467	267.975	553.381	98.6563
553.123	70.6571	551.484	101.3	553.129	97.3202	551.621	258.585	551.535	94.6359
551.277	79.9715	549.639	79.956	551.283	87.9688	549.775	273.187	549.688	90.6173
549.43	101.275	547.793	113.246	549.438	93.2797	547.93	267.798	547.842	89.2651
547.584	79.9364	545.945	103.897	547.59	101.253	546.082	271.735	545.996	113.222
545.736	73.2589	544.098	105.206	545.744	91.9067	544.234	277.002	544.148	105.207
543.891	73.2428	542.25	102.52	543.896	97.2133	542.387	252.975	542.301	118.498
542.043	57.25	540.402	97.1728	542.049	85.2093	540.539	286.199	540.453	114.478
540.193	77.2039	538.555	111.791	540.201	87.8528	538.691	267.504	538.604	122.438
538.346	85.1718	536.705	93.1385	538.352	109.126	536.842	271.436	536.756	93.139
536.496	73.1784	534.855	98.439	536.502	89.1447	534.992	287.34	534.906	117.063
534.646	99.7668	533.006	109.057	534.654	97.1064	533.143	271.317	533.057	105.068
532.797	81.1258	531.156	118.341	532.805	107.724	531.293	277.906	531.207	98.3963
530.947	78.4487	529.307	101.033	530.953	95.734	529.443	222.01	529.355	119.645
529.098	102.36	527.455	99.6815	529.104	71.7847	527.592	253.86	527.504	106.328
527.246	97.0209	525.604	114.276	527.252	103.666	525.74	249.817	525.654	98.3313
525.395	73.0818	523.752	106.28	525.4	103.643	523.889	256.405	523.801	89.0101
523.543	70.4088	521.9	107.585	523.549	102.292	522.037	264.318	521.949	99.6163
521.691	78.3624	520.047	106.233	521.697	91.6442	520.184	292.146	520.098	95.6106
519.838	90.2961	518.195	107.538	519.844	126.149	518.332	278.806	518.244	111.521
517.984	77.0003	516.342	111.496	517.992	114.173	516.479	296	516.391	99.5505
516.131	70.3468	514.488	108.817	516.139	82.2926	514.625	245.506	514.537	80.9499
514.277	63.6963	512.633	86.2386	514.285	111.469	512.77	274.641	512.684	120.735
512.424	76.9494	510.779	104.79	512.43	102.157	510.916	279.887	510.828	108.77
510.568	64.9947	508.924	90.1791	510.576	103.461	509.061	253.301	508.973	111.398
508.715	68.9588	507.068	91.4851	508.721	91.503	507.205	262.527	507.117	104.744
506.859	84.8536	505.213	96.7673	506.865	88.8312	505.35	257.166	505.262	95.4422
505.002	88.8116	503.355	75.5413	505.01	103.393	503.494	250.483	503.406	78.1924
503.146	78.19	501.5	88.7746	503.152	90.1173	501.637	234.528	501.549	92.7502
501.289	90.0974	499.643	84.781	501.297	92.7474	499.779	270.244	499.693	88.7556
499.434	75.5062	497.785	96.682	499.439	102	497.922	271.509	497.836	88.7361
497.576	88.7333	495.928	112.55	497.582	87.409	496.064	271.449	495.977	96.6612
495.717	100.631	494.068	111.201	495.725	112.547	494.207	276.684	494.119	117.821
493.859	107.227	492.211	116.471	493.865	99.2846	492.348	283.241	492.26	135.001
492	121.762	490.352	123.062	492.008	99.2628	490.488	275.239	490.4	135.633
490.141	134.967	488.492	121.712	490.148	105.857	488.629	300.315	488.541	136.264
488.281	117.74	486.633	112.426	488.289	101.865	486.77	253.955	486.682	136.896
486.422	111.101	484.771	125.625	486.428	107.133	484.908	268.445	484.822	137.527
484.562	103.142	482.91	121.631	484.568	116.366	483.049	274.996	482.961	103.123
482.701	87.2549	481.051	118.961	482.707	96.5093	481.188	285.51	481.1	96.4909
480.84	75.3399	479.188	113.648	480.846	96.488	479.326	233.908	479.238	93.8266
478.979	77.9662	477.326	110.981	478.984	95.1453	477.465	270.851	477.377	92.4847
477.115	80.5913	475.465	104.352	477.123	89.8396	475.602	260.224	475.514	104.353
475.254	76.6109	473.602	85.8403	475.26	93.7824	473.738	253.563	473.65	96.4058
473.391	93.7616	471.738	96.3839	473.396	75.2735	471.875	253.507	471.789	80.5405
471.527	80.538	469.875	100.323	471.533	95.0613	470.012	275.892	469.924	109.564
469.664	71.2802	468.01	101.62	469.67	80.5203	468.148	253.395	468.061	84.4642
467.801	92.3799	466.146	92.3618	467.807	97.6588	466.283	273.131	466.195	91.0429
465.936	69.9293	464.281	76.5114	465.941	87.0819	464.42	258.56	464.332	116.087
464.07	75.1904	462.416	97.5965	464.076	91.02	462.555	258.503	462.467	96.2782
462.205	76.4926	460.551	101.531	462.211	75.1739	460.688	258.446	460.6	114.717
460.34	81.7499	458.684	96.2351	460.346	89.6613	458.822	279.482	458.734	98.8723
458.473	81.7319	456.818	101.486	458.48	112.052	456.955	218.791	456.867	94.8964
456.607	86.9857	454.951	79.0624	456.613	89.6217	455.09	293.853	455.002	102.782
454.74	93.5549	453.084	89.5843	454.746	86.9666	453.221	274.027	453.135	76.4106
452.873	96.169	451.217	94.833	452.879	92.2169	451.354	295.041	451.266	101.419
451.006	73.7572	449.348	76.3764	451.012	98.782	449.486	233.083	449.398	100.08
449.137	88.2257	447.48	111.906	449.143	88.2258	447.617	281.745	447.529	98.7413
447.268	92.1557	445.611	117.146	447.275	119.803	445.748	281.683	445.66	100.036
445.398	67.1272	443.74	78.9577	445.406	86.8705	443.879	267.145	443.791	101.33
443.529	71.0601	441.871	110.516	443.537	113.17	442.01	249.982	441.922	85.5191
441.66	88.1477	440.002	90.7612	441.666	97.3573	440.139	253.873	440.051	86.8156
439.789	73.6594	438.131	102.577	439.797	101.282	438.27	247.241	438.182	93.3719
437.92	74.9582	436.26	94.6655	437.926	102.574	436.398	268.223	436.311	97.2957
436.049	70.9973	434.389	97.2736	436.055	94.6632	434.525	316.802	434.438	90.7016
434.176	74.9251	432.516	101.195	434.184	90.6988	432.654	256.277	432.566	102.51
432.305	74.9085	430.645	80.1495	432.311	90.6788	430.783	254.906	430.693	95.9172
430.432	77.5198	428.771	91.9545	430.439	111.681	428.91	278.495	428.822	84.0732
428.561	77.5026	426.898	94.5609	428.566	95.8931	427.037	242.973	426.949	105.068
426.688	70.9189	425.025	106.357	426.693	85.3654	425.164	265.242	425.074	98.4797
424.812	101.103	423.15	102.396	424.82	84.0335	423.289	280.936	423.201	119.462
422.939	110.269	421.277	98.4356	422.945	93.204	421.414	270.374	421.326	103.686
421.064	69.5594	419.402	93.1651	421.07	78.7466	419.541	272.939	419.453	112.849
419.189	83.9777	417.527	103.64	419.197	110.221	417.666	249.264	417.576	107.576
417.314	97.0777	415.65	94.4355	417.322	102.325	415.789	279.376	415.701	104.929
415.439	87.8752	413.775	103.594	415.445	108.86	413.914	268.824	413.826	95.7264
413.562	70.8092	411.898	95.7047	413.57	81.2995	412.037	232.055	411.949	89.1501
411.688	78.6594	410.021	100.926	411.693	81.2815	410.16	264.772	410.072	103.549
409.811	62.9136	408.145	81.2475	409.816	72.0886	408.283	269.956	408.195	103.526
407.934	79.935	406.268	86.4701	407.939	89.108	406.406	272.516	406.318	120.535
406.055	73.3667	404.389	115.268	406.061	89.0882	404.527	267.216	404.439	102.17
404.178	75.9702	402.51	102.147	404.184	90.3783	402.648	307.755	402.561	111.314
402.299	66.7866	400.631	90.3405	402.305	91.6679	400.77	268.407	400.682	111.29

## Sheet: Figure 1d
NC		M-CoPc-RT		B-CoPc-RT		M-CoPc-400		B-CoPc-400
2 theta	intensity	2 theta	intensity	2 theta	intensity	2 theta	intensity	2 theta	intensity
10	10190	10	3691.67	10	14232.5	10	7105	10	7217.5
10.02	10445.8	10.02	3925.83	10.02	14460.8	10.02	6855	10.02	7380
10.04	10412.5	10.04	3972.5	10.04	14438.3	10.04	7112.5	10.04	7220
10.06	10345	10.06	3955	10.06	14350	10.06	7080	10.06	7350
10.08	10322.5	10.08	4073.33	10.08	14426.7	10.08	6987.5	10.08	7320
10.1	10327.5	10.1	4005.83	10.1	14343.3	10.1	7207.5	10.1	7242.5
10.12	10325.8	10.12	4059.17	10.12	14280.8	10.12	7030	10.12	7265
10.14	10430	10.14	3980	10.14	14253.3	10.14	6895	10.14	7322.5
10.16	10203.3	10.16	3967.5	10.16	14295	10.16	7157.5	10.16	7195
10.18	10169.2	10.18	3860.83	10.18	14306.7	10.18	6810	10.18	7095
10.2	10241.7	10.2	3928.33	10.2	14270.8	10.2	6920	10.2	6930
10.22	10290.8	10.22	3915.83	10.22	14198.3	10.22	7072.5	10.22	7165
10.24	10198.3	10.24	3794.17	10.24	14357.5	10.24	7080	10.24	7362.5
10.26	10139.2	10.26	4096.67	10.26	14290	10.26	6680	10.26	7322.5
10.28	10319.2	10.28	4097.5	10.28	14305	10.28	6760	10.28	7125
10.3	10232.5	10.3	3971.67	10.3	14268.3	10.3	6965	10.3	6975
10.32	10145	10.32	3906.67	10.32	14073.3	10.32	6722.5	10.32	7287.5
10.34	10045.8	10.34	3890.83	10.34	14334.2	10.34	6832.5	10.34	7157.5
10.36	10147.5	10.36	3870.83	10.36	14362.5	10.36	6720	10.36	7185
10.38	10159.2	10.38	3939.17	10.38	14131.7	10.38	6877.5	10.38	7277.5
10.4	10029.2	10.4	3980.83	10.4	14267.5	10.4	6987.5	10.4	7245
10.42	10077.5	10.42	4003.33	10.42	14116.7	10.42	6967.5	10.42	7242.5
10.44	10117.5	10.44	3835	10.44	14382.5	10.44	6755	10.44	7220
10.46	10116.7	10.46	4079.17	10.46	14033.3	10.46	6835	10.46	7212.5
10.48	9979.17	10.48	3904.17	10.48	14085	10.48	6647.5	10.48	7250
10.5	10037.5	10.5	3755.83	10.5	14064.2	10.5	6885	10.5	7085
10.52	10079.2	10.52	3864.17	10.52	14215.8	10.52	6935	10.52	7045
10.54	10040	10.54	3870	10.54	14320	10.54	6497.5	10.54	7177.5
10.56	10124.2	10.56	3848.33	10.56	14167.5	10.56	7102.5	10.56	7282.5
10.58	9979.17	10.58	3890.83	10.58	14077.5	10.58	6720	10.58	7022.5
10.6	10013.3	10.6	3939.17	10.6	14199.2	10.6	6850	10.6	7435
10.62	10209.2	10.62	3796.67	10.62	14100.8	10.62	6940	10.62	7305
10.64	10035.8	10.64	3744.17	10.64	14122.5	10.64	6670	10.64	6922.5
10.66	10021.7	10.66	3861.67	10.66	14067.5	10.66	6775	10.66	7057.5
10.68	9900.83	10.68	3755.83	10.68	14113.3	10.68	6805	10.68	7207.5
10.7	9877.5	10.7	3885.83	10.7	14008.3	10.7	6852.5	10.7	7102.5
10.72	10069.2	10.72	3720.83	10.72	14110.8	10.72	6690	10.72	7180
10.74	9931.67	10.74	3826.67	10.74	14173.3	10.74	7022.5	10.74	7160
10.76	10035	10.76	3720	10.76	14346.7	10.76	6637.5	10.76	7072.5
10.78	9918.33	10.78	3738.33	10.78	14242.5	10.78	6702.5	10.78	6915
10.8	9879.17	10.8	3766.67	10.8	14138.3	10.8	6895	10.8	6965
10.82	9864.17	10.82	3824.17	10.82	14044.2	10.82	6727.5	10.82	6952.5
10.84	9836.67	10.84	3686.67	10.84	14085	10.84	6895	10.84	7175
10.86	9943.33	10.86	3755.83	10.86	14116.7	10.86	6645	10.86	7192.5
10.88	9792.5	10.88	3725	10.88	13949.2	10.88	6800	10.88	6990
10.9	9830	10.9	3829.17	10.9	13966.7	10.9	6507.5	10.9	6877.5
10.92	9940.83	10.92	3760	10.92	14166.7	10.92	6712.5	10.92	6780
10.94	9922.5	10.94	3865	10.94	14239.2	10.94	6742.5	10.94	6950
10.96	9831.67	10.96	3585.83	10.96	13931.7	10.96	6547.5	10.96	6980
10.98	9920	10.98	3643.33	10.98	14057.5	10.98	6700	10.98	7040
11	9785	11	3848.33	11	14000	11	6712.5	11	6995
11.02	9632.5	11.02	3643.33	11.02	14147.5	11.02	6650	11.02	6970
11.04	9824.17	11.04	3641.67	11.04	14157.5	11.04	6635	11.04	6755
11.06	9672.5	11.06	3805.83	11.06	14180	11.06	6605	11.06	7000
11.08	9757.5	11.08	3769.17	11.08	13884.2	11.08	6402.5	11.08	6882.5
11.1	9657.5	11.1	3832.5	11.1	14093.3	11.1	6725	11.1	6792.5
11.12	9640	11.12	3664.17	11.12	14107.5	11.12	6560	11.12	6770
11.14	9790	11.14	3683.33	11.14	14051.7	11.14	6702.5	11.14	7115
11.16	9826.67	11.16	3866.67	11.16	13998.3	11.16	6765	11.16	6755
11.18	9652.5	11.18	3609.17	11.18	14014.2	11.18	6347.5	11.18	6822.5
11.2	9716.67	11.2	3547.5	11.2	14085.8	11.2	6490	11.2	6877.5
11.22	9803.33	11.22	3578.33	11.22	14098.3	11.22	6772.5	11.22	6940
11.24	9696.67	11.24	3665.83	11.24	14065.8	11.24	6592.5	11.24	6940
11.26	9715.83	11.26	3740.83	11.26	13755.8	11.26	6327.5	11.26	7070
11.28	9625	11.28	3607.5	11.28	13958.3	11.28	6640	11.28	7097.5
11.3	9540.83	11.3	3506.67	11.3	14108.3	11.3	6355	11.3	6975
11.32	9771.67	11.32	3605.83	11.32	13781.7	11.32	6387.5	11.32	6955
11.34	9710	11.34	3723.33	11.34	13903.3	11.34	6885	11.34	7170
11.36	9740.83	11.36	3642.5	11.36	14077.5	11.36	6720	11.36	6827.5
11.38	9645	11.38	3740	11.38	13907.5	11.38	6445	11.38	6995
11.4	9585.83	11.4	3642.5	11.4	13739.2	11.4	6695	11.4	6855
11.42	9505	11.42	3700	11.42	13835.8	11.42	6600	11.42	6990
11.44	9569.17	11.44	3616.67	11.44	13833.3	11.44	6670	11.44	7122.5
11.46	9641.67	11.46	3570	11.46	13993.3	11.46	6545	11.46	6905
11.48	9653.33	11.48	3584.17	11.48	13986.7	11.48	6507.5	11.48	6690
11.5	9509.17	11.5	3810.83	11.5	13869.2	11.5	6417.5	11.5	6807.5
11.52	9429.17	11.52	3635.83	11.52	13813.3	11.52	6335	11.52	6872.5
11.54	9620.83	11.54	3569.17	11.54	13805	11.54	6582.5	11.54	6845
11.56	9603.33	11.56	3636.67	11.56	13850.8	11.56	6512.5	11.56	6680
11.58	9675.83	11.58	3655.83	11.58	14145.8	11.58	6570	11.58	6727.5
11.6	9470	11.6	3595	11.6	13855	11.6	6537.5	11.6	6640
11.62	9462.5	11.62	3670.83	11.62	13847.5	11.62	6560	11.62	6515
11.64	9550.83	11.64	3610.83	11.64	13842.5	11.64	6440	11.64	6942.5
11.66	9670	11.66	3622.5	11.66	13860.8	11.66	6505	11.66	6777.5
11.68	9582.5	11.68	3614.17	11.68	13780.8	11.68	6375	11.68	6990
11.7	9605	11.7	3540.83	11.7	13793.3	11.7	6630	11.7	6780
11.72	9517.5	11.72	3655.83	11.72	13938.3	11.72	6392.5	11.72	6737.5
11.74	9659.17	11.74	3775.83	11.74	13961.7	11.74	6425	11.74	6615
11.76	9476.67	11.76	3669.17	11.76	13965.8	11.76	6377.5	11.76	6772.5
11.78	9551.67	11.78	3760.83	11.78	13830.8	11.78	6537.5	11.78	6842.5
11.8	9429.17	11.8	3548.33	11.8	13711.7	11.8	6475	11.8	6672.5
11.82	9530.83	11.82	3579.17	11.82	13869.2	11.82	6532.5	11.82	6775
11.84	9554.17	11.84	3659.17	11.84	13899.2	11.84	6405	11.84	6747.5
11.86	9422.5	11.86	3544.17	11.86	13922.5	11.86	6640	11.86	6832.5
11.88	9419.17	11.88	3639.17	11.88	13931.7	11.88	6427.5	11.88	6940
11.9	9435.83	11.9	3585.83	11.9	13910.8	11.9	6432.5	11.9	6637.5
11.92	9293.33	11.92	3531.67	11.92	13853.3	11.92	6660	11.92	6655
11.94	9410.83	11.94	3694.17	11.94	13810	11.94	6407.5	11.94	6830
11.96	9392.5	11.96	3447.5	11.96	13972.5	11.96	6272.5	11.96	6637.5
11.98	9446.67	11.98	3578.33	11.98	14009.2	11.98	6265	11.98	6630
12	9455.83	12	3614.17	12	13760.8	12	6500	12	6762.5
12.02	9493.33	12.02	3619.17	12.02	13740.8	12.02	6327.5	12.02	6367.5
12.04	9392.5	12.04	3743.33	12.04	13790	12.04	6500	12.04	6637.5
12.06	9509.17	12.06	3610	12.06	13912.5	12.06	6392.5	12.06	6770
12.08	9495	12.08	3458.33	12.08	13834.2	12.08	6250	12.08	6580
12.1	9346.67	12.1	3712.5	12.1	13844.2	12.1	6500	12.1	6712.5
12.12	9483.33	12.12	3548.33	12.12	13878.3	12.12	6595	12.12	6772.5
12.14	9488.33	12.14	3675	12.14	13729.2	12.14	6412.5	12.14	6740
12.16	9502.5	12.16	3565.83	12.16	14013.3	12.16	6502.5	12.16	6512.5
12.18	9285.83	12.18	3492.5	12.18	13756.7	12.18	6415	12.18	6855
12.2	9464.17	12.2	3592.5	12.2	13760	12.2	6450	12.2	6652.5
12.22	9240.83	12.22	3491.67	12.22	13883.3	12.22	6482.5	12.22	6732.5
12.24	9319.17	12.24	3519.17	12.24	13863.3	12.24	6282.5	12.24	6735
12.26	9434.17	12.26	3515.83	12.26	14020	12.26	6500	12.26	6712.5
12.28	9319.17	12.28	3649.17	12.28	13843.3	12.28	6317.5	12.28	6680
12.3	9265.83	12.3	3740	12.3	13667.5	12.3	6327.5	12.3	6760
12.32	9350	12.32	3371.67	12.32	13873.3	12.32	6342.5	12.32	6490
12.34	9489.17	12.34	3771.67	12.34	13982.5	12.34	6340	12.34	6697.5
12.36	9390.83	12.36	3573.33	12.36	13696.7	12.36	6462.5	12.36	6710
12.38	9390	12.38	3583.33	12.38	13773.3	12.38	6572.5	12.38	6625
12.4	9385	12.4	3536.67	12.4	13907.5	12.4	6462.5	12.4	6582.5
12.42	9232.5	12.42	3588.33	12.42	13690	12.42	6335	12.42	6885
12.44	9345.83	12.44	3563.33	12.44	13780	12.44	6152.5	12.44	6770
12.46	9330	12.46	3508.33	12.46	13837.5	12.46	6197.5	12.46	6720
12.48	9405	12.48	3496.67	12.48	13691.7	12.48	6457.5	12.48	6690
12.5	9280	12.5	3597.5	12.5	13756.7	12.5	6245	12.5	6742.5
12.52	9298.33	12.52	3589.17	12.52	13639.2	12.52	6410	12.52	6912.5
12.54	9382.5	12.54	3623.33	12.54	13944.2	12.54	6492.5	12.54	6672.5
12.56	9262.5	12.56	3650.83	12.56	13702.5	12.56	6315	12.56	6760
12.58	9318.33	12.58	3814.17	12.58	13774.2	12.58	6260	12.58	6695
12.6	9354.17	12.6	3630.83	12.6	13825	12.6	6482.5	12.6	6737.5
12.62	9353.33	12.62	3545	12.62	13618.3	12.62	6305	12.62	6682.5
12.64	9383.33	12.64	3709.17	12.64	13805	12.64	6227.5	12.64	6665
12.66	9337.5	12.66	3836.67	12.66	13765	12.66	6210	12.66	6590
12.68	9205	12.68	3615	12.68	13632.5	12.68	6105	12.68	6690
12.7	9420.83	12.7	3512.5	12.7	13784.2	12.7	6145	12.7	6527.5
12.72	9314.17	12.72	3508.33	12.72	13828.3	12.72	6365	12.72	6830
12.74	9225.83	12.74	3575.83	12.74	14021.7	12.74	6147.5	12.74	6387.5
12.76	9242.5	12.76	3650	12.76	13868.3	12.76	6245	12.76	6707.5
12.78	9297.5	12.78	3679.17	12.78	13896.7	12.78	6395	12.78	6480
12.8	9270	12.8	3592.5	12.8	13763.3	12.8	6277.5	12.8	6592.5
12.82	9328.33	12.82	3475	12.82	13811.7	12.82	6320	12.82	6732.5
12.84	9206.67	12.84	3580.83	12.84	13802.5	12.84	6132.5	12.84	6642.5
12.86	9305.83	12.86	3480	12.86	13980.8	12.86	6385	12.86	6460
12.88	9324.17	12.88	3534.17	12.88	13856.7	12.88	6087.5	12.88	6777.5
12.9	9382.5	12.9	3522.5	12.9	13735.8	12.9	6212.5	12.9	6712.5
12.92	9320	12.92	3483.33	12.92	13802.5	12.92	6192.5	12.92	6577.5
12.94	9133.33	12.94	3698.33	12.94	13858.3	12.94	6445	12.94	6530
12.96	9260	12.96	3673.33	12.96	13941.7	12.96	6442.5	12.96	6482.5
12.98	9222.5	12.98	3651.67	12.98	13887.5	12.98	6457.5	12.98	6885
13	9176.67	13	3730.83	13	13992.5	13	6355	13	6527.5
13.02	9288.33	13.02	3663.33	13.02	13746.7	13.02	6395	13.02	6495
13.04	9364.17	13.04	3580.83	13.04	13843.3	13.04	6317.5	13.04	6745
13.06	9176.67	13.06	3695.83	13.06	13740.8	13.06	6362.5	13.06	6595
13.08	9230	13.08	3581.67	13.08	14025	13.08	6325	13.08	6595
13.1	9215	13.1	3610	13.1	13747.5	13.1	6357.5	13.1	6655
13.12	9235	13.12	3675.83	13.12	13944.2	13.12	6170	13.12	6785
13.14	9195.83	13.14	3546.67	13.14	13886.7	13.14	6075	13.14	6780
13.16	9377.5	13.16	3594.17	13.16	14118.3	13.16	6360	13.16	6407.5
13.18	9253.33	13.18	3705	13.18	13912.5	13.18	6105	13.18	6535
13.2	9220.83	13.2	3639.17	13.2	13757.5	13.2	6030	13.2	6490
13.22	9455	13.22	3577.5	13.22	13845	13.22	6185	13.22	6612.5
13.24	9251.67	13.24	3627.5	13.24	13807.5	13.24	6117.5	13.24	6440
13.26	9305	13.26	3675	13.26	13900.8	13.26	6112.5	13.26	6540
13.28	9308.33	13.28	3570.83	13.28	13875	13.28	6382.5	13.28	6620
13.3	9297.5	13.3	3485	13.3	13961.7	13.3	6312.5	13.3	6642.5
13.32	9371.67	13.32	3641.67	13.32	13787.5	13.32	6252.5	13.32	6527.5
13.34	9323.33	13.34	3631.67	13.34	13920.8	13.34	6230	13.34	6482.5
13.36	9321.67	13.36	3596.67	13.36	13825.8	13.36	6275	13.36	6617.5
13.38	9231.67	13.38	3600	13.38	13770	13.38	6105	13.38	6510
13.4	9300	13.4	3593.33	13.4	13873.3	13.4	6247.5	13.4	6362.5
13.42	9209.17	13.42	3658.33	13.42	14026.7	13.42	6352.5	13.42	6292.5
13.44	9312.5	13.44	3691.67	13.44	13789.2	13.44	6277.5	13.44	6687.5
13.46	9155.83	13.46	3630.83	13.46	13929.2	13.46	6237.5	13.46	6477.5
13.48	9159.17	13.48	3535.83	13.48	14011.7	13.48	6197.5	13.48	6737.5
13.5	9329.17	13.5	3713.33	13.5	13748.3	13.5	6115	13.5	6932.5
13.52	9210	13.52	3664.17	13.52	13782.5	13.52	6467.5	13.52	6532.5
13.54	9291.67	13.54	3783.33	13.54	13755.8	13.54	6190	13.54	6520
13.56	9387.5	13.56	3506.67	13.56	13873.3	13.56	6055	13.56	6547.5
13.58	9302.5	13.58	3710	13.58	13875.8	13.58	6205	13.58	6645
13.6	9180	13.6	3656.67	13.6	13765.8	13.6	6160	13.6	6602.5
13.62	9279.17	13.62	3700	13.62	13871.7	13.62	6285	13.62	6442.5
13.64	9320.83	13.64	3556.67	13.64	13753.3	13.64	6330	13.64	6512.5
13.66	9145	13.66	3758.33	13.66	13902.5	13.66	6182.5	13.66	6485
13.68	9139.17	13.68	3662.5	13.68	13786.7	13.68	6157.5	13.68	6390
13.7	9320.83	13.7	3607.5	13.7	13980.8	13.7	6320	13.7	6460
13.72	9280	13.72	3785.83	13.72	13901.7	13.72	6215	13.72	6702.5
13.74	9252.5	13.74	3710.83	13.74	13971.7	13.74	6280	13.74	6560
13.76	9193.33	13.76	3642.5	13.76	13895	13.76	6450	13.76	6680
13.78	9334.17	13.78	3454.17	13.78	13879.2	13.78	6252.5	13.78	6612.5
13.8	9209.17	13.8	3850	13.8	13908.3	13.8	6205	13.8	6675
13.82	9245.83	13.82	3779.17	13.82	13724.2	13.82	6295	13.82	6545
13.84	9356.67	13.84	3836.67	13.84	14015.8	13.84	6080	13.84	6482.5
13.86	9346.67	13.86	3745	13.86	13771.7	13.86	6185	13.86	6455
13.88	9374.17	13.88	3693.33	13.88	14046.7	13.88	6232.5	13.88	6885
13.9	9395.83	13.9	3762.5	13.9	14101.7	13.9	6052.5	13.9	6355
13.92	9442.5	13.92	3735	13.92	13875	13.92	6207.5	13.92	6452.5
13.94	9282.5	13.94	3702.5	13.94	13937.5	13.94	6377.5	13.94	6612.5
13.96	9498.33	13.96	3718.33	13.96	13916.7	13.96	6237.5	13.96	6615
13.98	9445	13.98	3892.5	13.98	13881.7	13.98	6330	13.98	6375
14	9265	14	3753.33	14	14022.5	14	6395	14	6517.5
14.02	9313.33	14.02	3635	14.02	14065.8	14.02	6285	14.02	6655
14.04	9243.33	14.04	3660.83	14.04	14021.7	14.04	6425	14.04	6642.5
14.06	9244.17	14.06	3676.67	14.06	13915.8	14.06	6197.5	14.06	6530
14.08	9255.83	14.08	3837.5	14.08	13924.2	14.08	6352.5	14.08	6745
14.1	9365.83	14.1	3945	14.1	14030	14.1	6237.5	14.1	6460
14.12	9293.33	14.12	3786.67	14.12	14057.5	14.12	6280	14.12	6742.5
14.14	9270	14.14	3838.33	14.14	14080.8	14.14	6160	14.14	6635
14.16	9119.17	14.16	3606.67	14.16	14063.3	14.16	6257.5	14.16	6487.5
14.18	9274.17	14.18	3751.67	14.18	13984.2	14.18	6337.5	14.18	6562.5
14.2	9235.83	14.2	3852.5	14.2	14077.5	14.2	6500	14.2	6727.5
14.22	9269.17	14.22	3717.5	14.22	14098.3	14.22	6325	14.22	6587.5
14.24	9172.5	14.24	3616.67	14.24	13967.5	14.24	6337.5	14.24	6542.5
14.26	9231.67	14.26	3739.17	14.26	14042.5	14.26	6227.5	14.26	6560
14.28	9373.33	14.28	3784.17	14.28	14105.8	14.28	6232.5	14.28	6600
14.3	9323.33	14.3	3897.5	14.3	13962.5	14.3	6332.5	14.3	6680
14.32	9385	14.32	3823.33	14.32	14137.5	14.32	6115	14.32	6542.5
14.34	9335	14.34	3850.83	14.34	14120	14.34	6305	14.34	6517.5
14.36	9300.83	14.36	3755	14.36	13960.8	14.36	6265	14.36	6597.5
14.38	9322.5	14.38	3771.67	14.38	14139.2	14.38	6422.5	14.38	6765
14.4	9353.33	14.4	3907.5	14.4	14066.7	14.4	6235	14.4	6625
14.42	9429.17	14.42	3835	14.42	13947.5	14.42	6405	14.42	6415
14.44	9350.83	14.44	3833.33	14.44	14075.8	14.44	6325	14.44	6787.5
14.46	9347.5	14.46	3872.5	14.46	14051.7	14.46	6370	14.46	6680
14.48	9317.5	14.48	3971.67	14.48	14032.5	14.48	6082.5	14.48	6570
14.5	9278.33	14.5	3958.33	14.5	14130	14.5	6045	14.5	6602.5
14.52	9340	14.52	3766.67	14.52	13911.7	14.52	6127.5	14.52	6600
14.54	9440	14.54	3750	14.54	13989.2	14.54	6247.5	14.54	6480
14.56	9540.83	14.56	4017.5	14.56	14087.5	14.56	6260	14.56	6570
14.58	9320	14.58	3845.83	14.58	14121.7	14.58	6285	14.58	6357.5
14.6	9296.67	14.6	3871.67	14.6	14137.5	14.6	6320	14.6	6570
14.62	9494.17	14.62	3884.17	14.62	14140.8	14.62	6445	14.62	6802.5
14.64	9422.5	14.64	3963.33	14.64	14089.2	14.64	6102.5	14.64	6622.5
14.66	9370	14.66	3845	14.66	13980	14.66	6185	14.66	6772.5
14.68	9408.33	14.68	4087.5	14.68	14032.5	14.68	6292.5	14.68	6637.5
14.7	9293.33	14.7	3764.17	14.7	14181.7	14.7	6315	14.7	6742.5
14.72	9415.83	14.72	4095	14.72	14146.7	14.72	6392.5	14.72	6615
14.74	9442.5	14.74	3915	14.74	14109.2	14.74	6290	14.74	6660
14.76	9535.83	14.76	4035.83	14.76	14155	14.76	6217.5	14.76	6347.5
14.78	9474.17	14.78	3929.17	14.78	14207.5	14.78	6280	14.78	6560
14.8	9430	14.8	3936.67	14.8	14044.2	14.8	6370	14.8	6745
14.82	9401.67	14.82	3961.67	14.82	14111.7	14.82	6275	14.82	6695
14.84	9390	14.84	3825.83	14.84	14267.5	14.84	6242.5	14.84	6722.5
14.86	9445	14.86	3916.67	14.86	13981.7	14.86	6195	14.86	6560
14.88	9358.33	14.88	4119.17	14.88	14223.3	14.88	6340	14.88	6530
14.9	9425.83	14.9	4056.67	14.9	14217.5	14.9	6252.5	14.9	6392.5
14.92	9613.33	14.92	3970.83	14.92	14170.8	14.92	6402.5	14.92	6767.5
14.94	9599.17	14.94	4047.5	14.94	14094.2	14.94	6345	14.94	6587.5
14.96	9528.33	14.96	3905.83	14.96	14140.8	14.96	6367.5	14.96	6505
14.98	9550.83	14.98	4134.17	14.98	14200.8	14.98	6172.5	14.98	6460
15	9540.83	15	4047.5	15	14299.2	15	6062.5	15	6782.5
15.02	9452.5	15.02	4002.5	15.02	14214.2	15.02	6482.5	15.02	6725
15.04	9470	15.04	3959.17	15.04	14263.3	15.04	6315	15.04	6455
15.06	9440.83	15.06	3876.67	15.06	14133.3	15.06	6567.5	15.06	6520
15.08	9575.83	15.08	3970.83	15.08	14254.2	15.08	6177.5	15.08	6727.5
15.1	9500.83	15.1	4140	15.1	14353.3	15.1	6140	15.1	6695
15.12	9408.33	15.12	4010	15.12	14293.3	15.12	6392.5	15.12	6602.5
15.14	9531.67	15.14	4032.5	15.14	14281.7	15.14	6367.5	15.14	6577.5
15.16	9482.5	15.16	4254.17	15.16	14408.3	15.16	6242.5	15.16	6675
15.18	9489.17	15.18	4017.5	15.18	14273.3	15.18	6355	15.18	6620
15.2	9609.17	15.2	4167.5	15.2	14521.7	15.2	6117.5	15.2	6572.5
15.22	9735.83	15.22	3940	15.22	14341.7	15.22	6230	15.22	6702.5
15.24	9533.33	15.24	4084.17	15.24	14225	15.24	6287.5	15.24	6650
15.26	9583.33	15.26	4080.83	15.26	14202.5	15.26	6330	15.26	6642.5
15.28	9571.67	15.28	4215.83	15.28	14322.5	15.28	5980	15.28	6677.5
15.3	9622.5	15.3	4145	15.3	14309.2	15.3	6457.5	15.3	6595
15.32	9535	15.32	4124.17	15.32	14240.8	15.32	6567.5	15.32	6665
15.34	9705.83	15.34	4217.5	15.34	14248.3	15.34	6420	15.34	6670
15.36	9668.33	15.36	4340	15.36	14407.5	15.36	6247.5	15.36	6672.5
15.38	9630	15.38	4200	15.38	14435	15.38	6385	15.38	6785
15.4	9825	15.4	4278.33	15.4	14192.5	15.4	6317.5	15.4	6732.5
15.42	9665	15.42	4200.83	15.42	14425	15.42	6527.5	15.42	6797.5
15.44	9663.33	15.44	4355	15.44	14405	15.44	6425	15.44	6495
15.46	9689.17	15.46	4340.83	15.46	14376.7	15.46	6047.5	15.46	6532.5
15.48	9635.83	15.48	4197.5	15.48	14225	15.48	6195	15.48	6602.5
15.5	9712.5	15.5	4376.67	15.5	14321.7	15.5	6192.5	15.5	6572.5
15.52	9577.5	15.52	4285.83	15.52	14455	15.52	6432.5	15.52	6650
15.54	9695	15.54	4249.17	15.54	14420	15.54	6257.5	15.54	6572.5
15.56	9646.67	15.56	4340.83	15.56	14406.7	15.56	6267.5	15.56	6712.5
15.58	9661.67	15.58	4310.83	15.58	14441.7	15.58	6367.5	15.58	6842.5
15.6	9589.17	15.6	4286.67	15.6	14420	15.6	6215	15.6	6732.5
15.62	9772.5	15.62	4317.5	15.62	14400	15.62	6257.5	15.62	6650
15.64	9652.5	15.64	4281.67	15.64	14374.2	15.64	6477.5	15.64	6787.5
15.66	9798.33	15.66	4261.67	15.66	14318.3	15.66	6305	15.66	6547.5
15.68	9830.83	15.68	4277.5	15.68	14236.7	15.68	6347.5	15.68	6570
15.7	9801.67	15.7	4240	15.7	14400	15.7	6387.5	15.7	6700
15.72	9681.67	15.72	4325.83	15.72	14449.2	15.72	6390	15.72	6745
15.74	9850	15.74	4427.5	15.74	14545	15.74	6335	15.74	6595
15.76	9707.5	15.76	4309.17	15.76	14409.2	15.76	6217.5	15.76	6790
15.78	9673.33	15.78	4208.33	15.78	14480.8	15.78	6295	15.78	6617.5
15.8	9780	15.8	4311.67	15.8	14522.5	15.8	6235	15.8	6862.5
15.82	9920.83	15.82	4279.17	15.82	14574.2	15.82	6450	15.82	6650
15.84	9786.67	15.84	4428.33	15.84	14400	15.84	6435	15.84	6790
15.86	10050.8	15.86	4331.67	15.86	14473.3	15.86	6307.5	15.86	6925
15.88	9787.5	15.88	4330	15.88	14478.3	15.88	6382.5	15.88	6795
15.9	9752.5	15.9	4466.67	15.9	14697.5	15.9	6385	15.9	6922.5
15.92	9959.17	15.92	4473.33	15.92	14458.3	15.92	6367.5	15.92	6692.5
15.94	9805.83	15.94	4243.33	15.94	14610.8	15.94	6395	15.94	6735
15.96	9787.5	15.96	4459.17	15.96	14598.3	15.96	6162.5	15.96	6727.5
15.98	9848.33	15.98	4425.83	15.98	14500	15.98	6352.5	15.98	6547.5
16	9854.17	16	4561.67	16	14560.8	16	6405	16	6792.5
16.02	10017.5	16.02	4504.17	16.02	14790.8	16.02	6295	16.02	6642.5
16.04	9751.67	16.04	4541.67	16.04	14565.8	16.04	6447.5	16.04	6677.5
16.06	9866.67	16.06	4430.83	16.06	14849.2	16.06	6412.5	16.06	6805
16.08	10042.5	16.08	4551.67	16.08	14431.7	16.08	6165	16.08	6932.5
16.1	9921.67	16.1	4383.33	16.1	14571.7	16.1	6137.5	16.1	6857.5
16.12	9923.33	16.12	4529.17	16.12	14740.8	16.12	6315	16.12	6830
16.14	10001.7	16.14	4547.5	16.14	14647.5	16.14	6555	16.14	6837.5
16.16	10186.7	16.16	4545	16.16	14670	16.16	6377.5	16.16	6772.5
16.18	9947.5	16.18	4565	16.18	14794.2	16.18	6097.5	16.18	6657.5
16.2	9895	16.2	4489.17	16.2	14720.8	16.2	6295	16.2	6717.5
16.22	10089.2	16.22	4460	16.22	14557.5	16.22	6395	16.22	6862.5
16.24	9940	16.24	4530.83	16.24	14857.5	16.24	6392.5	16.24	6707.5
16.26	10016.7	16.26	4593.33	16.26	14698.3	16.26	6575	16.26	6747.5
16.28	9970	16.28	4550	16.28	14677.5	16.28	6307.5	16.28	6862.5
16.3	9916.67	16.3	4601.67	16.3	14707.5	16.3	6485	16.3	6875
16.32	9990.83	16.32	4629.17	16.32	14667.5	16.32	6215	16.32	6715
16.34	10009.2	16.34	4681.67	16.34	14733.3	16.34	6460	16.34	6657.5
16.36	10165	16.36	4697.5	16.36	14883.3	16.36	6435	16.36	6847.5
16.38	10091.7	16.38	4715	16.38	14800.8	16.38	6507.5	16.38	6837.5
16.4	10026.7	16.4	4573.33	16.4	14546.7	16.4	6225	16.4	6762.5
16.42	10105	16.42	4620	16.42	14679.2	16.42	6532.5	16.42	6667.5
16.44	10184.2	16.44	4684.17	16.44	14845	16.44	6370	16.44	6752.5
16.46	10081.7	16.46	4790	16.46	14820.8	16.46	6425	16.46	6990
16.48	10079.2	16.48	4553.33	16.48	14805	16.48	6357.5	16.48	6855
16.5	10122.5	16.5	4866.67	16.5	14753.3	16.5	6362.5	16.5	6817.5
16.52	10183.3	16.52	4845.83	16.52	14997.5	16.52	6572.5	16.52	6890
16.54	10046.7	16.54	4768.33	16.54	14857.5	16.54	6355	16.54	6640
16.56	10180.8	16.56	4634.17	16.56	14852.5	16.56	6300	16.56	6682.5
16.58	10262.5	16.58	4651.67	16.58	14759.2	16.58	6150	16.58	6895
16.6	10130	16.6	4800.83	16.6	14820	16.6	6302.5	16.6	6767.5
16.62	10227.5	16.62	4667.5	16.62	14884.2	16.62	6290	16.62	6695
16.64	10179.2	16.64	4748.33	16.64	14793.3	16.64	6365	16.64	6882.5
16.66	10275	16.66	4689.17	16.66	14805.8	16.66	6375	16.66	6832.5
16.68	10315.8	16.68	4723.33	16.68	14904.2	16.68	6380	16.68	6935
16.7	10267.5	16.7	4695	16.7	15015	16.7	6395	16.7	6510
16.72	10185	16.72	4845	16.72	14879.2	16.72	6412.5	16.72	6835
16.74	10236.7	16.74	4698.33	16.74	14940	16.74	6185	16.74	6877.5
16.76	10170	16.76	4737.5	16.76	14909.2	16.76	6457.5	16.76	6742.5
16.78	10195.8	16.78	4933.33	16.78	15056.7	16.78	6350	16.78	6785
16.8	10206.7	16.8	4957.5	16.8	14972.5	16.8	6407.5	16.8	6732.5
16.82	10438.3	16.82	4913.33	16.82	14880.8	16.82	6467.5	16.82	6775
16.84	10214.2	16.84	4854.17	16.84	14919.2	16.84	6427.5	16.84	6977.5
16.86	10380	16.86	4881.67	16.86	15065.8	16.86	6480	16.86	6885
16.88	10071.7	16.88	5030.83	16.88	14825	16.88	6290	16.88	6707.5
16.9	10223.3	16.9	4943.33	16.9	15120	16.9	6547.5	16.9	6847.5
16.92	10425.8	16.92	4861.67	16.92	14895	16.92	6535	16.92	6787.5
16.94	10372.5	16.94	5035.83	16.94	15009.2	16.94	6587.5	16.94	6792.5
16.96	10235.8	16.96	4945.83	16.96	15170.8	16.96	6497.5	16.96	6632.5
16.98	10410.8	16.98	4945.83	16.98	15115.8	16.98	6240	16.98	6687.5
17	10553.3	17	5180	17	15160.8	17	6362.5	17	6687.5
17.02	10440	17.02	4904.17	17.02	15064.2	17.02	6545	17.02	6945
17.04	10372.5	17.04	5022.5	17.04	15076.7	17.04	6385	17.04	6745
17.06	10421.7	17.06	5127.5	17.06	15275	17.06	6420	17.06	6850
17.08	10437.5	17.08	5020.83	17.08	15192.5	17.08	6620	17.08	6992.5
17.1	10465.8	17.1	5136.67	17.1	15194.2	17.1	6562.5	17.1	6980
17.12	10310	17.12	5075	17.12	15105.8	17.12	6315	17.12	6887.5
17.14	10441.7	17.14	5172.5	17.14	15195.8	17.14	6452.5	17.14	6977.5
17.16	10482.5	17.16	5195	17.16	15097.5	17.16	6360	17.16	6897.5
17.18	10597.5	17.18	5206.67	17.18	15165	17.18	6272.5	17.18	6707.5
17.2	10595	17.2	5093.33	17.2	15320	17.2	6545	17.2	6850
17.22	10736.7	17.22	5084.17	17.22	15270	17.22	6422.5	17.22	6762.5
17.24	10674.2	17.24	5057.5	17.24	15218.3	17.24	6557.5	17.24	7107.5
17.26	10530	17.26	5120.83	17.26	15290.8	17.26	6345	17.26	7037.5
17.28	10616.7	17.28	5232.5	17.28	15335	17.28	6330	17.28	6797.5
17.3	10717.5	17.3	5280.83	17.3	15346.7	17.3	6455	17.3	6977.5
17.32	10483.3	17.32	5372.5	17.32	15280	17.32	6565	17.32	7015
17.34	10560.8	17.34	5245	17.34	15395.8	17.34	6447.5	17.34	6717.5
17.36	10444.2	17.36	5270	17.36	15185	17.36	6447.5	17.36	6892.5
17.38	10530.8	17.38	5110.83	17.38	15285	17.38	6630	17.38	6712.5
17.4	10645.8	17.4	5333.33	17.4	15400.8	17.4	6615	17.4	6950
17.42	10462.5	17.42	5355	17.42	15471.7	17.42	6717.5	17.42	7005
17.44	10650.8	17.44	5288.33	17.44	15367.5	17.44	6415	17.44	6807.5
17.46	10528.3	17.46	5302.5	17.46	15375.8	17.46	6387.5	17.46	6732.5
17.48	10578.3	17.48	5205.83	17.48	15393.3	17.48	6510	17.48	7005
17.5	10668.3	17.5	5441.67	17.5	15613.3	17.5	6485	17.5	6997.5
17.52	10751.7	17.52	5441.67	17.52	15367.5	17.52	6457.5	17.52	6865
17.54	10663.3	17.54	5241.67	17.54	15445	17.54	6207.5	17.54	7040
17.56	10849.2	17.56	5266.67	17.56	15330.8	17.56	6152.5	17.56	7005
17.58	10704.2	17.58	5356.67	17.58	15425	17.58	6352.5	17.58	7032.5
17.6	10596.7	17.6	5483.33	17.6	15426.7	17.6	6555	17.6	6687.5
17.62	10770	17.62	5335	17.62	15627.5	17.62	6465	17.62	6930
17.64	10944.2	17.64	5258.33	17.64	15553.3	17.64	6580	17.64	6850
17.66	10805	17.66	5239.17	17.66	15483.3	17.66	6747.5	17.66	6862.5
17.68	10844.2	17.68	5284.17	17.68	15500.8	17.68	6575	17.68	7220
17.7	10748.3	17.7	5515	17.7	15649.2	17.7	6527.5	17.7	7052.5
17.72	10630.8	17.72	5497.5	17.72	15660	17.72	6550	17.72	7027.5
17.74	10891.7	17.74	5481.67	17.74	15574.2	17.74	6490	17.74	7082.5
17.76	10876.7	17.76	5320.83	17.76	15605	17.76	6532.5	17.76	7342.5
17.78	10956.7	17.78	5400.83	17.78	15638.3	17.78	6372.5	17.78	6955
17.8	10855	17.8	5501.67	17.8	15748.3	17.8	6507.5	17.8	6860
17.82	10823.3	17.82	5696.67	17.82	15620	17.82	6752.5	17.82	6977.5
17.84	10846.7	17.84	5553.33	17.84	15760.8	17.84	6422.5	17.84	6980
17.86	10886.7	17.86	5528.33	17.86	15578.3	17.86	6515	17.86	6960
17.88	11052.5	17.88	5372.5	17.88	15622.5	17.88	6562.5	17.88	7282.5
17.9	11084.2	17.9	5476.67	17.9	15695	17.9	6710	17.9	6995
17.92	10966.7	17.92	5494.17	17.92	15711.7	17.92	6637.5	17.92	6855
17.94	11037.5	17.94	5678.33	17.94	15627.5	17.94	6537.5	17.94	7142.5
17.96	11029.2	17.96	5554.17	17.96	15715.8	17.96	6512.5	17.96	6930
17.98	10885.8	17.98	5454.17	17.98	15615	17.98	6682.5	17.98	6995
18	10973.3	18	5531.67	18	15625.8	18	6615	18	7367.5
18.02	11093.3	18.02	5536.67	18.02	15731.7	18.02	6677.5	18.02	7247.5
18.04	11159.2	18.04	5515.83	18.04	15754.2	18.04	6757.5	18.04	7107.5
18.06	11105	18.06	5535.83	18.06	15850	18.06	6530	18.06	7122.5
18.08	11100.8	18.08	5501.67	18.08	15633.3	18.08	6865	18.08	7210
18.1	11147.5	18.1	5578.33	18.1	15824.2	18.1	6535	18.1	7172.5
18.12	11155	18.12	5796.67	18.12	15845	18.12	6570	18.12	7437.5
18.14	11254.2	18.14	5630	18.14	15677.5	18.14	6795	18.14	7370
18.16	11246.7	18.16	5867.5	18.16	15846.7	18.16	6657.5	18.16	7197.5
18.18	11120	18.18	5896.67	18.18	15995	18.18	6532.5	18.18	7070
18.2	11180.8	18.2	5770.83	18.2	15929.2	18.2	6425	18.2	7207.5
18.22	11231.7	18.22	5675.83	18.22	15934.2	18.22	6657.5	18.22	7242.5
18.24	11050.8	18.24	5722.5	18.24	15982.5	18.24	6587.5	18.24	7237.5
18.26	11096.7	18.26	5897.5	18.26	15983.3	18.26	6710	18.26	7222.5
18.28	11360	18.28	5786.67	18.28	15716.7	18.28	6472.5	18.28	7305
18.3	11253.3	18.3	5819.17	18.3	15971.7	18.3	6412.5	18.3	7322.5
18.32	11070.8	18.32	5741.67	18.32	16133.3	18.32	6592.5	18.32	7500
18.34	11363.3	18.34	5739.17	18.34	15940.8	18.34	6575	18.34	7292.5
18.36	11211.7	18.36	5846.67	18.36	16180	18.36	6715	18.36	7132.5
18.38	11156.7	18.38	5789.17	18.38	16064.2	18.38	6525	18.38	7237.5
18.4	11439.2	18.4	5860.83	18.4	15990.8	18.4	6595	18.4	7175
18.42	11360	18.42	5890	18.42	16036.7	18.42	6632.5	18.42	7235
18.44	11257.5	18.44	5935	18.44	16080.8	18.44	6407.5	18.44	7195
18.46	11250	18.46	5973.33	18.46	15817.5	18.46	6442.5	18.46	7220
18.48	11266.7	18.48	5942.5	18.48	16090.8	18.48	6560	18.48	7237.5
18.5	11316.7	18.5	5916.67	18.5	16243.3	18.5	6822.5	18.5	7335
18.52	11345.8	18.52	5858.33	18.52	16111.7	18.52	6630	18.52	7295
18.54	11338.3	18.54	5775	18.54	16135	18.54	6682.5	18.54	7180
18.56	11403.3	18.56	5936.67	18.56	16276.7	18.56	6617.5	18.56	7585
18.58	11353.3	18.58	5860.83	18.58	16050	18.58	6645	18.58	7360
18.6	11491.7	18.6	5890.83	18.6	16290.8	18.6	6752.5	18.6	7107.5
18.62	11619.2	18.62	6057.5	18.62	16241.7	18.62	6692.5	18.62	7497.5
18.64	11407.5	18.64	5979.17	18.64	16099.2	18.64	6620	18.64	7225
18.66	11424.2	18.66	5953.33	18.66	16001.7	18.66	6730	18.66	7227.5
18.68	11332.5	18.68	5928.33	18.68	16399.2	18.68	6790	18.68	7282.5
18.7	11613.3	18.7	6020.83	18.7	16234.2	18.7	7042.5	18.7	7315
18.72	11515.8	18.72	5979.17	18.72	16320	18.72	6760	18.72	7385
18.74	11540.8	18.74	6077.5	18.74	16205.8	18.74	6752.5	18.74	7192.5
18.76	11702.5	18.76	6040	18.76	16545	18.76	6887.5	18.76	7312.5
18.78	11626.7	18.78	6050.83	18.78	16316.7	18.78	6882.5	18.78	7540
18.8	11600	18.8	6013.33	18.8	16420	18.8	6547.5	18.8	7232.5
18.82	11470	18.82	6077.5	18.82	16529.2	18.82	6670	18.82	7375
18.84	11600.8	18.84	6190.83	18.84	16395	18.84	6722.5	18.84	7280
18.86	11570.8	18.86	6055	18.86	16526.7	18.86	6707.5	18.86	7390
18.88	11735.8	18.88	6160.83	18.88	16460	18.88	6857.5	18.88	7147.5
18.9	11488.3	18.9	5986.67	18.9	16409.2	18.9	6830	18.9	7455
18.92	11724.2	18.92	6174.17	18.92	16405	18.92	6835	18.92	7627.5
18.94	11660.8	18.94	6110	18.94	16398.3	18.94	6730	18.94	7270
18.96	11705.8	18.96	6149.17	18.96	16420.8	18.96	6860	18.96	7307.5
18.98	11726.7	18.98	6267.5	18.98	16421.7	18.98	6802.5	18.98	7412.5
19	11799.2	19	6214.17	19	16595.8	19	6635	19	7112.5
19.02	11982.5	19.02	6225	19.02	16670	19.02	6790	19.02	7357.5
19.04	11811.7	19.04	6035	19.04	16496.7	19.04	6822.5	19.04	7362.5
19.06	11748.3	19.06	6085	19.06	16521.7	19.06	6567.5	19.06	7502.5
19.08	11724.2	19.08	6207.5	19.08	16689.2	19.08	6695	19.08	7247.5
19.1	11846.7	19.1	6401.67	19.1	16585.8	19.1	6735	19.1	7290
19.12	11904.2	19.12	6315	19.12	16552.5	19.12	6910	19.12	7217.5
19.14	11928.3	19.14	6169.17	19.14	16530.8	19.14	6952.5	19.14	7245
19.16	11881.7	19.16	6313.33	19.16	16815.8	19.16	6737.5	19.16	7430
19.18	11941.7	19.18	6292.5	19.18	16593.3	19.18	6857.5	19.18	7360
19.2	11885	19.2	6355	19.2	16620.8	19.2	6955	19.2	7437.5
19.22	11899.2	19.22	6350.83	19.22	16808.3	19.22	7000	19.22	7475
19.24	11765.8	19.24	6350.83	19.24	16737.5	19.24	6955	19.24	7370
19.26	11882.5	19.26	6402.5	19.26	16983.3	19.26	6837.5	19.26	7665
19.28	11995.8	19.28	6506.67	19.28	16829.2	19.28	7032.5	19.28	7535
19.3	11877.5	19.3	6299.17	19.3	16509.2	19.3	6907.5	19.3	7515
19.32	12043.3	19.32	6405.83	19.32	16825	19.32	6877.5	19.32	7720
19.34	12144.2	19.34	6439.17	19.34	16698.3	19.34	6877.5	19.34	7572.5
19.36	12006.7	19.36	6556.67	19.36	16831.7	19.36	6715	19.36	7475
19.38	12215.8	19.38	6460	19.38	16767.5	19.38	6952.5	19.38	7635
19.4	12128.3	19.4	6354.17	19.4	16979.2	19.4	7160	19.4	7520
19.42	12073.3	19.42	6538.33	19.42	16999.2	19.42	7010	19.42	7442.5
19.44	12086.7	19.44	6529.17	19.44	16940.8	19.44	6875	19.44	7517.5
19.46	12272.5	19.46	6489.17	19.46	17042.5	19.46	6865	19.46	7572.5
19.48	12171.7	19.48	6625.83	19.48	16865	19.48	6960	19.48	7700
19.5	12098.3	19.5	6595	19.5	16939.2	19.5	6750	19.5	7487.5
19.52	12115.8	19.52	6480	19.52	16858.3	19.52	6852.5	19.52	7467.5
19.54	12345	19.54	6645	19.54	17006.7	19.54	6940	19.54	7680
19.56	12148.3	19.56	6501.67	19.56	16992.5	19.56	7035	19.56	7692.5
19.58	12170	19.58	6583.33	19.58	17095	19.58	7045	19.58	7655
19.6	12283.3	19.6	6694.17	19.6	17113.3	19.6	7000	19.6	7685
19.62	12210.8	19.62	6667.5	19.62	17096.7	19.62	7112.5	19.62	7755
19.64	12315	19.64	6551.67	19.64	16892.5	19.64	7065	19.64	7425
19.66	12219.2	19.66	6688.33	19.66	17190	19.66	7080	19.66	7437.5
19.68	12231.7	19.68	6568.33	19.68	17330.8	19.68	7082.5	19.68	7667.5
19.7	12180.8	19.7	6627.5	19.7	16980.8	19.7	7037.5	19.7	7762.5
19.72	12179.2	19.72	6718.33	19.72	17115	19.72	7042.5	19.72	7527.5
19.74	12348.3	19.74	6768.33	19.74	17351.7	19.74	7342.5	19.74	7625
19.76	12272.5	19.76	6870	19.76	17165	19.76	6687.5	19.76	7665
19.78	12287.5	19.78	6808.33	19.78	17382.5	19.78	7160	19.78	7732.5
19.8	12458.3	19.8	6783.33	19.8	17322.5	19.8	7167.5	19.8	7680
19.82	12331.7	19.82	6784.17	19.82	17152.5	19.82	7027.5	19.82	7772.5
19.84	12428.3	19.84	6893.33	19.84	17226.7	19.84	7152.5	19.84	7657.5
19.86	12379.2	19.86	6840	19.86	17171.7	19.86	7327.5	19.86	7892.5
19.88	12266.7	19.88	6800	19.88	17220.8	19.88	7070	19.88	7757.5
19.9	12657.5	19.9	6950	19.9	17291.7	19.9	7142.5	19.9	7975
19.92	12393.3	19.92	6946.67	19.92	17275.8	19.92	7310	19.92	7587.5
19.94	12469.2	19.94	6633.33	19.94	17418.3	19.94	6880	19.94	7622.5
19.96	12552.5	19.96	6542.5	19.96	17473.3	19.96	6952.5	19.96	8120
19.98	12399.2	19.98	6966.67	19.98	17471.7	19.98	6960	19.98	7805
20	12410.8	20	6975.83	20	17340.8	20	7262.5	20	7675
20.02	12520	20.02	7001.67	20.02	17412.5	20.02	7185	20.02	7920
20.04	12584.2	20.04	7138.33	20.04	17182.5	20.04	7170	20.04	7740
20.06	12561.7	20.06	7034.17	20.06	17488.3	20.06	7245	20.06	7832.5
20.08	12580	20.08	7085.83	20.08	17490.8	20.08	7330	20.08	7790
20.1	12464.2	20.1	6919.17	20.1	17180.8	20.1	7072.5	20.1	7860
20.12	12425.8	20.12	6830.83	20.12	17491.7	20.12	7325	20.12	7875
20.14	12818.3	20.14	6998.33	20.14	17467.5	20.14	7042.5	20.14	7820
20.16	12667.5	20.16	6928.33	20.16	17318.3	20.16	6937.5	20.16	8017.5
20.18	12894.2	20.18	7063.33	20.18	17543.3	20.18	6982.5	20.18	8080
20.2	12748.3	20.2	7007.5	20.2	17499.2	20.2	7300	20.2	8050
20.22	12799.2	20.22	7180	20.22	17408.3	20.22	7292.5	20.22	7862.5
20.24	12650	20.24	7004.17	20.24	17659.2	20.24	7165	20.24	7850
20.26	12669.2	20.26	7024.17	20.26	17440	20.26	7112.5	20.26	8027.5
20.28	12674.2	20.28	7068.33	20.28	17670	20.28	7327.5	20.28	7880
20.3	12753.3	20.3	7080	20.3	17599.2	20.3	7262.5	20.3	8000
20.32	12711.7	20.32	7190.83	20.32	17740	20.32	7272.5	20.32	7885
20.34	12854.2	20.34	7157.5	20.34	17588.3	20.34	7262.5	20.34	7652.5
20.36	12720.8	20.36	7006.67	20.36	17621.7	20.36	7355	20.36	8037.5
20.38	12982.5	20.38	7140	20.38	17621.7	20.38	7280	20.38	8012.5
20.4	12947.5	20.4	7267.5	20.4	17749.2	20.4	7265	20.4	8180
20.42	12825.8	20.42	7316.67	20.42	17580	20.42	7402.5	20.42	8137.5
20.44	12816.7	20.44	6970	20.44	17970.8	20.44	7285	20.44	8265
20.46	12941.7	20.46	7183.33	20.46	17697.5	20.46	7005	20.46	8202.5
20.48	13191.7	20.48	7057.5	20.48	17785.8	20.48	7092.5	20.48	8040
20.5	12931.7	20.5	7260.83	20.5	17785	20.5	7225	20.5	7965
20.52	12986.7	20.52	7136.67	20.52	17758.3	20.52	7385	20.52	8202.5
20.54	12925	20.54	7278.33	20.54	17710	20.54	7455	20.54	8150
20.56	13005.8	20.56	7222.5	20.56	17800.8	20.56	7397.5	20.56	8215
20.58	12974.2	20.58	7295	20.58	17915.8	20.58	7160	20.58	8020
20.6	12911.7	20.6	7547.5	20.6	18007.5	20.6	7440	20.6	8047.5
20.62	12872.5	20.62	7378.33	20.62	17976.7	20.62	7580	20.62	8390
20.64	13002.5	20.64	7377.5	20.64	17894.2	20.64	7712.5	20.64	8390
20.66	13075	20.66	7387.5	20.66	17852.5	20.66	7497.5	20.66	8217.5
20.68	13120	20.68	7308.33	20.68	18084.2	20.68	7360	20.68	8285
20.7	13060.8	20.7	7401.67	20.7	18087.5	20.7	7240	20.7	8335
20.72	13073.3	20.72	7399.17	20.72	17950.8	20.72	7522.5	20.72	8340
20.74	13329.2	20.74	7477.5	20.74	17931.7	20.74	7367.5	20.74	8345
20.76	13104.2	20.76	7280.83	20.76	17988.3	20.76	7562.5	20.76	8340
20.78	13151.7	20.78	7451.67	20.78	18001.7	20.78	7607.5	20.78	8237.5
20.8	13205.8	20.8	7430.83	20.8	17845.8	20.8	7455	20.8	8620
20.82	13216.7	20.82	7562.5	20.82	17797.5	20.82	7402.5	20.82	8145
20.84	13376.7	20.84	7439.17	20.84	18165	20.84	7920	20.84	8580
20.86	13095	20.86	7465.83	20.86	18077.5	20.86	7507.5	20.86	8235
20.88	13029.2	20.88	7576.67	20.88	18058.3	20.88	7640	20.88	8335
20.9	13200	20.9	7501.67	20.9	18361.7	20.9	7802.5	20.9	8440
20.92	13225	20.92	7707.5	20.92	18098.3	20.92	7630	20.92	8485
20.94	13406.7	20.94	7423.33	20.94	18075.8	20.94	7415	20.94	8435
20.96	13459.2	20.96	7692.5	20.96	18191.7	20.96	7707.5	20.96	8410
20.98	13185.8	20.98	7560.83	20.98	18009.2	20.98	7630	20.98	8352.5
21	13541.7	21	7471.67	21	18185	21	7620	21	8467.5
21.02	13258.3	21.02	7559.17	21.02	18185	21.02	7420	21.02	8520
21.04	13320.8	21.04	7760	21.04	18250	21.04	7857.5	21.04	8310
21.06	13351.7	21.06	7660.83	21.06	17900.8	21.06	7600	21.06	8425
21.08	13323.3	21.08	7678.33	21.08	18135	21.08	7582.5	21.08	8720
21.1	13428.3	21.1	7752.5	21.1	18275.8	21.1	7610	21.1	8557.5
21.12	13428.3	21.12	7721.67	21.12	18545.8	21.12	7725	21.12	8862.5
21.14	13570	21.14	7616.67	21.14	18264.2	21.14	7737.5	21.14	8492.5
21.16	13556.7	21.16	7731.67	21.16	18418.3	21.16	7560	21.16	8250
21.18	13517.5	21.18	7640	21.18	18276.7	21.18	7610	21.18	8337.5
21.2	13377.5	21.2	7835.83	21.2	18388.3	21.2	7852.5	21.2	8697.5
21.22	13545	21.22	7568.33	21.22	18330.8	21.22	7677.5	21.22	8512.5
21.24	13530.8	21.24	7899.17	21.24	18488.3	21.24	7770	21.24	8380
21.26	13351.7	21.26	7546.67	21.26	18426.7	21.26	7790	21.26	8452.5
21.28	13419.2	21.28	7675.83	21.28	18512.5	21.28	7867.5	21.28	8460
21.3	13507.5	21.3	7792.5	21.3	18467.5	21.3	7940	21.3	8560
21.32	13577.5	21.32	7860.83	21.32	18435.8	21.32	7822.5	21.32	8657.5
21.34	13660	21.34	7604.17	21.34	18425	21.34	7645	21.34	8500
21.36	13573.3	21.36	7681.67	21.36	18520.8	21.36	7777.5	21.36	8587.5
21.38	13464.2	21.38	7731.67	21.38	18458.3	21.38	7760	21.38	8632.5
21.4	13579.2	21.4	7775	21.4	18663.3	21.4	7997.5	21.4	8650
21.42	13507.5	21.42	7767.5	21.42	18500	21.42	7697.5	21.42	8760
21.44	13689.2	21.44	7770	21.44	18807.5	21.44	7900	21.44	8752.5
21.46	13747.5	21.46	7770.83	21.46	18670	21.46	8125	21.46	8845
21.48	13550.8	21.48	7860.83	21.48	18616.7	21.48	8067.5	21.48	8805
21.5	13779.2	21.5	7914.17	21.5	18525.8	21.5	7840	21.5	8682.5
21.52	13729.2	21.52	7774.17	21.52	18665.8	21.52	7727.5	21.52	8945
21.54	13817.5	21.54	7845.83	21.54	18877.5	21.54	8050	21.54	8810
21.56	13841.7	21.56	7935.83	21.56	18883.3	21.56	7847.5	21.56	8652.5
21.58	13770.8	21.58	8000.83	21.58	18747.5	21.58	7925	21.58	8865
21.6	13987.5	21.6	7905.83	21.6	18645.8	21.6	8052.5	21.6	8895
21.62	13782.5	21.62	7786.67	21.62	18680.8	21.62	8310	21.62	8985
21.64	13846.7	21.64	7855.83	21.64	18809.2	21.64	8005	21.64	8900
21.66	13764.2	21.66	7824.17	21.66	18866.7	21.66	8102.5	21.66	8695
21.68	13860.8	21.68	7821.67	21.68	19095	21.68	7965	21.68	8892.5
21.7	13955.8	21.7	8004.17	21.7	18994.2	21.7	8007.5	21.7	8862.5
21.72	14024.2	21.72	7902.5	21.72	19063.3	21.72	8087.5	21.72	8882.5
21.74	13817.5	21.74	7836.67	21.74	18852.5	21.74	8147.5	21.74	8950
21.76	14014.2	21.76	8023.33	21.76	19018.3	21.76	7947.5	21.76	8940
21.78	13960	21.78	8011.67	21.78	18955.8	21.78	8250	21.78	8695
21.8	13815.8	21.8	8121.67	21.8	19170	21.8	8247.5	21.8	9302.5
21.82	13940.8	21.82	7918.33	21.82	19013.3	21.82	8285	21.82	9097.5
21.84	14108.3	21.84	7933.33	21.84	18820.8	21.84	8217.5	21.84	9182.5
21.86	14032.5	21.86	8225.83	21.86	19063.3	21.86	8302.5	21.86	9000
21.88	14072.5	21.88	8215.83	21.88	19127.5	21.88	8082.5	21.88	9107.5
21.9	13958.3	21.9	8148.33	21.9	19034.2	21.9	8050	21.9	8980
21.92	14236.7	21.92	8127.5	21.92	19148.3	21.92	8335	21.92	9190
21.94	14208.3	21.94	8287.5	21.94	19201.7	21.94	8230	21.94	9017.5
21.96	14085	21.96	8279.17	21.96	19198.3	21.96	8045	21.96	9117.5
21.98	13903.3	21.98	8156.67	21.98	19075	21.98	8087.5	21.98	9485
22	14138.3	22	8084.17	22	19108.3	22	8407.5	22	9245
22.02	13994.2	22.02	8128.33	22.02	18982.5	22.02	8145	22.02	9182.5
22.04	14055.8	22.04	8257.5	22.04	19161.7	22.04	8292.5	22.04	9147.5
22.06	14145	22.06	8249.17	22.06	19013.3	22.06	8400	22.06	9207.5
22.08	14187.5	22.08	8279.17	22.08	19175	22.08	8027.5	22.08	9465
22.1	14155.8	22.1	8127.5	22.1	19547.5	22.1	8310	22.1	9407.5
22.12	14120	22.12	8140	22.12	19578.3	22.12	8215	22.12	9287.5
22.14	14082.5	22.14	8375.83	22.14	19370.8	22.14	8157.5	22.14	9625
22.16	14161.7	22.16	8213.33	22.16	19265.8	22.16	8560	22.16	9545
22.18	14143.3	22.18	8068.33	22.18	19358.3	22.18	8545	22.18	9127.5
22.2	14175.8	22.2	8221.67	22.2	19435	22.2	8365	22.2	9547.5
22.22	14315	22.22	8131.67	22.22	19305	22.22	8345	22.22	9557.5
22.24	14218.3	22.24	8322.5	22.24	19251.7	22.24	8340	22.24	9572.5
22.26	14300.8	22.26	8267.5	22.26	19502.5	22.26	8547.5	22.26	9475
22.28	14370.8	22.28	8333.33	22.28	19465.8	22.28	8387.5	22.28	9647.5
22.3	14336.7	22.3	8060	22.3	19442.5	22.3	8517.5	22.3	9285
22.32	14358.3	22.32	8225.83	22.32	19550.8	22.32	8402.5	22.32	9535
22.34	14347.5	22.34	8253.33	22.34	19345	22.34	8270	22.34	9605
22.36	14344.2	22.36	8374.17	22.36	19558.3	22.36	8527.5	22.36	9480
22.38	14435	22.38	8332.5	22.38	19564.2	22.38	8587.5	22.38	9437.5
22.4	14475.8	22.4	8109.17	22.4	19714.2	22.4	8525	22.4	9750
22.42	14486.7	22.42	8214.17	22.42	19541.7	22.42	8725	22.42	9530
22.44	14520.8	22.44	8314.17	22.44	19666.7	22.44	8555	22.44	9762.5
22.46	14432.5	22.46	8320.83	22.46	19560	22.46	8657.5	22.46	9545
22.48	14430	22.48	8310.83	22.48	19671.7	22.48	8722.5	22.48	9697.5
22.5	14391.7	22.5	8400.83	22.5	19410.8	22.5	8655	22.5	9660
22.52	14516.7	22.52	8395	22.52	19635.8	22.52	8687.5	22.52	9637.5
22.54	14557.5	22.54	8560	22.54	19679.2	22.54	8707.5	22.54	9717.5
22.56	14568.3	22.56	8405.83	22.56	19685	22.56	8435	22.56	9600
22.58	14605.8	22.58	8470.83	22.58	19662.5	22.58	8677.5	22.58	9702.5
22.6	14620	22.6	8269.17	22.6	19858.3	22.6	8545	22.6	9650
22.62	14635	22.62	8374.17	22.62	19590.8	22.62	8617.5	22.62	9777.5
22.64	14795.8	22.64	8250	22.64	19709.2	22.64	8947.5	22.64	9950
22.66	14477.5	22.66	8586.67	22.66	19799.2	22.66	8907.5	22.66	9737.5
22.68	14675	22.68	8543.33	22.68	19855.8	22.68	8680	22.68	9830
22.7	14475	22.7	8537.5	22.7	19866.7	22.7	8955	22.7	9955
22.72	14673.3	22.72	8538.33	22.72	20045.8	22.72	8927.5	22.72	9700
22.74	14765.8	22.74	8436.67	22.74	19925.8	22.74	8752.5	22.74	10287.5
22.76	14897.5	22.76	8595	22.76	19940.8	22.76	8907.5	22.76	10047.5
22.78	14590.8	22.78	8561.67	22.78	20026.7	22.78	8697.5	22.78	9885
22.8	14629.2	22.8	8650.83	22.8	19868.3	22.8	9087.5	22.8	9740
22.82	14646.7	22.82	8450	22.82	19899.2	22.82	8905	22.82	9852.5
22.84	14732.5	22.84	8684.17	22.84	19869.2	22.84	9012.5	22.84	10132.5
22.86	14670	22.86	8571.67	22.86	20140	22.86	9252.5	22.86	9950
22.88	14919.2	22.88	8757.5	22.88	19980	22.88	8997.5	22.88	10002.5
22.9	14767.5	22.9	8708.33	22.9	19975.8	22.9	8922.5	22.9	10142.5
22.92	14892.5	22.92	8793.33	22.92	20115.8	22.92	8857.5	22.92	10170
22.94	14858.3	22.94	8710.83	22.94	20106.7	22.94	8832.5	22.94	10200
22.96	14640	22.96	8664.17	22.96	20215	22.96	9035	22.96	10315
22.98	14734.2	22.98	8672.5	22.98	20268.3	22.98	9100	22.98	10300
23	14832.5	23	8520	23	20233.3	23	9205	23	10147.5
23.02	14971.7	23.02	8584.17	23.02	20261.7	23.02	9320	23.02	10072.5
23.04	14912.5	23.04	8762.5	23.04	20290.8	23.04	9145	23.04	10055
23.06	15046.7	23.06	8646.67	23.06	20055	23.06	9067.5	23.06	10107.5
23.08	14760.8	23.08	8696.67	23.08	20122.5	23.08	9152.5	23.08	10177.5
23.1	14681.7	23.1	8763.33	23.1	20394.2	23.1	9487.5	23.1	10342.5
23.12	15102.5	23.12	8905	23.12	20217.5	23.12	9080	23.12	10275
23.14	15031.7	23.14	8510	23.14	20215	23.14	9510	23.14	10397.5
23.16	15037.5	23.16	8822.5	23.16	20435	23.16	9445	23.16	10580
23.18	14936.7	23.18	8720	23.18	20230	23.18	9515	23.18	10522.5
23.2	14956.7	23.2	8708.33	23.2	20295	23.2	8910	23.2	10535
23.22	14951.7	23.22	8787.5	23.22	20469.2	23.22	9622.5	23.22	10430
23.24	15089.2	23.24	8765.83	23.24	20373.3	23.24	9340	23.24	10457.5
23.26	14947.5	23.26	8807.5	23.26	20341.7	23.26	9200	23.26	10345
23.28	15203.3	23.28	8914.17	23.28	20642.5	23.28	9395	23.28	10472.5
23.3	15015	23.3	8590	23.3	20510.8	23.3	9232.5	23.3	10697.5
23.32	15062.5	23.32	8839.17	23.32	20675.8	23.32	9330	23.32	10510
23.34	15245	23.34	8839.17	23.34	20553.3	23.34	9370	23.34	10905
23.36	15123.3	23.36	8825	23.36	20399.2	23.36	9420	23.36	10420
23.38	15260	23.38	8699.17	23.38	20420	23.38	9455	23.38	10752.5
23.4	15286.7	23.4	8832.5	23.4	20735	23.4	9615	23.4	10812.5
23.42	15270.8	23.42	8885	23.42	20688.3	23.42	9747.5	23.42	10595
23.44	15075.8	23.44	8820.83	23.44	20293.3	23.44	9507.5	23.44	10825
23.46	15303.3	23.46	8862.5	23.46	20723.3	23.46	9665	23.46	10847.5
23.48	15187.5	23.48	8834.17	23.48	20580.8	23.48	9697.5	23.48	10805
23.5	15256.7	23.5	8714.17	23.5	20752.5	23.5	9610	23.5	10780
23.52	15206.7	23.52	8801.67	23.52	20636.7	23.52	9517.5	23.52	10687.5
23.54	15293.3	23.54	8948.33	23.54	20782.5	23.54	9752.5	23.54	10737.5
23.56	15189.2	23.56	8851.67	23.56	20615	23.56	9805	23.56	10905
23.58	15130	23.58	8949.17	23.58	20661.7	23.58	9605	23.58	10860
23.6	15349.2	23.6	8995.83	23.6	20790.8	23.6	9472.5	23.6	10660
23.62	15340.8	23.62	8816.67	23.62	20726.7	23.62	9767.5	23.62	10870
23.64	15267.5	23.64	8785	23.64	20775.8	23.64	9510	23.64	10945
23.66	15374.2	23.66	9141.67	23.66	21005.8	23.66	9855	23.66	10877.5
23.68	15400	23.68	8706.67	23.68	20560.8	23.68	10025	23.68	10882.5
23.7	15351.7	23.7	8825.83	23.7	20736.7	23.7	9847.5	23.7	10662.5
23.72	15184.2	23.72	8955	23.72	21049.2	23.72	9915	23.72	11205
23.74	15425.8	23.74	9078.33	23.74	20955.8	23.74	9842.5	23.74	11235
23.76	15200	23.76	8878.33	23.76	21024.2	23.76	9822.5	23.76	11050
23.78	15386.7	23.78	8812.5	23.78	20981.7	23.78	9815	23.78	10955
23.8	15561.7	23.8	8970.83	23.8	20977.5	23.8	10072.5	23.8	11255
23.82	15353.3	23.82	9019.17	23.82	21090	23.82	10052.5	23.82	11250
23.84	15448.3	23.84	9132.5	23.84	21085.8	23.84	10032.5	23.84	11105
23.86	15457.5	23.86	9098.33	23.86	20912.5	23.86	10212.5	23.86	11582.5
23.88	15523.3	23.88	9083.33	23.88	21232.5	23.88	9932.5	23.88	11302.5
23.9	15565	23.9	9149.17	23.9	21034.2	23.9	9932.5	23.9	11255
23.92	15342.5	23.92	9045	23.92	21184.2	23.92	9925	23.92	11407.5
23.94	15540.8	23.94	8933.33	23.94	21412.5	23.94	9775	23.94	11365
23.96	15466.7	23.96	8998.33	23.96	21185	23.96	9852.5	23.96	11455
23.98	15429.2	23.98	9225	23.98	21161.7	23.98	10017.5	23.98	11295
24	15512.5	24	9195.83	24	21155	24	10157.5	24	11380
24.02	15590.8	24.02	9120.83	24.02	21113.3	24.02	10082.5	24.02	11300
24.04	15521.7	24.04	9130.83	24.04	21389.2	24.04	9967.5	24.04	11457.5
24.06	15502.5	24.06	9197.5	24.06	21352.5	24.06	10162.5	24.06	11650
24.08	15500	24.08	9193.33	24.08	21349.2	24.08	9890	24.08	11610
24.1	15630	24.1	9270.83	24.1	21347.5	24.1	10217.5	24.1	11625
24.12	15519.2	24.12	9111.67	24.12	21330.8	24.12	10157.5	24.12	11575
24.14	15766.7	24.14	8996.67	24.14	21279.2	24.14	10232.5	24.14	11380
24.16	15765.8	24.16	8931.67	24.16	21264.2	24.16	10320	24.16	11565
24.18	15769.2	24.18	9036.67	24.18	21633.3	24.18	10547.5	24.18	11540
24.2	15765.8	24.2	9265.83	24.2	21377.5	24.2	10280	24.2	11570
24.22	15799.2	24.22	9392.5	24.22	21523.3	24.22	10317.5	24.22	11872.5
24.24	15791.7	24.24	9097.5	24.24	21544.2	24.24	10335	24.24	11797.5
24.26	15680.8	24.26	9070.83	24.26	21320.8	24.26	10500	24.26	11947.5
24.28	15761.7	24.28	9278.33	24.28	21480	24.28	10550	24.28	12190
24.3	15620.8	24.3	9176.67	24.3	21576.7	24.3	10512.5	24.3	11877.5
24.32	15715	24.32	9242.5	24.32	21270	24.32	10652.5	24.32	11767.5
24.34	15747.5	24.34	9120.83	24.34	21608.3	24.34	10490	24.34	11882.5
24.36	15750	24.36	9105.83	24.36	21760.8	24.36	10615	24.36	11972.5
24.38	15887.5	24.38	9264.17	24.38	21416.7	24.38	10527.5	24.38	11865
24.4	15857.5	24.4	9282.5	24.4	21222.5	24.4	10460	24.4	11950
24.42	16065.8	24.42	9141.67	24.42	21510	24.42	10425	24.42	11845
24.44	15795.8	24.44	9164.17	24.44	21701.7	24.44	10387.5	24.44	11780
24.46	15840	24.46	9133.33	24.46	21697.5	24.46	10547.5	24.46	12240
24.48	15888.3	24.48	9220.83	24.48	21819.2	24.48	10870	24.48	12185
24.5	15840.8	24.5	9302.5	24.5	21855.8	24.5	10690	24.5	11955
24.52	15957.5	24.52	9209.17	24.52	21855.8	24.52	10437.5	24.52	12152.5
24.54	15786.7	24.54	9094.17	24.54	21711.7	24.54	10735	24.54	12262.5
24.56	15999.2	24.56	9468.33	24.56	21890.8	24.56	10807.5	24.56	12212.5
24.58	15956.7	24.58	9455	24.58	21671.7	24.58	10627.5	24.58	12367.5
24.6	15876.7	24.6	9105	24.6	21981.7	24.6	10822.5	24.6	12477.5
24.62	16045	24.62	9155	24.62	21872.5	24.62	11035	24.62	12287.5
24.64	15909.2	24.64	9280.83	24.64	21880.8	24.64	10982.5	24.64	12275
24.66	15711.7	24.66	9156.67	24.66	21894.2	24.66	10730	24.66	11985
24.68	15973.3	24.68	9303.33	24.68	21806.7	24.68	10600	24.68	12040
24.7	15910	24.7	9255.83	24.7	21995	24.7	10915	24.7	12470
24.72	16119.2	24.72	9209.17	24.72	22075.8	24.72	11115	24.72	12357.5
24.74	15877.5	24.74	9464.17	24.74	22114.2	24.74	11005	24.74	12877.5
24.76	16016.7	24.76	9200.83	24.76	22004.2	24.76	11402.5	24.76	12800
24.78	15872.5	24.78	9044.17	24.78	21951.7	24.78	11050	24.78	12737.5
24.8	15886.7	24.8	9300	24.8	22240	24.8	11195	24.8	12730
24.82	15925.8	24.82	9319.17	24.82	22033.3	24.82	10957.5	24.82	12325
24.84	15817.5	24.84	9125	24.84	22050.8	24.84	11287.5	24.84	12395
24.86	16057.5	24.86	9278.33	24.86	22239.2	24.86	11155	24.86	12502.5
24.88	16133.3	24.88	9270.83	24.88	22135	24.88	11045	24.88	12767.5
24.9	15980.8	24.9	9234.17	24.9	22115	24.9	11197.5	24.9	12462.5
24.92	15952.5	24.92	9124.17	24.92	22345.8	24.92	10702.5	24.92	12795
24.94	16144.2	24.94	9256.67	24.94	22080	24.94	11227.5	24.94	12567.5
24.96	15995	24.96	9285	24.96	22059.2	24.96	11437.5	24.96	12767.5
24.98	16105	24.98	9240	24.98	22271.7	24.98	11480	24.98	12787.5
25	16217.5	25	9382.5	25	22495.8	25	10950	25	12887.5
25.02	16085	25.02	9184.17	25.02	22305	25.02	11430	25.02	12902.5
25.04	16050	25.04	9327.5	25.04	22095	25.04	11530	25.04	13115
25.06	15943.3	25.06	9296.67	25.06	22592.5	25.06	11260	25.06	12885
25.08	16244.2	25.08	9224.17	25.08	22496.7	25.08	11330	25.08	12930
25.1	16136.7	25.1	9399.17	25.1	22350	25.1	11262.5	25.1	12615
25.12	16134.2	25.12	9291.67	25.12	22482.5	25.12	11330	25.12	12917.5
25.14	16306.7	25.14	9270.83	25.14	22247.5	25.14	10967.5	25.14	12940
25.16	16138.3	25.16	9239.17	25.16	22391.7	25.16	11557.5	25.16	12847.5
25.18	16091.7	25.18	9404.17	25.18	22550	25.18	11145	25.18	12782.5
25.2	16165	25.2	9373.33	25.2	22323.3	25.2	11680	25.2	12625
25.22	16155.8	25.22	9160	25.22	22739.2	25.22	11685	25.22	12990
25.24	16291.7	25.24	9459.17	25.24	22533.3	25.24	11655	25.24	12977.5
25.26	16435	25.26	9360.83	25.26	22325.8	25.26	11550	25.26	12835
25.28	16102.5	25.28	9500	25.28	22607.5	25.28	11707.5	25.28	13227.5
25.3	16105	25.3	9237.5	25.3	22657.5	25.3	11247.5	25.3	13080
25.32	16240	25.32	9338.33	25.32	22488.3	25.32	11585	25.32	12945
25.34	16129.2	25.34	9393.33	25.34	22597.5	25.34	11380	25.34	12977.5
25.36	16202.5	25.36	9259.17	25.36	22637.5	25.36	11630	25.36	13095
25.38	16340	25.38	9316.67	25.38	22792.5	25.38	11627.5	25.38	12950
25.4	16185	25.4	9455	25.4	22899.2	25.4	11610	25.4	12737.5
25.42	16307.5	25.42	9069.17	25.42	22626.7	25.42	11152.5	25.42	12962.5
25.44	16263.3	25.44	9305	25.44	22555	25.44	11520	25.44	13197.5
25.46	16104.2	25.46	9134.17	25.46	22752.5	25.46	11817.5	25.46	13292.5
25.48	16135	25.48	9191.67	25.48	22770.8	25.48	11692.5	25.48	13172.5
25.5	16265.8	25.5	9386.67	25.5	22630.8	25.5	11620	25.5	13047.5
25.52	16326.7	25.52	9290	25.52	22832.5	25.52	11670	25.52	13520
25.54	16152.5	25.54	9538.33	25.54	22514.2	25.54	11542.5	25.54	13192.5
25.56	16240.8	25.56	9362.5	25.56	22894.2	25.56	11567.5	25.56	13495
25.58	16161.7	25.58	9325.83	25.58	22860	25.58	11822.5	25.58	13295
25.6	15962.5	25.6	9277.5	25.6	22546.7	25.6	11770	25.6	13082.5
25.62	16127.5	25.62	9519.17	25.62	22778.3	25.62	11550	25.62	13220
25.64	16097.5	25.64	9236.67	25.64	22808.3	25.64	11512.5	25.64	13312.5
25.66	16233.3	25.66	9246.67	25.66	22855	25.66	11720	25.66	13125
25.68	16322.5	25.68	9440	25.68	22862.5	25.68	11662.5	25.68	13175
25.7	16188.3	25.7	9489.17	25.7	22927.5	25.7	11597.5	25.7	13182.5
25.72	16186.7	25.72	9210.83	25.72	22450	25.72	11427.5	25.72	13125
25.74	16257.5	25.74	9225.83	25.74	22726.7	25.74	11727.5	25.74	13092.5
25.76	16090	25.76	9252.5	25.76	22880	25.76	11762.5	25.76	13447.5
25.78	16204.2	25.78	9268.33	25.78	22879.2	25.78	11567.5	25.78	13175
25.8	16005	25.8	9449.17	25.8	22804.2	25.8	11942.5	25.8	13390
25.82	16028.3	25.82	9466.67	25.82	23013.3	25.82	11657.5	25.82	12870
25.84	16275.8	25.84	9180	25.84	23004.2	25.84	11682.5	25.84	13220
25.86	16128.3	25.86	9303.33	25.86	22850.8	25.86	11642.5	25.86	13302.5
25.88	15930	25.88	9195.83	25.88	22946.7	25.88	11690	25.88	13232.5
25.9	16180.8	25.9	9238.33	25.9	22929.2	25.9	11567.5	25.9	13122.5
25.92	16216.7	25.92	9399.17	25.92	22986.7	25.92	11995	25.92	13050
25.94	16290.8	25.94	9310.83	25.94	22867.5	25.94	11777.5	25.94	13192.5
25.96	16004.2	25.96	9358.33	25.96	22805.8	25.96	11842.5	25.96	13150
25.98	16079.2	25.98	9279.17	25.98	22975.8	25.98	11635	25.98	13530
26	16150	26	9130	26	22936.7	26	11640	26	13145
26.02	16312.5	26.02	9249.17	26.02	23125.8	26.02	12010	26.02	13195
26.04	16097.5	26.04	9106.67	26.04	23005	26.04	11732.5	26.04	13045
26.06	16097.5	26.06	9279.17	26.06	22980	26.06	11547.5	26.06	13020
26.08	16095	26.08	9310.83	26.08	23090.8	26.08	11587.5	26.08	13295
26.1	16049.2	26.1	9407.5	26.1	23062.5	26.1	11882.5	26.1	13335
26.12	16121.7	26.12	9413.33	26.12	22870	26.12	11677.5	26.12	13282.5
26.14	16014.2	26.14	9211.67	26.14	23040	26.14	11667.5	26.14	13255
26.16	16158.3	26.16	9147.5	26.16	22848.3	26.16	11715	26.16	13380
26.18	16180.8	26.18	9344.17	26.18	22900	26.18	11585	26.18	13470
26.2	16123.3	26.2	9247.5	26.2	23246.7	26.2	11710	26.2	13395
26.22	15916.7	26.22	9314.17	26.22	23151.7	26.22	11840	26.22	13035
26.24	15992.5	26.24	9161.67	26.24	22974.2	26.24	11515	26.24	13280
26.26	16349.2	26.26	9174.17	26.26	23224.2	26.26	11815	26.26	13430
26.28	16020	26.28	9493.33	26.28	22976.7	26.28	11690	26.28	13147.5
26.3	16165	26.3	9395	26.3	23058.3	26.3	11810	26.3	13100
26.32	16157.5	26.32	9292.5	26.32	22963.3	26.32	11437.5	26.32	13420
26.34	15851.7	26.34	9155	26.34	23020.8	26.34	11680	26.34	13380
26.36	15961.7	26.36	9243.33	26.36	22736.7	26.36	11567.5	26.36	12827.5
26.38	15911.7	26.38	9212.5	26.38	23095.8	26.38	11532.5	26.38	13337.5
26.4	16033.3	26.4	9193.33	26.4	22776.7	26.4	11597.5	26.4	13302.5
26.42	16164.2	26.42	9005	26.42	23015.8	26.42	11650	26.42	13070
26.44	15880.8	26.44	9017.5	26.44	22930.8	26.44	11517.5	26.44	13122.5
26.46	15794.2	26.46	9162.5	26.46	22780	26.46	11377.5	26.46	13455
26.48	16150	26.48	9399.17	26.48	22879.2	26.48	11555	26.48	13242.5
26.5	15910	26.5	9346.67	26.5	22795.8	26.5	11632.5	26.5	13200
26.52	16033.3	26.52	9115	26.52	22695	26.52	11707.5	26.52	13202.5
26.54	15913.3	26.54	9204.17	26.54	22555.8	26.54	11307.5	26.54	13285
26.56	15913.3	26.56	9083.33	26.56	23005.8	26.56	11350	26.56	12740
26.58	15726.7	26.58	9283.33	26.58	22950	26.58	11462.5	26.58	12915
26.6	15823.3	26.6	9304.17	26.6	23063.3	26.6	11167.5	26.6	12837.5
26.62	15806.7	26.62	9099.17	26.62	22950.8	26.62	11180	26.62	13095
26.64	15872.5	26.64	9216.67	26.64	22995.8	26.64	11405	26.64	12922.5
26.66	15735.8	26.66	9176.67	26.66	22905.8	26.66	11330	26.66	12870
26.68	15621.7	26.68	9125.83	26.68	22919.2	26.68	11335	26.68	12750
26.7	15696.7	26.7	9172.5	26.7	22887.5	26.7	11540	26.7	12765
26.72	15603.3	26.72	9009.17	26.72	22849.2	26.72	11070	26.72	12917.5
26.74	15792.5	26.74	9172.5	26.74	23036.7	26.74	11267.5	26.74	12725
26.76	15677.5	26.76	9045	26.76	22643.3	26.76	11147.5	26.76	12965
26.78	15833.3	26.78	8976.67	26.78	22597.5	26.78	11117.5	26.78	12930
26.8	15850	26.8	9063.33	26.8	22672.5	26.8	11267.5	26.8	12660
26.82	15630	26.82	8925.83	26.82	22645.8	26.82	11232.5	26.82	12547.5
26.84	15771.7	26.84	9014.17	26.84	22487.5	26.84	11190	26.84	12477.5
26.86	15577.5	26.86	9177.5	26.86	22347.5	26.86	11382.5	26.86	12585
26.88	15534.2	26.88	9033.33	26.88	22635.8	26.88	10765	26.88	12400
26.9	15757.5	26.9	8935	26.9	22412.5	26.9	10995	26.9	12572.5
26.92	15694.2	26.92	8906.67	26.92	22706.7	26.92	10897.5	26.92	12545
26.94	15581.7	26.94	8847.5	26.94	22466.7	26.94	11115	26.94	12327.5
26.96	15687.5	26.96	8905	26.96	22519.2	26.96	10737.5	26.96	12177.5
26.98	15509.2	26.98	8896.67	26.98	22480.8	26.98	10902.5	26.98	12475
27	15558.3	27	9101.67	27	22302.5	27	10907.5	27	12157.5
27.02	15515	27.02	8731.67	27.02	22399.2	27.02	10745	27.02	12197.5
27.04	15386.7	27.04	9028.33	27.04	22375	27.04	10760	27.04	12407.5
27.06	15546.7	27.06	9000	27.06	22318.3	27.06	10902.5	27.06	11940
27.08	15427.5	27.08	8676.67	27.08	22412.5	27.08	10850	27.08	12272.5
27.1	15471.7	27.1	8735	27.1	22333.3	27.1	10895	27.1	12275
27.12	15380.8	27.12	8880	27.12	22143.3	27.12	10657.5	27.12	12032.5
27.14	15351.7	27.14	8915.83	27.14	22246.7	27.14	10607.5	27.14	11825
27.16	15019.2	27.16	8717.5	27.16	22419.2	27.16	10657.5	27.16	12052.5
27.18	15358.3	27.18	8714.17	27.18	22088.3	27.18	10420	27.18	11970
27.2	15306.7	27.2	8705	27.2	22122.5	27.2	10712.5	27.2	12147.5
27.22	15354.2	27.22	8915	27.22	22130	27.22	10450	27.22	12017.5
27.24	15174.2	27.24	8826.67	27.24	22138.3	27.24	10242.5	27.24	11737.5
27.26	15093.3	27.26	8710.83	27.26	22033.3	27.26	10605	27.26	11965
27.28	15267.5	27.28	8685	27.28	21973.3	27.28	10165	27.28	11372.5
27.3	15095.8	27.3	8637.5	27.3	22064.2	27.3	10322.5	27.3	11810
27.32	15103.3	27.32	8633.33	27.32	21840.8	27.32	10660	27.32	11502.5
27.34	14984.2	27.34	8575.83	27.34	21956.7	27.34	10147.5	27.34	11750
27.36	15123.3	27.36	8585	27.36	21970	27.36	10362.5	27.36	11505
27.38	15033.3	27.38	8579.17	27.38	21847.5	27.38	10077.5	27.38	11500
27.4	15128.3	27.4	8504.17	27.4	21835.8	27.4	10332.5	27.4	11187.5
27.42	15035	27.42	8720	27.42	21765	27.42	10180	27.42	11317.5
27.44	15015.8	27.44	8490.83	27.44	21546.7	27.44	9950	27.44	11190
27.46	14897.5	27.46	8562.5	27.46	21852.5	27.46	10110	27.46	11462.5
27.48	14980.8	27.48	8552.5	27.48	21505.8	27.48	10065	27.48	11155
27.5	14847.5	27.5	8351.67	27.5	21828.3	27.5	10027.5	27.5	11127.5
27.52	14919.2	27.52	8638.33	27.52	21685	27.52	10205	27.52	11552.5
27.54	15025	27.54	8405	27.54	21555.8	27.54	9767.5	27.54	11250
27.56	14895.8	27.56	8457.5	27.56	21432.5	27.56	9985	27.56	11210
27.58	14872.5	27.58	8511.67	27.58	21297.5	27.58	9845	27.58	11132.5
27.6	14915	27.6	8407.5	27.6	21655	27.6	9907.5	27.6	10997.5
27.62	14797.5	27.62	8274.17	27.62	21277.5	27.62	9605	27.62	10617.5
27.64	14697.5	27.64	8368.33	27.64	21224.2	27.64	9745	27.64	10850
27.66	14680	27.66	8264.17	27.66	21341.7	27.66	9597.5	27.66	10792.5
27.68	14652.5	27.68	8315.83	27.68	21398.3	27.68	9402.5	27.68	10660
27.7	14749.2	27.7	8150.83	27.7	21332.5	27.7	9762.5	27.7	10770
27.72	14735	27.72	8393.33	27.72	21222.5	27.72	9690	27.72	11225
27.74	14476.7	27.74	8323.33	27.74	21113.3	27.74	9480	27.74	10667.5
27.76	14569.2	27.76	8102.5	27.76	20981.7	27.76	9567.5	27.76	10305
27.78	14360	27.78	8152.5	27.78	21226.7	27.78	9585	27.78	10387.5
27.8	14420	27.8	8199.17	27.8	21250	27.8	9340	27.8	10430
27.82	14436.7	27.82	8321.67	27.82	21148.3	27.82	9262.5	27.82	10525
27.84	14538.3	27.84	8102.5	27.84	20775	27.84	9107.5	27.84	10192.5
27.86	14463.3	27.86	8082.5	27.86	20935.8	27.86	9130	27.86	10097.5
27.88	14475	27.88	7905.83	27.88	20855	27.88	9355	27.88	10197.5
27.9	14382.5	27.9	7970.83	27.9	20815	27.9	9332.5	27.9	10092.5
27.92	14284.2	27.92	7949.17	27.92	20806.7	27.92	9172.5	27.92	10165
27.94	14194.2	27.94	8078.33	27.94	20692.5	27.94	9230	27.94	10040
27.96	14316.7	27.96	8047.5	27.96	20728.3	27.96	9230	27.96	10222.5
27.98	14260	27.98	7925	27.98	20714.2	27.98	9070	27.98	9732.5
28	14055	28	7702.5	28	20700	28	8972.5	28	9952.5
28.02	14067.5	28.02	7946.67	28.02	20541.7	28.02	8667.5	28.02	10080
28.04	14076.7	28.04	7990	28.04	20564.2	28.04	8892.5	28.04	9617.5
28.06	14214.2	28.06	7730.83	28.06	20675	28.06	9092.5	28.06	9622.5
28.08	14130.8	28.08	7796.67	28.08	20507.5	28.08	8670	28.08	9505
28.1	14235	28.1	7819.17	28.1	20533.3	28.1	8520	28.1	9675
28.12	13718.3	28.12	7798.33	28.12	20505	28.12	8637.5	28.12	9467.5
28.14	13836.7	28.14	7771.67	28.14	20400	28.14	8760	28.14	9640
28.16	13932.5	28.16	7657.5	28.16	20183.3	28.16	8662.5	28.16	9687.5
28.18	13881.7	28.18	7790.83	28.18	20208.3	28.18	8680	28.18	9337.5
28.2	13743.3	28.2	7696.67	28.2	20075.8	28.2	8465	28.2	9347.5
28.22	13775	28.22	7774.17	28.22	20259.2	28.22	8512.5	28.22	9132.5
28.24	13859.2	28.24	7708.33	28.24	20052.5	28.24	8500	28.24	9430
28.26	13793.3	28.26	7743.33	28.26	20175.8	28.26	8602.5	28.26	9347.5
28.28	13900.8	28.28	7650.83	28.28	20174.2	28.28	8497.5	28.28	9102.5
28.3	13645	28.3	7569.17	28.3	20146.7	28.3	8445	28.3	9225
28.32	13446.7	28.32	7734.17	28.32	19878.3	28.32	8422.5	28.32	9332.5
28.34	13784.2	28.34	7572.5	28.34	19800	28.34	8407.5	28.34	9182.5
28.36	13642.5	28.36	7569.17	28.36	19869.2	28.36	8242.5	28.36	9050
28.38	13502.5	28.38	7577.5	28.38	19828.3	28.38	8107.5	28.38	9042.5
28.4	13427.5	28.4	7426.67	28.4	19788.3	28.4	8270	28.4	9097.5
28.42	13592.5	28.42	7573.33	28.42	19616.7	28.42	8172.5	28.42	8837.5
28.44	13405.8	28.44	7460.83	28.44	19668.3	28.44	8145	28.44	8687.5
28.46	13382.5	28.46	7277.5	28.46	19590.8	28.46	7802.5	28.46	8817.5
28.48	13539.2	28.48	7449.17	28.48	19540	28.48	7725	28.48	8862.5
28.5	13430.8	28.5	7234.17	28.5	19370.8	28.5	8095	28.5	8615
28.52	13425.8	28.52	7438.33	28.52	19650.8	28.52	7792.5	28.52	8690
28.54	13428.3	28.54	7284.17	28.54	19335	28.54	7745	28.54	8770
28.56	13396.7	28.56	7410	28.56	19310	28.56	7875	28.56	8472.5
28.58	13426.7	28.58	7255.83	28.58	19207.5	28.58	8085	28.58	8577.5
28.6	13183.3	28.6	7285	28.6	19634.2	28.6	7822.5	28.6	8595
28.62	13204.2	28.62	7441.67	28.62	19383.3	28.62	7692.5	28.62	8542.5
28.64	13224.2	28.64	7239.17	28.64	19159.2	28.64	7762.5	28.64	8092.5
28.66	13001.7	28.66	7043.33	28.66	19329.2	28.66	7727.5	28.66	8472.5
28.68	13225.8	28.68	7145.83	28.68	19059.2	28.68	7702.5	28.68	8500
28.7	13131.7	28.7	6982.5	28.7	19095	28.7	7745	28.7	8337.5
28.72	13045.8	28.72	7128.33	28.72	18874.2	28.72	7425	28.72	8152.5
28.74	13028.3	28.74	7286.67	28.74	19090	28.74	7500	28.74	8377.5
28.76	12962.5	28.76	7072.5	28.76	19028.3	28.76	7532.5	28.76	8162.5
28.78	12925.8	28.78	7095.83	28.78	18775.8	28.78	7552.5	28.78	8325
28.8	12900	28.8	7038.33	28.8	18889.2	28.8	7605	28.8	8210
28.82	12987.5	28.82	6970	28.82	18789.2	28.82	7180	28.82	8190
28.84	12760	28.84	7110	28.84	18744.2	28.84	7407.5	28.84	7900
28.86	12901.7	28.86	6866.67	28.86	18671.7	28.86	7360	28.86	8120
28.88	12907.5	28.88	7025	28.88	18776.7	28.88	7452.5	28.88	8025
28.9	12971.7	28.9	6935.83	28.9	18566.7	28.9	7077.5	28.9	8000
28.92	12866.7	28.92	6919.17	28.92	18840.8	28.92	7510	28.92	7727.5
28.94	12790	28.94	6835.83	28.94	18745.8	28.94	7325	28.94	7720
28.96	12756.7	28.96	6799.17	28.96	18533.3	28.96	7432.5	28.96	7760
28.98	12883.3	28.98	7194.17	28.98	18627.5	28.98	7080	28.98	7697.5
29	12670	29	6741.67	29	18599.2	29	7202.5	29	7682.5
29.02	12700.8	29.02	6762.5	29.02	18510.8	29.02	6957.5	29.02	7667.5
29.04	12760.8	29.04	6905	29.04	18309.2	29.04	6810	29.04	7607.5
29.06	12762.5	29.06	6933.33	29.06	18449.2	29.06	7125	29.06	7695
29.08	12582.5	29.08	6985.83	29.08	18368.3	29.08	7227.5	29.08	7780
29.1	12594.2	29.1	6796.67	29.1	18212.5	29.1	7195	29.1	7460
29.12	12707.5	29.12	6745.83	29.12	18235.8	29.12	7072.5	29.12	7605
29.14	12504.2	29.14	6869.17	29.14	18155.8	29.14	6850	29.14	7617.5
29.16	12471.7	29.16	6740.83	29.16	17977.5	29.16	6697.5	29.16	7480
29.18	12390.8	29.18	6598.33	29.18	18171.7	29.18	6882.5	29.18	7380
29.2	12380.8	29.2	6830	29.2	18033.3	29.2	6675	29.2	7412.5
29.22	12247.5	29.22	6765	29.22	18101.7	29.22	6877.5	29.22	7362.5
29.24	12447.5	29.24	6761.67	29.24	18210.8	29.24	6837.5	29.24	7257.5
29.26	12346.7	29.26	6639.17	29.26	17941.7	29.26	6682.5	29.26	7517.5
29.28	12242.5	29.28	6585	29.28	17909.2	29.28	6957.5	29.28	7425
29.3	12350	29.3	6641.67	29.3	17997.5	29.3	6687.5	29.3	7455
29.32	12259.2	29.32	6623.33	29.32	17810	29.32	6757.5	29.32	7272.5
29.34	12150.8	29.34	6503.33	29.34	17826.7	29.34	6512.5	29.34	7227.5
29.36	12162.5	29.36	6544.17	29.36	17990.8	29.36	6612.5	29.36	7262.5
29.38	12107.5	29.38	6587.5	29.38	17695	29.38	6675	29.38	7200
29.4	12201.7	29.4	6557.5	29.4	17632.5	29.4	6627.5	29.4	7147.5
29.42	12106.7	29.42	6480	29.42	17641.7	29.42	6645	29.42	7032.5
29.44	12060	29.44	6276.67	29.44	17577.5	29.44	6492.5	29.44	7047.5
29.46	12120	29.46	6475.83	29.46	17720.8	29.46	6507.5	29.46	7182.5
29.48	11929.2	29.48	6574.17	29.48	17684.2	29.48	6490	29.48	7277.5
29.5	12096.7	29.5	6495.83	29.5	17588.3	29.5	6652.5	29.5	7010
29.52	11921.7	29.52	6410.83	29.52	17539.2	29.52	6587.5	29.52	7000
29.54	12069.2	29.54	6345.83	29.54	17664.2	29.54	6602.5	29.54	6955
29.56	11989.2	29.56	6403.33	29.56	17734.2	29.56	6440	29.56	6570
29.58	11928.3	29.58	6451.67	29.58	17618.3	29.58	6305	29.58	7057.5
29.6	11765.8	29.6	6480	29.6	17167.5	29.6	6395	29.6	6680
29.62	11625.8	29.62	6370.83	29.62	17442.5	29.62	6402.5	29.62	6600
29.64	11780.8	29.64	6219.17	29.64	17454.2	29.64	6117.5	29.64	6797.5
29.66	11818.3	29.66	6204.17	29.66	17442.5	29.66	6472.5	29.66	6682.5
29.68	11786.7	29.68	6165	29.68	17403.3	29.68	6385	29.68	6640
29.7	11582.5	29.7	6213.33	29.7	17302.5	29.7	6292.5	29.7	6445
29.72	11594.2	29.72	6280	29.72	17350	29.72	6382.5	29.72	6782.5
29.74	11559.2	29.74	6173.33	29.74	17243.3	29.74	6370	29.74	6565
29.76	11720.8	29.76	6151.67	29.76	17222.5	29.76	6067.5	29.76	6707.5
29.78	11717.5	29.78	6096.67	29.78	17320.8	29.78	5942.5	29.78	6647.5
29.8	11679.2	29.8	6283.33	29.8	17086.7	29.8	6200	29.8	6455
29.82	11677.5	29.82	6204.17	29.82	17024.2	29.82	5995	29.82	6315
29.84	11637.5	29.84	6007.5	29.84	16916.7	29.84	6005	29.84	6410
29.86	11530.8	29.86	6287.5	29.86	17164.2	29.86	6065	29.86	6497.5
29.88	11466.7	29.88	6293.33	29.88	16950	29.88	6340	29.88	6555
29.9	11491.7	29.9	6066.67	29.9	16859.2	29.9	6142.5	29.9	6395
29.92	11495	29.92	6075.83	29.92	16749.2	29.92	6147.5	29.92	6360
29.94	11294.2	29.94	6100.83	29.94	16810.8	29.94	6075	29.94	6495
29.96	11498.3	29.96	6089.17	29.96	16664.2	29.96	6075	29.96	6492.5
29.98	11464.2	29.98	6078.33	29.98	16935.8	29.98	6100	29.98	6355
30	11385	30	6122.5	30	17012.5	30	6087.5	30	6472.5
30.02	11262.5	30.02	6235	30.02	16870	30.02	6052.5	30.02	6382.5
30.04	11294.2	30.04	5868.33	30.04	16939.2	30.04	5790	30.04	6210
30.06	11335.8	30.06	6042.5	30.06	16892.5	30.06	5745	30.06	6105
30.08	11269.2	30.08	5987.5	30.08	16830.8	30.08	6067.5	30.08	6285
30.1	11357.5	30.1	5740.83	30.1	16816.7	30.1	6050	30.1	6322.5
30.12	11316.7	30.12	5860.83	30.12	16617.5	30.12	5952.5	30.12	6295
30.14	11183.3	30.14	6055	30.14	16722.5	30.14	5912.5	30.14	6305
30.16	11370.8	30.16	5949.17	30.16	16635.8	30.16	5712.5	30.16	6182.5
30.18	11198.3	30.18	5975.83	30.18	16520.8	30.18	5645	30.18	6242.5
30.2	11267.5	30.2	5915	30.2	16455.8	30.2	5807.5	30.2	6305
30.22	11152.5	30.22	5919.17	30.22	16475.8	30.22	5842.5	30.22	6147.5
30.24	11094.2	30.24	5863.33	30.24	16446.7	30.24	5827.5	30.24	6205
30.26	11258.3	30.26	5955.83	30.26	16581.7	30.26	5860	30.26	6020
30.28	11200	30.28	5890	30.28	16585	30.28	5735	30.28	5960
30.3	11022.5	30.3	5809.17	30.3	16702.5	30.3	5697.5	30.3	5930
30.32	11196.7	30.32	5650.83	30.32	16310.8	30.32	5477.5	30.32	5957.5
30.34	11135	30.34	5746.67	30.34	16425	30.34	5750	30.34	5992.5
30.36	10983.3	30.36	5705	30.36	16340	30.36	5622.5	30.36	5852.5
30.38	10938.3	30.38	5724.17	30.38	16396.7	30.38	5792.5	30.38	5907.5
30.4	10863.3	30.4	5709.17	30.4	16453.3	30.4	5487.5	30.4	5740
30.42	10905.8	30.42	5765.83	30.42	16483.3	30.42	5715	30.42	5845
30.44	11040	30.44	5707.5	30.44	16436.7	30.44	5670	30.44	5827.5
30.46	10892.5	30.46	5730	30.46	16307.5	30.46	5732.5	30.46	5777.5
30.48	11002.5	30.48	5617.5	30.48	16246.7	30.48	5517.5	30.48	5832.5
30.5	10822.5	30.5	5809.17	30.5	16186.7	30.5	5540	30.5	5815
30.52	10992.5	30.52	5725.83	30.52	16204.2	30.52	5510	30.52	5820
30.54	10893.3	30.54	5707.5	30.54	16278.3	30.54	5472.5	30.54	5635
30.56	10803.3	30.56	5641.67	30.56	16005.8	30.56	5587.5	30.56	5687.5
30.58	10775	30.58	5559.17	30.58	16011.7	30.58	5412.5	30.58	5657.5
30.6	10887.5	30.6	5657.5	30.6	16021.7	30.6	5440	30.6	5797.5
30.62	10772.5	30.62	5682.5	30.62	15996.7	30.62	5480	30.62	5402.5
30.64	10717.5	30.64	5410.83	30.64	16235	30.64	5655	30.64	5730
30.66	10859.2	30.66	5431.67	30.66	15940	30.66	5425	30.66	5587.5
30.68	10810.8	30.68	5560.83	30.68	15865	30.68	5560	30.68	5595
30.7	10855.8	30.7	5516.67	30.7	16030.8	30.7	5300	30.7	5710
30.72	10635	30.72	5471.67	30.72	16205	30.72	5395	30.72	5427.5
30.74	10560.8	30.74	5474.17	30.74	16004.2	30.74	5290	30.74	5510
30.76	10631.7	30.76	5768.33	30.76	15973.3	30.76	5360	30.76	5612.5
30.78	10770.8	30.78	5437.5	30.78	15933.3	30.78	5410	30.78	5485
30.8	10559.2	30.8	5640	30.8	15796.7	30.8	5440	30.8	5550
30.82	10580	30.82	5545	30.82	15822.5	30.82	5347.5	30.82	5260
30.84	10650.8	30.84	5507.5	30.84	15849.2	30.84	5310	30.84	5412.5
30.86	10613.3	30.86	5446.67	30.86	15874.2	30.86	5265	30.86	5370
30.88	10597.5	30.88	5390.83	30.88	15731.7	30.88	5240	30.88	5570
30.9	10628.3	30.9	5433.33	30.9	15905.8	30.9	5415	30.9	5687.5
30.92	10603.3	30.92	5343.33	30.92	15708.3	30.92	5192.5	30.92	5365
30.94	10383.3	30.94	5460.83	30.94	15740.8	30.94	5042.5	30.94	5530
30.96	10387.5	30.96	5425.83	30.96	15734.2	30.96	5242.5	30.96	5555
30.98	10476.7	30.98	5535	30.98	15635.8	30.98	5087.5	30.98	5572.5
31	10561.7	31	5317.5	31	15709.2	31	5330	31	5295
31.02	10387.5	31.02	5385.83	31.02	15650.8	31.02	5172.5	31.02	5317.5
31.04	10457.5	31.04	5357.5	31.04	15555.8	31.04	5152.5	31.04	5380
31.06	10406.7	31.06	5275.83	31.06	15571.7	31.06	5075	31.06	5472.5
31.08	10475	31.08	5308.33	31.08	15640.8	31.08	5087.5	31.08	5302.5
31.1	10300.8	31.1	5289.17	31.1	15420	31.1	5150	31.1	5435
31.12	10326.7	31.12	5171.67	31.12	15595	31.12	5232.5	31.12	5507.5
31.14	10260.8	31.14	5388.33	31.14	15610.8	31.14	5157.5	31.14	5347.5
31.16	10270	31.16	5355	31.16	15638.3	31.16	5237.5	31.16	5407.5
31.18	10320	31.18	5285	31.18	15535.8	31.18	5062.5	31.18	5530
31.2	10345	31.2	5265	31.2	15456.7	31.2	5077.5	31.2	5600
31.22	10278.3	31.22	5197.5	31.22	15554.2	31.22	5120	31.22	5412.5
31.24	10283.3	31.24	5108.33	31.24	15555.8	31.24	5022.5	31.24	5125
31.26	10255	31.26	5306.67	31.26	15463.3	31.26	5080	31.26	5205
31.28	10311.7	31.28	5263.33	31.28	15587.5	31.28	5142.5	31.28	5160
31.3	10051.7	31.3	5252.5	31.3	15460.8	31.3	5142.5	31.3	5120
31.32	10099.2	31.32	5065.83	31.32	15444.2	31.32	5102.5	31.32	5042.5
31.34	10180.8	31.34	4942.5	31.34	15480.8	31.34	4887.5	31.34	5017.5
31.36	10300.8	31.36	5166.67	31.36	15254.2	31.36	4910	31.36	5065
31.38	10074.2	31.38	5040.83	31.38	15399.2	31.38	4877.5	31.38	5317.5
31.4	10075.8	31.4	4885	31.4	15223.3	31.4	4792.5	31.4	5345
31.42	9952.5	31.42	5220.83	31.42	15325.8	31.42	5057.5	31.42	5092.5
31.44	10040.8	31.44	4966.67	31.44	15360	31.44	4862.5	31.44	5020
31.46	10205.8	31.46	5199.17	31.46	15316.7	31.46	4790	31.46	5080
31.48	9979.17	31.48	5171.67	31.48	15243.3	31.48	5095	31.48	5102.5
31.5	9972.5	31.5	4938.33	31.5	15155.8	31.5	4880	31.5	5265
31.52	10015.8	31.52	5192.5	31.52	15455	31.52	4880	31.52	5085
31.54	9835	31.54	5009.17	31.54	15089.2	31.54	5007.5	31.54	5225
31.56	10085	31.56	4937.5	31.56	15201.7	31.56	4805	31.56	5075
31.58	9999.17	31.58	4832.5	31.58	15267.5	31.58	4920	31.58	4860
31.6	9800	31.6	5004.17	31.6	15235	31.6	4905	31.6	5125
31.62	10033.3	31.62	4908.33	31.62	15336.7	31.62	4720	31.62	5042.5
31.64	9827.5	31.64	4824.17	31.64	15059.2	31.64	4777.5	31.64	5145
31.66	9913.33	31.66	5010	31.66	15189.2	31.66	5002.5	31.66	5050
31.68	9755	31.68	4981.67	31.68	15003.3	31.68	4975	31.68	5022.5
31.7	9915	31.7	4812.5	31.7	15110.8	31.7	4780	31.7	4900
31.72	9906.67	31.72	4816.67	31.72	15057.5	31.72	4795	31.72	4877.5
31.74	9935	31.74	4927.5	31.74	15079.2	31.74	4880	31.74	5022.5
31.76	9726.67	31.76	5038.33	31.76	15196.7	31.76	4760	31.76	4977.5
31.78	9780.83	31.78	4902.5	31.78	15030.8	31.78	4700	31.78	5050
31.8	9706.67	31.8	4885.83	31.8	15017.5	31.8	4720	31.8	4750
31.82	9805.83	31.82	4953.33	31.82	15049.2	31.82	4935	31.82	5037.5
31.84	9699.17	31.84	4877.5	31.84	14932.5	31.84	5030	31.84	4757.5
31.86	9896.67	31.86	4808.33	31.86	14923.3	31.86	4617.5	31.86	5002.5
31.88	9777.5	31.88	4937.5	31.88	15094.2	31.88	4742.5	31.88	4887.5
31.9	9776.67	31.9	4836.67	31.9	15050	31.9	5012.5	31.9	4887.5
31.92	9623.33	31.92	4816.67	31.92	14957.5	31.92	4945	31.92	4847.5
31.94	9695	31.94	4761.67	31.94	14773.3	31.94	4770	31.94	4712.5
31.96	9690	31.96	4766.67	31.96	14912.5	31.96	4787.5	31.96	4840
31.98	9727.5	31.98	4843.33	31.98	14847.5	31.98	4895	31.98	4942.5
32	9755.83	32	4769.17	32	14813.3	32	4822.5	32	4730
32.02	9705.83	32.02	4985	32.02	14941.7	32.02	4772.5	32.02	4945
32.04	9526.67	32.04	4905.83	32.04	14881.7	32.04	4620	32.04	4987.5
32.06	9792.5	32.06	4615.83	32.06	14806.7	32.06	4470	32.06	4742.5
32.08	9607.5	32.08	4779.17	32.08	14739.2	32.08	4792.5	32.08	4797.5
32.1	9506.67	32.1	4704.17	32.1	14776.7	32.1	4740	32.1	4762.5
32.12	9509.17	32.12	4895.83	32.12	14835.8	32.12	4527.5	32.12	4780
32.14	9472.5	32.14	4597.5	32.14	14619.2	32.14	4795	32.14	4972.5
32.16	9465	32.16	4529.17	32.16	14992.5	32.16	4580	32.16	4717.5
32.18	9492.5	32.18	4799.17	32.18	14840.8	32.18	4725	32.18	4897.5
32.2	9345.83	32.2	4717.5	32.2	14744.2	32.2	4712.5	32.2	4662.5
32.22	9557.5	32.22	4746.67	32.22	14814.2	32.22	4630	32.22	4877.5
32.24	9476.67	32.24	4598.33	32.24	14795	32.24	4650	32.24	4702.5
32.26	9464.17	32.26	4440.83	32.26	14760.8	32.26	4605	32.26	4617.5
32.28	9415	32.28	4534.17	32.28	14526.7	32.28	4667.5	32.28	4837.5
32.3	9489.17	32.3	4626.67	32.3	14506.7	32.3	4445	32.3	4577.5
32.32	9320.83	32.32	4613.33	32.32	14841.7	32.32	4370	32.32	4642.5
32.34	9262.5	32.34	4697.5	32.34	14735	32.34	4690	32.34	4587.5
32.36	9365	32.36	4770.83	32.36	14735	32.36	4577.5	32.36	4735
32.38	9435	32.38	4495	32.38	14522.5	32.38	4697.5	32.38	4510
32.4	9366.67	32.4	4484.17	32.4	14586.7	32.4	4480	32.4	4742.5
32.42	9416.67	32.42	4603.33	32.42	14522.5	32.42	4625	32.42	4700
32.44	9395	32.44	4393.33	32.44	14501.7	32.44	4537.5	32.44	4702.5
32.46	9359.17	32.46	4522.5	32.46	14578.3	32.46	4367.5	32.46	4817.5
32.48	9403.33	32.48	4625.83	32.48	14635	32.48	4560	32.48	4577.5
32.5	9277.5	32.5	4357.5	32.5	14823.3	32.5	4635	32.5	4557.5
32.52	9364.17	32.52	4452.5	32.52	14475.8	32.52	4590	32.52	4792.5
32.54	9373.33	32.54	4492.5	32.54	14373.3	32.54	4447.5	32.54	4562.5
32.56	9245	32.56	4486.67	32.56	14512.5	32.56	4490	32.56	4532.5
32.58	9199.17	32.58	4513.33	32.58	14546.7	32.58	4557.5	32.58	4665
32.6	9103.33	32.6	4442.5	32.6	14470	32.6	4412.5	32.6	4595
32.62	9195	32.62	4328.33	32.62	14529.2	32.62	4450	32.62	4665
32.64	9240.83	32.64	4537.5	32.64	14404.2	32.64	4430	32.64	4407.5
32.66	9203.33	32.66	4465	32.66	14598.3	32.66	4445	32.66	4410
32.68	9141.67	32.68	4389.17	32.68	14402.5	32.68	4485	32.68	4465
32.7	9123.33	32.7	4365	32.7	14450.8	32.7	4542.5	32.7	4535
32.72	9081.67	32.72	4311.67	32.72	14442.5	32.72	4415	32.72	4402.5
32.74	9174.17	32.74	4315	32.74	14428.3	32.74	4462.5	32.74	4505
32.76	9149.17	32.76	4372.5	32.76	14465	32.76	4322.5	32.76	4520
32.78	9052.5	32.78	4276.67	32.78	14401.7	32.78	4400	32.78	4542.5
32.8	8957.5	32.8	4399.17	32.8	14348.3	32.8	4325	32.8	4410
32.82	8990.83	32.82	4270	32.82	14418.3	32.82	4425	32.82	4440
32.84	9145	32.84	4304.17	32.84	14155.8	32.84	4307.5	32.84	4502.5
32.86	9104.17	32.86	4484.17	32.86	14488.3	32.86	4402.5	32.86	4452.5
32.88	9014.17	32.88	4249.17	32.88	14235	32.88	4307.5	32.88	4557.5
32.9	9043.33	32.9	4047.5	32.9	14170	32.9	4402.5	32.9	4647.5
32.92	9114.17	32.92	4231.67	32.92	14350.8	32.92	4502.5	32.92	4547.5
32.94	9038.33	32.94	4135.83	32.94	14326.7	32.94	4467.5	32.94	4437.5
32.96	9018.33	32.96	4179.17	32.96	14257.5	32.96	4335	32.96	4415
32.98	8933.33	32.98	4216.67	32.98	14569.2	32.98	4370	32.98	4435
33	9076.67	33	4159.17	33	14172.5	33	4492.5	33	4307.5
33.02	8774.17	33.02	4249.17	33.02	14239.2	33.02	4337.5	33.02	4287.5
33.04	8754.17	33.04	4053.33	33.04	14251.7	33.04	4300	33.04	4455
33.06	8927.5	33.06	4092.5	33.06	14203.3	33.06	4342.5	33.06	4440
33.08	8785.83	33.08	4235.83	33.08	14128.3	33.08	4302.5	33.08	4512.5
33.1	8820	33.1	4179.17	33.1	14057.5	33.1	4280	33.1	4605
33.12	8702.5	33.12	4065.83	33.12	14221.7	33.12	4190	33.12	4470
33.14	8899.17	33.14	4190	33.14	14028.3	33.14	4295	33.14	4482.5
33.16	8845	33.16	4090.83	33.16	14067.5	33.16	4407.5	33.16	4307.5
33.18	8778.33	33.18	4156.67	33.18	14163.3	33.18	4355	33.18	4362.5
33.2	8817.5	33.2	4065	33.2	14304.2	33.2	4310	33.2	4395
33.22	8847.5	33.22	4094.17	33.22	13995.8	33.22	4275	33.22	4465
33.24	8802.5	33.24	4235.83	33.24	14081.7	33.24	4182.5	33.24	4325
33.26	8820.83	33.26	4185.83	33.26	14032.5	33.26	4287.5	33.26	4220
33.28	8756.67	33.28	4099.17	33.28	13932.5	33.28	4257.5	33.28	4180
33.3	8844.17	33.3	4081.67	33.3	14330.8	33.3	4192.5	33.3	4255
33.32	8628.33	33.32	3996.67	33.32	14251.7	33.32	4265	33.32	4340
33.34	8686.67	33.34	4131.67	33.34	14351.7	33.34	4242.5	33.34	4152.5
33.36	8647.5	33.36	4025.83	33.36	14078.3	33.36	4230	33.36	4377.5
33.38	8866.67	33.38	3925.83	33.38	13991.7	33.38	4255	33.38	4282.5
33.4	8693.33	33.4	4078.33	33.4	13882.5	33.4	4432.5	33.4	4277.5
33.42	8761.67	33.42	3948.33	33.42	13990	33.42	4210	33.42	4385
33.44	8629.17	33.44	3992.5	33.44	13860	33.44	4152.5	33.44	4180
33.46	8786.67	33.46	4070.83	33.46	14174.2	33.46	4082.5	33.46	4277.5
33.48	8790	33.48	4018.33	33.48	13900	33.48	4092.5	33.48	4375
33.5	8610	33.5	4043.33	33.5	14030	33.5	4217.5	33.5	4277.5
33.52	8634.17	33.52	4053.33	33.52	14029.2	33.52	4155	33.52	4257.5
33.54	8691.67	33.54	4065	33.54	14015.8	33.54	4105	33.54	4257.5
33.56	8620.83	33.56	3915.83	33.56	13938.3	33.56	4070	33.56	4375
33.58	8594.17	33.58	3873.33	33.58	13915.8	33.58	4222.5	33.58	4212.5
33.6	8442.5	33.6	3935.83	33.6	13925	33.6	4055	33.6	4122.5
33.62	8606.67	33.62	3950.83	33.62	13836.7	33.62	4200	33.62	3985
33.64	8573.33	33.64	3855.83	33.64	13919.2	33.64	4157.5	33.64	4120
33.66	8535.83	33.66	4000.83	33.66	13912.5	33.66	4232.5	33.66	4190
33.68	8502.5	33.68	3969.17	33.68	13908.3	33.68	4147.5	33.68	4247.5
33.7	8520	33.7	4057.5	33.7	13758.3	33.7	4260	33.7	4377.5
33.72	8417.5	33.72	3923.33	33.72	13835	33.72	4170	33.72	4445
33.74	8432.5	33.74	3834.17	33.74	13983.3	33.74	3962.5	33.74	4080
33.76	8486.67	33.76	3690.83	33.76	13908.3	33.76	4217.5	33.76	4142.5
33.78	8452.5	33.78	3840	33.78	13907.5	33.78	4127.5	33.78	4105
33.8	8399.17	33.8	3862.5	33.8	13940	33.8	4050	33.8	4212.5
33.82	8439.17	33.82	3944.17	33.82	13796.7	33.82	3880	33.82	4090
33.84	8418.33	33.84	3836.67	33.84	13724.2	33.84	4227.5	33.84	3995
33.86	8507.5	33.86	3795	33.86	13725	33.86	4175	33.86	4117.5
33.88	8440	33.88	3969.17	33.88	13833.3	33.88	3852.5	33.88	4090
33.9	8390.83	33.9	3669.17	33.9	13803.3	33.9	3870	33.9	4127.5
33.92	8375	33.92	3676.67	33.92	13917.5	33.92	4012.5	33.92	4182.5
33.94	8408.33	33.94	3709.17	33.94	13641.7	33.94	4132.5	33.94	4117.5
33.96	8321.67	33.96	3776.67	33.96	13856.7	33.96	4002.5	33.96	3995
33.98	8271.67	33.98	3691.67	33.98	13674.2	33.98	4077.5	33.98	3940
34	8438.33	34	3780.83	34	13705	34	3975	34	4117.5
34.02	8346.67	34.02	3680.83	34.02	13815	34.02	4107.5	34.02	3955
34.04	8382.5	34.04	3778.33	34.04	13730.8	34.04	4100	34.04	3932.5
34.06	8444.17	34.06	3722.5	34.06	13717.5	34.06	4042.5	34.06	4032.5
34.08	8287.5	34.08	3740.83	34.08	13649.2	34.08	4032.5	34.08	3950
34.1	8200.83	34.1	3560.83	34.1	13677.5	34.1	4052.5	34.1	4145
34.12	8170.83	34.12	3531.67	34.12	13649.2	34.12	3862.5	34.12	3997.5
34.14	8235	34.14	3638.33	34.14	13508.3	34.14	4057.5	34.14	4112.5
34.16	8260.83	34.16	3555.83	34.16	13720.8	34.16	3932.5	34.16	4107.5
34.18	8307.5	34.18	3622.5	34.18	13725	34.18	3970	34.18	4032.5
34.2	8221.67	34.2	3541.67	34.2	13680.8	34.2	3937.5	34.2	4020
34.22	8220.83	34.22	3565	34.22	13721.7	34.22	3925	34.22	4130
34.24	8186.67	34.24	3725	34.24	13625	34.24	4132.5	34.24	4050
34.26	8285.83	34.26	3553.33	34.26	13631.7	34.26	3937.5	34.26	4092.5
34.28	8085	34.28	3610.83	34.28	13718.3	34.28	3990	34.28	4165
34.3	8151.67	34.3	3523.33	34.3	13405.8	34.3	3887.5	34.3	4025
34.32	8114.17	34.32	3441.67	34.32	13557.5	34.32	3820	34.32	4002.5
34.34	8212.5	34.34	3733.33	34.34	13570	34.34	3755	34.34	4102.5
34.36	8130	34.36	3468.33	34.36	13565	34.36	3912.5	34.36	4035
34.38	8169.17	34.38	3567.5	34.38	13505.8	34.38	3980	34.38	3995
34.4	8070	34.4	3708.33	34.4	13604.2	34.4	3672.5	34.4	3895
34.42	8094.17	34.42	3553.33	34.42	13563.3	34.42	4047.5	34.42	4027.5
34.44	8136.67	34.44	3495.83	34.44	13615	34.44	3940	34.44	3887.5
34.46	8196.67	34.46	3320.83	34.46	13537.5	34.46	3807.5	34.46	3915
34.48	7992.5	34.48	3476.67	34.48	13524.2	34.48	3755	34.48	4035
34.5	7930	34.5	3545	34.5	13503.3	34.5	3937.5	34.5	4070
34.52	8110.83	34.52	3569.17	34.52	13486.7	34.52	3802.5	34.52	3985
34.54	8145	34.54	3404.17	34.54	13415.8	34.54	4010	34.54	4000
34.56	7967.5	34.56	3409.17	34.56	13635	34.56	4010	34.56	3885
34.58	8008.33	34.58	3435	34.58	13335	34.58	3990	34.58	4010
34.6	7913.33	34.6	3480	34.6	13583.3	34.6	3870	34.6	4017.5
34.62	8065	34.62	3509.17	34.62	13749.2	34.62	3902.5	34.62	3990
34.64	8060	34.64	3519.17	34.64	13530.8	34.64	3862.5	34.64	3987.5
34.66	8062.5	34.66	3297.5	34.66	13500	34.66	3915	34.66	3980
34.68	8004.17	34.68	3391.67	34.68	13383.3	34.68	3852.5	34.68	3847.5
34.7	8000	34.7	3391.67	34.7	13400	34.7	3787.5	34.7	3820
34.72	7943.33	34.72	3535	34.72	13488.3	34.72	3970	34.72	3947.5
34.74	7906.67	34.74	3433.33	34.74	13533.3	34.74	3897.5	34.74	3927.5
34.76	7915	34.76	3429.17	34.76	13475.8	34.76	3757.5	34.76	3847.5
34.78	7884.17	34.78	3423.33	34.78	13341.7	34.78	3775	34.78	3970
34.8	7820.83	34.8	3319.17	34.8	13480.8	34.8	3672.5	34.8	3942.5
34.82	7896.67	34.82	3446.67	34.82	13326.7	34.82	3797.5	34.82	3730
34.84	7971.67	34.84	3411.67	34.84	13564.2	34.84	3682.5	34.84	3995
34.86	7885	34.86	3306.67	34.86	13311.7	34.86	3752.5	34.86	4100
34.88	7912.5	34.88	3275	34.88	13498.3	34.88	3792.5	34.88	3860
34.9	7840.83	34.9	3161.67	34.9	13297.5	34.9	3687.5	34.9	3940
34.92	7805.83	34.92	3235.83	34.92	13395	34.92	3625	34.92	3877.5
34.94	7831.67	34.94	3254.17	34.94	13566.7	34.94	3775	34.94	3812.5
34.96	7783.33	34.96	3373.33	34.96	13264.2	34.96	3980	34.96	3840
34.98	7702.5	34.98	3393.33	34.98	13200.8	34.98	3720	34.98	3860
35	7933.33	35	3301.67	35	13198.3	35	3767.5	35	3772.5
35.02	7743.33	35.02	3100	35.02	13202.5	35.02	3705	35.02	3845
35.04	7760	35.04	3255	35.04	13487.5	35.04	3745	35.04	3857.5
35.06	7887.5	35.06	3361.67	35.06	13305	35.06	3745	35.06	3800
35.08	7868.33	35.08	3367.5	35.08	13270	35.08	3760	35.08	3822.5
35.1	7812.5	35.1	3190	35.1	13187.5	35.1	3675	35.1	3792.5
35.12	7781.67	35.12	3485.83	35.12	13434.2	35.12	3672.5	35.12	3977.5
35.14	7687.5	35.14	3314.17	35.14	13341.7	35.14	3732.5	35.14	3957.5
35.16	7583.33	35.16	3153.33	35.16	13293.3	35.16	3590	35.16	3885
35.18	7714.17	35.18	3322.5	35.18	13265.8	35.18	3597.5	35.18	3880
35.2	7781.67	35.2	3129.17	35.2	13117.5	35.2	3742.5	35.2	3800
35.22	7710.83	35.22	3205	35.22	13228.3	35.22	3767.5	35.22	3820
35.24	7683.33	35.24	3203.33	35.24	13078.3	35.24	3755	35.24	3735
35.26	7611.67	35.26	3165.83	35.26	13310	35.26	3820	35.26	4000
35.28	7740	35.28	3160	35.28	13042.5	35.28	3830	35.28	3775
35.3	7651.67	35.3	3226.67	35.3	13096.7	35.3	3657.5	35.3	3757.5
35.32	7565	35.32	3140	35.32	13203.3	35.32	3680	35.32	3860
35.34	7439.17	35.34	3190	35.34	13085.8	35.34	3797.5	35.34	3712.5
35.36	7605.83	35.36	3299.17	35.36	13234.2	35.36	3457.5	35.36	3820
35.38	7638.33	35.38	2985.83	35.38	13219.2	35.38	3510	35.38	3630
35.4	7560.83	35.4	3115.83	35.4	13125.8	35.4	3705	35.4	3692.5
35.42	7585.83	35.42	3220	35.42	13115.8	35.42	3585	35.42	3705
35.44	7500.83	35.44	3058.33	35.44	13030.8	35.44	3640	35.44	3627.5
35.46	7568.33	35.46	3119.17	35.46	13165	35.46	3617.5	35.46	3742.5
35.48	7635	35.48	3090	35.48	13095.8	35.48	3765	35.48	3657.5
35.5	7632.5	35.5	3093.33	35.5	13018.3	35.5	3717.5	35.5	3672.5
35.52	7478.33	35.52	3032.5	35.52	13002.5	35.52	3742.5	35.52	3670
35.54	7420	35.54	2993.33	35.54	13030	35.54	3617.5	35.54	3830
35.56	7465	35.56	3170.83	35.56	12902.5	35.56	3605	35.56	3652.5
35.58	7475	35.58	3034.17	35.58	13180.8	35.58	3527.5	35.58	3627.5
35.6	7489.17	35.6	3126.67	35.6	13114.2	35.6	3750	35.6	3760
35.62	7578.33	35.62	3105	35.62	12933.3	35.62	3570	35.62	3877.5
35.64	7659.17	35.64	3075	35.64	12930.8	35.64	3762.5	35.64	3592.5
35.66	7473.33	35.66	3008.33	35.66	13139.2	35.66	3652.5	35.66	3847.5
35.68	7511.67	35.68	2993.33	35.68	13131.7	35.68	3640	35.68	3682.5
35.7	7523.33	35.7	3078.33	35.7	12985	35.7	3637.5	35.7	3740
35.72	7420.83	35.72	3073.33	35.72	13048.3	35.72	3572.5	35.72	3712.5
35.74	7566.67	35.74	3046.67	35.74	12980	35.74	3622.5	35.74	3887.5
35.76	7431.67	35.76	3008.33	35.76	13090	35.76	3577.5	35.76	3630
35.78	7468.33	35.78	3069.17	35.78	12998.3	35.78	3627.5	35.78	3720
35.8	7357.5	35.8	2863.33	35.8	12954.2	35.8	3757.5	35.8	3655
35.82	7383.33	35.82	3056.67	35.82	13184.2	35.82	3507.5	35.82	3845
35.84	7342.5	35.84	3003.33	35.84	13188.3	35.84	3637.5	35.84	3582.5
35.86	7502.5	35.86	3027.5	35.86	13018.3	35.86	3535	35.86	3685
35.88	7370.83	35.88	3060.83	35.88	13076.7	35.88	3705	35.88	3690
35.9	7365.83	35.9	2900.83	35.9	12946.7	35.9	3475	35.9	3527.5
35.92	7312.5	35.92	2819.17	35.92	12955	35.92	3532.5	35.92	3720
35.94	7263.33	35.94	2925.83	35.94	12966.7	35.94	3560	35.94	3645
35.96	7220	35.96	2886.67	35.96	12925.8	35.96	3582.5	35.96	3610
35.98	7192.5	35.98	2863.33	35.98	13005.8	35.98	3505	35.98	3507.5
36	7332.5	36	2908.33	36	13067.5	36	3430	36	3572.5
36.02	7265.83	36.02	2790.83	36.02	12796.7	36.02	3557.5	36.02	3680
36.04	7263.33	36.04	2795.83	36.04	13041.7	36.04	3445	36.04	3587.5
36.06	7200.83	36.06	2721.67	36.06	12827.5	36.06	3595	36.06	3570
36.08	7242.5	36.08	2896.67	36.08	13019.2	36.08	3780	36.08	3632.5
36.1	7163.33	36.1	2872.5	36.1	12883.3	36.1	3635	36.1	3650
36.12	7172.5	36.12	2818.33	36.12	13132.5	36.12	3460	36.12	3730
36.14	7165.83	36.14	2731.67	36.14	12870.8	36.14	3615	36.14	3700
36.16	7211.67	36.16	2884.17	36.16	12997.5	36.16	3677.5	36.16	3445
36.18	7249.17	36.18	2745.83	36.18	12960	36.18	3735	36.18	3350
36.2	7343.33	36.2	2764.17	36.2	12946.7	36.2	3605	36.2	3707.5
36.22	7190.83	36.22	2881.67	36.22	12870	36.22	3730	36.22	3570
36.24	7252.5	36.24	2824.17	36.24	12910.8	36.24	3512.5	36.24	3687.5
36.26	7251.67	36.26	2960.83	36.26	12985	36.26	3520	36.26	3480
36.28	7153.33	36.28	3030.83	36.28	12925	36.28	3412.5	36.28	3690
36.3	7190	36.3	2808.33	36.3	12734.2	36.3	3392.5	36.3	3642.5
36.32	7140.83	36.32	2780	36.32	12920.8	36.32	3577.5	36.32	3640
36.34	7198.33	36.34	2887.5	36.34	12885.8	36.34	3500	36.34	3540
36.36	7230	36.36	2619.17	36.36	12946.7	36.36	3565	36.36	3585
36.38	7240.83	36.38	2730	36.38	12910.8	36.38	3545	36.38	3522.5
36.4	7180	36.4	2790.83	36.4	12909.2	36.4	3510	36.4	3437.5
36.42	6975	36.42	2838.33	36.42	12740.8	36.42	3337.5	36.42	3575
36.44	7160	36.44	2727.5	36.44	12799.2	36.44	3567.5	36.44	3635
36.46	7194.17	36.46	2585.83	36.46	12851.7	36.46	3445	36.46	3637.5
36.48	7089.17	36.48	2621.67	36.48	12790	36.48	3532.5	36.48	3585
36.5	6999.17	36.5	2767.5	36.5	12860	36.5	3420	36.5	3352.5
36.52	7049.17	36.52	2783.33	36.52	12735.8	36.52	3557.5	36.52	3367.5
36.54	7026.67	36.54	2641.67	36.54	12870.8	36.54	3455	36.54	3487.5
36.56	7093.33	36.56	2742.5	36.56	12912.5	36.56	3475	36.56	3645
36.58	7065	36.58	2835.83	36.58	12934.2	36.58	3457.5	36.58	3507.5
36.6	7112.5	36.6	2635	36.6	12716.7	36.6	3400	36.6	3347.5
36.62	7007.5	36.62	2563.33	36.62	12718.3	36.62	3230	36.62	3432.5
36.64	7030.83	36.64	2744.17	36.64	12854.2	36.64	3502.5	36.64	3470
36.66	7034.17	36.66	2688.33	36.66	12730	36.66	3385	36.66	3590
36.68	7028.33	36.68	2693.33	36.68	12820.8	36.68	3512.5	36.68	3457.5
36.7	7060.83	36.7	2693.33	36.7	12713.3	36.7	3375	36.7	3572.5
36.72	7074.17	36.72	2543.33	36.72	12912.5	36.72	3290	36.72	3517.5
36.74	6950	36.74	2710.83	36.74	12842.5	36.74	3750	36.74	3575
36.76	7021.67	36.76	2670.83	36.76	12892.5	36.76	3390	36.76	3377.5
36.78	6990	36.78	2615	36.78	12851.7	36.78	3532.5	36.78	3502.5
36.8	6987.5	36.8	2570.83	36.8	12770.8	36.8	3420	36.8	3357.5
36.82	7071.67	36.82	2577.5	36.82	12858.3	36.82	3487.5	36.82	3470
36.84	6908.33	36.84	2573.33	36.84	12795.8	36.84	3422.5	36.84	3442.5
36.86	6916.67	36.86	2525	36.86	12814.2	36.86	3395	36.86	3525
36.88	6909.17	36.88	2647.5	36.88	12740	36.88	3480	36.88	3455
36.9	6879.17	36.9	2519.17	36.9	12665.8	36.9	3432.5	36.9	3317.5
36.92	6814.17	36.92	2468.33	36.92	12707.5	36.92	3462.5	36.92	3345
36.94	6927.5	36.94	2718.33	36.94	12665	36.94	3397.5	36.94	3545
36.96	6919.17	36.96	2488.33	36.96	12685	36.96	3375	36.96	3382.5
36.98	6912.5	36.98	2517.5	36.98	12645.8	36.98	3272.5	36.98	3597.5
37	6970.83	37	2659.17	37	12688.3	37	3375	37	3520
37.02	6830.83	37.02	2545.83	37.02	12695	37.02	3425	37.02	3600
37.04	6847.5	37.04	2620	37.04	12821.7	37.04	3360	37.04	3580
37.06	6743.33	37.06	2662.5	37.06	12716.7	37.06	3355	37.06	3292.5
37.08	6835.83	37.08	2482.5	37.08	12718.3	37.08	3500	37.08	3342.5
37.1	6916.67	37.1	2515	37.1	12498.3	37.1	3260	37.1	3357.5
37.12	6789.17	37.12	2491.67	37.12	12566.7	37.12	3350	37.12	3402.5
37.14	6938.33	37.14	2472.5	37.14	12687.5	37.14	3315	37.14	3395
37.16	6904.17	37.16	2512.5	37.16	12676.7	37.16	3267.5	37.16	3415
37.18	6840	37.18	2631.67	37.18	12710	37.18	3337.5	37.18	3505
37.2	6870	37.2	2507.5	37.2	12705.8	37.2	3372.5	37.2	3475
37.22	6855	37.22	2445.83	37.22	12624.2	37.22	3465	37.22	3432.5
37.24	6869.17	37.24	2531.67	37.24	12740.8	37.24	3297.5	37.24	3477.5
37.26	6741.67	37.26	2615.83	37.26	12702.5	37.26	3490	37.26	3272.5
37.28	6865.83	37.28	2639.17	37.28	12540.8	37.28	3365	37.28	3525
37.3	6819.17	37.3	2405.83	37.3	12507.5	37.3	3350	37.3	3425
37.32	6743.33	37.32	2439.17	37.32	12790	37.32	3220	37.32	3320
37.34	6769.17	37.34	2410	37.34	12694.2	37.34	3307.5	37.34	3477.5
37.36	6737.5	37.36	2462.5	37.36	12574.2	37.36	3337.5	37.36	3367.5
37.38	6803.33	37.38	2484.17	37.38	12699.2	37.38	3247.5	37.38	3505
37.4	6688.33	37.4	2460.83	37.4	12708.3	37.4	3277.5	37.4	3300
37.42	6815.83	37.42	2404.17	37.42	12560.8	37.42	3335	37.42	3402.5
37.44	6774.17	37.44	2644.17	37.44	12527.5	37.44	3402.5	37.44	3407.5
37.46	6823.33	37.46	2320.83	37.46	12615	37.46	3185	37.46	3377.5
37.48	6698.33	37.48	2401.67	37.48	12531.7	37.48	3240	37.48	3295
37.5	6630.83	37.5	2474.17	37.5	12510	37.5	3332.5	37.5	3412.5
37.52	6673.33	37.52	2454.17	37.52	12542.5	37.52	3377.5	37.52	3462.5
37.54	6729.17	37.54	2545	37.54	12605	37.54	3317.5	37.54	3447.5
37.56	6676.67	37.56	2488.33	37.56	12612.5	37.56	3302.5	37.56	3132.5
37.58	6732.5	37.58	2530	37.58	12575.8	37.58	3245	37.58	3472.5
37.6	6706.67	37.6	2492.5	37.6	12627.5	37.6	3340	37.6	3202.5
37.62	6655.83	37.62	2411.67	37.62	12575	37.62	3375	37.62	3390
37.64	6742.5	37.64	2375.83	37.64	12724.2	37.64	3360	37.64	3292.5
37.66	6795	37.66	2502.5	37.66	12654.2	37.66	3380	37.66	3257.5
37.68	6680	37.68	2277.5	37.68	12623.3	37.68	3280	37.68	3260
37.7	6796.67	37.7	2324.17	37.7	12610	37.7	3290	37.7	3207.5
37.72	6739.17	37.72	2264.17	37.72	12418.3	37.72	3370	37.72	3472.5
37.74	6745.83	37.74	2293.33	37.74	12556.7	37.74	3332.5	37.74	3320
37.76	6664.17	37.76	2399.17	37.76	12516.7	37.76	3507.5	37.76	3517.5
37.78	6705.83	37.78	2337.5	37.78	12529.2	37.78	3297.5	37.78	3397.5
37.8	6683.33	37.8	2369.17	37.8	12573.3	37.8	3422.5	37.8	3422.5
37.82	6744.17	37.82	2445.83	37.82	12678.3	37.82	3282.5	37.82	3385
37.84	6514.17	37.84	2390.83	37.84	12582.5	37.84	3457.5	37.84	3197.5
37.86	6668.33	37.86	2373.33	37.86	12549.2	37.86	3552.5	37.86	3367.5
37.88	6615.83	37.88	2443.33	37.88	12720.8	37.88	3527.5	37.88	3445
37.9	6738.33	37.9	2228.33	37.9	12446.7	37.9	3312.5	37.9	3272.5
37.92	6761.67	37.92	2344.17	37.92	12530.8	37.92	3332.5	37.92	3507.5
37.94	6687.5	37.94	2231.67	37.94	12530	37.94	3220	37.94	3415
37.96	6680.83	37.96	2380.83	37.96	12616.7	37.96	3307.5	37.96	3285
37.98	6664.17	37.98	2229.17	37.98	12460	37.98	3407.5	37.98	3430
38	6709.17	38	2355	38	12455.8	38	3317.5	38	3402.5
38.02	6550.83	38.02	2170	38.02	12643.3	38.02	3330	38.02	3445
38.04	6583.33	38.04	2244.17	38.04	12487.5	38.04	3255	38.04	3287.5
38.06	6525.83	38.06	2291.67	38.06	12530.8	38.06	3110	38.06	3332.5
38.08	6446.67	38.08	2321.67	38.08	12395.8	38.08	3240	38.08	3240
38.1	6587.5	38.1	2482.5	38.1	12640	38.1	3267.5	38.1	3390
38.12	6571.67	38.12	2330	38.12	12484.2	38.12	3127.5	38.12	3305
38.14	6492.5	38.14	2308.33	38.14	12407.5	38.14	3297.5	38.14	3330
38.16	6510.83	38.16	2218.33	38.16	12595.8	38.16	3252.5	38.16	3352.5
38.18	6737.5	38.18	2270.83	38.18	12535	38.18	3192.5	38.18	3305
38.2	6612.5	38.2	2230	38.2	12604.2	38.2	3240	38.2	3225
38.22	6655	38.22	2072.5	38.22	12375	38.22	3182.5	38.22	3445
38.24	6526.67	38.24	2250	38.24	12529.2	38.24	3240	38.24	3297.5
38.26	6462.5	38.26	2327.5	38.26	12540.8	38.26	3252.5	38.26	3345
38.28	6529.17	38.28	2325.83	38.28	12524.2	38.28	3387.5	38.28	3295
38.3	6490	38.3	2387.5	38.3	12490.8	38.3	3292.5	38.3	3407.5
38.32	6489.17	38.32	2359.17	38.32	12483.3	38.32	3100	38.32	3455
38.34	6600.83	38.34	2281.67	38.34	12463.3	38.34	3345	38.34	3350
38.36	6495	38.36	2267.5	38.36	12512.5	38.36	3342.5	38.36	3315
38.38	6489.17	38.38	2392.5	38.38	12525	38.38	3395	38.38	3525
38.4	6603.33	38.4	2377.5	38.4	12461.7	38.4	3337.5	38.4	3347.5
38.42	6454.17	38.42	2218.33	38.42	12556.7	38.42	3092.5	38.42	3395
38.44	6580	38.44	2190.83	38.44	12447.5	38.44	3180	38.44	3477.5
38.46	6682.5	38.46	2125.83	38.46	12457.5	38.46	3332.5	38.46	3607.5
38.48	6670.83	38.48	2208.33	38.48	12475.8	38.48	3297.5	38.48	3295
38.5	6690	38.5	2262.5	38.5	12515.8	38.5	3307.5	38.5	3277.5
38.52	6430.83	38.52	1998.33	38.52	12413.3	38.52	3382.5	38.52	3352.5
38.54	6527.5	38.54	2230	38.54	12583.3	38.54	3060	38.54	3455
38.56	6650	38.56	2155.83	38.56	12545.8	38.56	3320	38.56	3310
38.58	6655	38.58	2305	38.58	12492.5	38.58	3155	38.58	3405
38.6	6538.33	38.6	2168.33	38.6	12590.8	38.6	3360	38.6	3330
38.62	6574.17	38.62	2295	38.62	12447.5	38.62	3275	38.62	3267.5
38.64	6580.83	38.64	2230	38.64	12413.3	38.64	3367.5	38.64	3342.5
38.66	6476.67	38.66	2235.83	38.66	12490.8	38.66	3227.5	38.66	3462.5
38.68	6488.33	38.68	2167.5	38.68	12480.8	38.68	3277.5	38.68	3400
38.7	6535	38.7	2237.5	38.7	12430	38.7	3215	38.7	3517.5
38.72	6530.83	38.72	2294.17	38.72	12504.2	38.72	3222.5	38.72	3210
38.74	6449.17	38.74	2176.67	38.74	12389.2	38.74	3380	38.74	3247.5
38.76	6476.67	38.76	2066.67	38.76	12474.2	38.76	3332.5	38.76	3195
38.78	6579.17	38.78	2200	38.78	12425	38.78	3227.5	38.78	3437.5
38.8	6538.33	38.8	2155	38.8	12561.7	38.8	3172.5	38.8	3375
38.82	6465.83	38.82	2135.83	38.82	12567.5	38.82	3367.5	38.82	3295
38.84	6433.33	38.84	2065.83	38.84	12515	38.84	3220	38.84	3312.5
38.86	6545.83	38.86	2338.33	38.86	12420	38.86	3322.5	38.86	3282.5
38.88	6512.5	38.88	2222.5	38.88	12486.7	38.88	3100	38.88	3197.5
38.9	6491.67	38.9	2120.83	38.9	12183.3	38.9	3080	38.9	3382.5
38.92	6412.5	38.92	2311.67	38.92	12518.3	38.92	3212.5	38.92	3335
38.94	6433.33	38.94	2272.5	38.94	12560.8	38.94	3132.5	38.94	3447.5
38.96	6471.67	38.96	2195.83	38.96	12351.7	38.96	3330	38.96	3222.5
38.98	6448.33	38.98	2186.67	38.98	12326.7	38.98	3205	38.98	3310
39	6460	39	2185.83	39	12445.8	39	3180	39	3210
39.02	6480	39.02	2185	39.02	12280.8	39.02	3242.5	39.02	3375
39.04	6406.67	39.04	2267.5	39.04	12540	39.04	3312.5	39.04	3400
39.06	6494.17	39.06	2234.17	39.06	12412.5	39.06	3245	39.06	3435
39.08	6482.5	39.08	2334.17	39.08	12449.2	39.08	3332.5	39.08	3515
39.1	6416.67	39.1	2231.67	39.1	12403.3	39.1	3270	39.1	3405
39.12	6395	39.12	2101.67	39.12	12425	39.12	3195	39.12	3402.5
39.14	6536.67	39.14	2098.33	39.14	12330.8	39.14	3185	39.14	3350
39.16	6378.33	39.16	2200.83	39.16	12470.8	39.16	3160	39.16	3367.5
39.18	6485	39.18	2099.17	39.18	12587.5	39.18	3155	39.18	3332.5
39.2	6493.33	39.2	2303.33	39.2	12495	39.2	3297.5	39.2	3110
39.22	6589.17	39.22	2103.33	39.22	12467.5	39.22	3120	39.22	3340
39.24	6496.67	39.24	2090.83	39.24	12435	39.24	3167.5	39.24	3260
39.26	6495	39.26	2144.17	39.26	12419.2	39.26	3065	39.26	3327.5
39.28	6459.17	39.28	2075.83	39.28	12375.8	39.28	3260	39.28	3310
39.3	6497.5	39.3	2154.17	39.3	12386.7	39.3	3287.5	39.3	3257.5
39.32	6377.5	39.32	2240	39.32	12583.3	39.32	3290	39.32	3382.5
39.34	6446.67	39.34	2229.17	39.34	12480.8	39.34	3327.5	39.34	3335
39.36	6332.5	39.36	2003.33	39.36	12435.8	39.36	3227.5	39.36	3270
39.38	6430	39.38	2238.33	39.38	12350.8	39.38	3262.5	39.38	3260
39.4	6400	39.4	2110.83	39.4	12335	39.4	3197.5	39.4	3320
39.42	6504.17	39.42	2258.33	39.42	12594.2	39.42	3282.5	39.42	3362.5
39.44	6505.83	39.44	2021.67	39.44	12402.5	39.44	3185	39.44	3357.5
39.46	6248.33	39.46	2051.67	39.46	12586.7	39.46	3247.5	39.46	3307.5
39.48	6365.83	39.48	2020.83	39.48	12616.7	39.48	3190	39.48	3355
39.5	6453.33	39.5	2200	39.5	12581.7	39.5	3172.5	39.5	3407.5
39.52	6374.17	39.52	2192.5	39.52	12338.3	39.52	3127.5	39.52	3337.5
39.54	6442.5	39.54	2119.17	39.54	12538.3	39.54	3332.5	39.54	3122.5
39.56	6490	39.56	2312.5	39.56	12483.3	39.56	3255	39.56	3440
39.58	6412.5	39.58	2136.67	39.58	12381.7	39.58	3272.5	39.58	3482.5
39.6	6500	39.6	2270	39.6	12328.3	39.6	3182.5	39.6	3385
39.62	6381.67	39.62	2269.17	39.62	12238.3	39.62	3242.5	39.62	3377.5
39.64	6477.5	39.64	2224.17	39.64	12591.7	39.64	3165	39.64	3360
39.66	6494.17	39.66	2176.67	39.66	12407.5	39.66	3205	39.66	3265
39.68	6471.67	39.68	2148.33	39.68	12526.7	39.68	3260	39.68	3355
39.7	6262.5	39.7	2163.33	39.7	12470	39.7	3060	39.7	3422.5
39.72	6420.83	39.72	2195.83	39.72	12556.7	39.72	3232.5	39.72	3357.5
39.74	6424.17	39.74	1998.33	39.74	12511.7	39.74	3240	39.74	3345
39.76	6450.83	39.76	2095	39.76	12447.5	39.76	3080	39.76	3367.5
39.78	6474.17	39.78	2116.67	39.78	12443.3	39.78	3175	39.78	3495
39.8	6306.67	39.8	2116.67	39.8	12421.7	39.8	3350	39.8	3327.5
39.82	6467.5	39.82	1988.33	39.82	12460.8	39.82	3262.5	39.82	3330
39.84	6380.83	39.84	2186.67	39.84	12435.8	39.84	3302.5	39.84	3257.5
39.86	6455.83	39.86	2165	39.86	12469.2	39.86	3325	39.86	3300
39.88	6365	39.88	2078.33	39.88	12595	39.88	3352.5	39.88	3407.5
39.9	6437.5	39.9	2027.5	39.9	12516.7	39.9	3015	39.9	3400
39.92	6457.5	39.92	2180	39.92	12384.2	39.92	3187.5	39.92	3472.5
39.94	6454.17	39.94	2136.67	39.94	12465	39.94	3080	39.94	3277.5
39.96	6331.67	39.96	2130.83	39.96	12591.7	39.96	3230	39.96	3377.5
39.98	6394.17	39.98	2183.33	39.98	12533.3	39.98	3337.5	39.98	3260
40	6412.5	40	2272.5	40	12567.5	40	3205	40	3485
40.02	6395	40.02	2128.33	40.02	12425	40.02	3090	40.02	3525
40.04	6598.33	40.04	2241.67	40.04	12490	40.04	3352.5	40.04	3355
40.06	6342.5	40.06	2260	40.06	12643.3	40.06	3290	40.06	3227.5
40.08	6465.83	40.08	2266.67	40.08	12492.5	40.08	3335	40.08	3367.5
40.1	6496.67	40.1	2311.67	40.1	12630	40.1	3317.5	40.1	3290
40.12	6495	40.12	2231.67	40.12	12390	40.12	3057.5	40.12	3300
40.14	6406.67	40.14	2377.5	40.14	12400	40.14	3257.5	40.14	3482.5
40.16	6494.17	40.16	2150	40.16	12292.5	40.16	3092.5	40.16	3490
40.18	6519.17	40.18	2108.33	40.18	12583.3	40.18	3257.5	40.18	3272.5
40.2	6396.67	40.2	2124.17	40.2	12496.7	40.2	2995	40.2	3397.5
40.22	6460.83	40.22	2230	40.22	12597.5	40.22	3437.5	40.22	3352.5
40.24	6505	40.24	2065	40.24	12588.3	40.24	3180	40.24	3375
40.26	6520	40.26	2053.33	40.26	12440	40.26	3120	40.26	3362.5
40.28	6371.67	40.28	2101.67	40.28	12539.2	40.28	3225	40.28	3377.5
40.3	6421.67	40.3	2137.5	40.3	12617.5	40.3	3175	40.3	3407.5
40.32	6537.5	40.32	2287.5	40.32	12662.5	40.32	3182.5	40.32	3560
40.34	6443.33	40.34	2207.5	40.34	12655.8	40.34	3180	40.34	3352.5
40.36	6445	40.36	2162.5	40.36	12554.2	40.36	3265	40.36	3325
40.38	6479.17	40.38	2220.83	40.38	12522.5	40.38	3187.5	40.38	3462.5
40.4	6414.17	40.4	2113.33	40.4	12415.8	40.4	3225	40.4	3572.5
40.42	6427.5	40.42	2145	40.42	12396.7	40.42	3325	40.42	3430
40.44	6373.33	40.44	2180	40.44	12486.7	40.44	3287.5	40.44	3505
40.46	6514.17	40.46	2208.33	40.46	12526.7	40.46	3205	40.46	3410
40.48	6360	40.48	2230.83	40.48	12616.7	40.48	3242.5	40.48	3330
40.5	6499.17	40.5	2155	40.5	12490.8	40.5	3282.5	40.5	3280
40.52	6501.67	40.52	2189.17	40.52	12593.3	40.52	3290	40.52	3282.5
40.54	6505.83	40.54	2203.33	40.54	12706.7	40.54	3315	40.54	3447.5
40.56	6483.33	40.56	2179.17	40.56	12606.7	40.56	3347.5	40.56	3390
40.58	6447.5	40.58	2195.83	40.58	12637.5	40.58	3302.5	40.58	3370
40.6	6475	40.6	2303.33	40.6	12512.5	40.6	3380	40.6	3500
40.62	6495.83	40.62	2219.17	40.62	12620	40.62	3262.5	40.62	3415
40.64	6521.67	40.64	2270.83	40.64	12626.7	40.64	3202.5	40.64	3340
40.66	6488.33	40.66	2189.17	40.66	12610	40.66	3230	40.66	3432.5
40.68	6433.33	40.68	2084.17	40.68	12719.2	40.68	3437.5	40.68	3477.5
40.7	6538.33	40.7	2285.83	40.7	12424.2	40.7	3305	40.7	3417.5
40.72	6528.33	40.72	2140.83	40.72	12568.3	40.72	3447.5	40.72	3390
40.74	6509.17	40.74	2045	40.74	12656.7	40.74	3257.5	40.74	3485
40.76	6582.5	40.76	2115	40.76	12593.3	40.76	3397.5	40.76	3452.5
40.78	6417.5	40.78	2145	40.78	12706.7	40.78	3352.5	40.78	3305
40.8	6538.33	40.8	2177.5	40.8	12545.8	40.8	3285	40.8	3320
40.82	6430	40.82	2080	40.82	12672.5	40.82	3320	40.82	3362.5
40.84	6576.67	40.84	2319.17	40.84	12584.2	40.84	3465	40.84	3322.5
40.86	6423.33	40.86	2073.33	40.86	12875	40.86	3402.5	40.86	3487.5
40.88	6356.67	40.88	2061.67	40.88	12480.8	40.88	3275	40.88	3412.5
40.9	6550	40.9	2314.17	40.9	12535	40.9	3472.5	40.9	3480
40.92	6548.33	40.92	2038.33	40.92	12480.8	40.92	3060	40.92	3480
40.94	6510.83	40.94	2306.67	40.94	12637.5	40.94	3290	40.94	3657.5
40.96	6459.17	40.96	1965	40.96	12520	40.96	3265	40.96	3560
40.98	6446.67	40.98	2123.33	40.98	12730	40.98	3405	40.98	3500
41	6449.17	41	2267.5	41	12660	41	3320	41	3560
41.02	6444.17	41.02	2135.83	41.02	12632.5	41.02	3252.5	41.02	3435
41.04	6515	41.04	2245	41.04	12685.8	41.04	3540	41.04	3415
41.06	6585	41.06	2164.17	41.06	12634.2	41.06	3317.5	41.06	3555
41.08	6450	41.08	2180.83	41.08	12645	41.08	3405	41.08	3620
41.1	6365	41.1	2116.67	41.1	12587.5	41.1	3345	41.1	3465
41.12	6477.5	41.12	2376.67	41.12	12676.7	41.12	3340	41.12	3515
41.14	6536.67	41.14	2060	41.14	12630	41.14	3492.5	41.14	3387.5
41.16	6531.67	41.16	2184.17	41.16	12807.5	41.16	3272.5	41.16	3582.5
41.18	6537.5	41.18	2166.67	41.18	12487.5	41.18	3350	41.18	3517.5
41.2	6408.33	41.2	2262.5	41.2	12630	41.2	3362.5	41.2	3435
41.22	6545.83	41.22	2341.67	41.22	12641.7	41.22	3317.5	41.22	3467.5
41.24	6455.83	41.24	2305	41.24	12790	41.24	3305	41.24	3412.5
41.26	6494.17	41.26	2260.83	41.26	12595.8	41.26	3447.5	41.26	3460
41.28	6448.33	41.28	2160	41.28	12745	41.28	3400	41.28	3537.5
41.3	6463.33	41.3	2098.33	41.3	12635	41.3	3260	41.3	3577.5
41.32	6460	41.32	2430	41.32	12533.3	41.32	3170	41.32	3545
41.34	6407.5	41.34	2225.83	41.34	12659.2	41.34	3212.5	41.34	3525
41.36	6523.33	41.36	2118.33	41.36	12591.7	41.36	3437.5	41.36	3437.5
41.38	6442.5	41.38	2205	41.38	12665.8	41.38	3377.5	41.38	3432.5
41.4	6644.17	41.4	2216.67	41.4	12603.3	41.4	3350	41.4	3602.5
41.42	6512.5	41.42	2160	41.42	12630.8	41.42	3262.5	41.42	3512.5
41.44	6570	41.44	2308.33	41.44	12630.8	41.44	3370	41.44	3537.5
41.46	6650	41.46	2189.17	41.46	12850	41.46	3302.5	41.46	3562.5
41.48	6435	41.48	2265.83	41.48	12645	41.48	3327.5	41.48	3502.5
41.5	6436.67	41.5	2208.33	41.5	12774.2	41.5	3347.5	41.5	3627.5
41.52	6452.5	41.52	2106.67	41.52	12809.2	41.52	3397.5	41.52	3577.5
41.54	6559.17	41.54	2105.83	41.54	12658.3	41.54	3210	41.54	3490
41.56	6461.67	41.56	2320.83	41.56	12565.8	41.56	3342.5	41.56	3550
41.58	6545	41.58	2205	41.58	12750	41.58	3437.5	41.58	3552.5
41.6	6480	41.6	2104.17	41.6	12829.2	41.6	3290	41.6	3622.5
41.62	6517.5	41.62	2126.67	41.62	12677.5	41.62	3262.5	41.62	3532.5
41.64	6581.67	41.64	2185	41.64	12715	41.64	3437.5	41.64	3675
41.66	6547.5	41.66	2123.33	41.66	12669.2	41.66	3500	41.66	3582.5
41.68	6493.33	41.68	2180.83	41.68	12824.2	41.68	3367.5	41.68	3640
41.7	6597.5	41.7	2410	41.7	12845	41.7	3255	41.7	3472.5
41.72	6417.5	41.72	2276.67	41.72	12775	41.72	3352.5	41.72	3500
41.74	6470.83	41.74	2234.17	41.74	12800.8	41.74	3467.5	41.74	3605
41.76	6528.33	41.76	2208.33	41.76	12635.8	41.76	3487.5	41.76	3595
41.78	6505.83	41.78	2404.17	41.78	12650.8	41.78	3480	41.78	3415
41.8	6537.5	41.8	2200.83	41.8	12660.8	41.8	3327.5	41.8	3600
41.82	6451.67	41.82	2266.67	41.82	12795	41.82	3372.5	41.82	3592.5
41.84	6601.67	41.84	2274.17	41.84	12873.3	41.84	3537.5	41.84	3537.5
41.86	6506.67	41.86	2283.33	41.86	12850	41.86	3422.5	41.86	3667.5
41.88	6510.83	41.88	2235	41.88	12800.8	41.88	3432.5	41.88	3675
41.9	6626.67	41.9	2280.83	41.9	12708.3	41.9	3515	41.9	3670
41.92	6690	41.92	2208.33	41.92	12943.3	41.92	3500	41.92	3647.5
41.94	6521.67	41.94	2229.17	41.94	12749.2	41.94	3420	41.94	3562.5
41.96	6551.67	41.96	2208.33	41.96	12933.3	41.96	3272.5	41.96	3655
41.98	6514.17	41.98	2265.83	41.98	12913.3	41.98	3252.5	41.98	3595
42	6650	42	2194.17	42	12762.5	42	3305	42	3570
42.02	6549.17	42.02	2225.83	42.02	12899.2	42.02	3430	42.02	3535
42.04	6548.33	42.04	2295	42.04	12712.5	42.04	3432.5	42.04	3575
42.06	6486.67	42.06	2401.67	42.06	12757.5	42.06	3572.5	42.06	3635
42.08	6495.83	42.08	2286.67	42.08	12837.5	42.08	3505	42.08	3515
42.1	6725	42.1	2216.67	42.1	12890.8	42.1	3502.5	42.1	3567.5
42.12	6503.33	42.12	2245.83	42.12	12910	42.12	3410	42.12	3635
42.14	6599.17	42.14	2386.67	42.14	12738.3	42.14	3377.5	42.14	3485
42.16	6620.83	42.16	2270.83	42.16	12742.5	42.16	3507.5	42.16	3497.5
42.18	6535.83	42.18	2246.67	42.18	12870.8	42.18	3555	42.18	3487.5
42.2	6587.5	42.2	2222.5	42.2	12996.7	42.2	3317.5	42.2	3632.5
42.22	6610.83	42.22	2065.83	42.22	12764.2	42.22	3347.5	42.22	3667.5
42.24	6587.5	42.24	2270.83	42.24	12885.8	42.24	3260	42.24	3705
42.26	6585.83	42.26	2323.33	42.26	12806.7	42.26	3320	42.26	3617.5
42.28	6732.5	42.28	2345	42.28	12791.7	42.28	3532.5	42.28	3577.5
42.3	6633.33	42.3	2279.17	42.3	12837.5	42.3	3485	42.3	3557.5
42.32	6569.17	42.32	2147.5	42.32	12880.8	42.32	3530	42.32	3695
42.34	6588.33	42.34	2293.33	42.34	12805	42.34	3475	42.34	3465
42.36	6572.5	42.36	2181.67	42.36	12860	42.36	3342.5	42.36	3577.5
42.38	6613.33	42.38	2277.5	42.38	12759.2	42.38	3520	42.38	3645
42.4	6532.5	42.4	2262.5	42.4	12791.7	42.4	3452.5	42.4	3707.5
42.42	6489.17	42.42	2237.5	42.42	13010.8	42.42	3510	42.42	3522.5
42.44	6597.5	42.44	2210.83	42.44	12843.3	42.44	3547.5	42.44	3707.5
42.46	6657.5	42.46	2140	42.46	12754.2	42.46	3480	42.46	3745
42.48	6696.67	42.48	2390.83	42.48	12893.3	42.48	3550	42.48	3837.5
42.5	6500	42.5	2314.17	42.5	12803.3	42.5	3482.5	42.5	3577.5
42.52	6565	42.52	2259.17	42.52	12847.5	42.52	3440	42.52	3650
42.54	6613.33	42.54	2218.33	42.54	13079.2	42.54	3365	42.54	3717.5
42.56	6638.33	42.56	2253.33	42.56	12838.3	42.56	3470	42.56	3560
42.58	6527.5	42.58	2270.83	42.58	12939.2	42.58	3437.5	42.58	3592.5
42.6	6637.5	42.6	2211.67	42.6	12777.5	42.6	3297.5	42.6	3805
42.62	6492.5	42.62	2395	42.62	12788.3	42.62	3570	42.62	3745
42.64	6595	42.64	2245.83	42.64	12867.5	42.64	3522.5	42.64	3650
42.66	6633.33	42.66	2304.17	42.66	12826.7	42.66	3417.5	42.66	3662.5
42.68	6585	42.68	2218.33	42.68	12905.8	42.68	3372.5	42.68	3640
42.7	6674.17	42.7	2285.83	42.7	12904.2	42.7	3340	42.7	3707.5
42.72	6596.67	42.72	2347.5	42.72	12930.8	42.72	3437.5	42.72	3582.5
42.74	6636.67	42.74	2345	42.74	12910	42.74	3500	42.74	3602.5
42.76	6650.83	42.76	2260.83	42.76	12948.3	42.76	3485	42.76	3832.5
42.78	6521.67	42.78	2274.17	42.78	12836.7	42.78	3430	42.78	3830
42.8	6595	42.8	2310	42.8	13000	42.8	3582.5	42.8	3742.5
42.82	6634.17	42.82	2218.33	42.82	12928.3	42.82	3397.5	42.82	3660
42.84	6705.83	42.84	2210	42.84	12972.5	42.84	3385	42.84	3610
42.86	6609.17	42.86	2193.33	42.86	12665.8	42.86	3505	42.86	3675
42.88	6494.17	42.88	2198.33	42.88	12874.2	42.88	3630	42.88	3680
42.9	6530.83	42.9	2215.83	42.9	12933.3	42.9	3470	42.9	3650
42.92	6652.5	42.92	2374.17	42.92	13026.7	42.92	3530	42.92	3700
42.94	6664.17	42.94	2249.17	42.94	13103.3	42.94	3495	42.94	3817.5
42.96	6662.5	42.96	2220	42.96	12919.2	42.96	3515	42.96	3597.5
42.98	6525.83	42.98	2130.83	42.98	12765.8	42.98	3422.5	42.98	3722.5
43	6610	43	2208.33	43	12974.2	43	3490	43	3745
43.02	6592.5	43.02	2322.5	43.02	12926.7	43.02	3670	43.02	3610
43.04	6570.83	43.04	2133.33	43.04	12926.7	43.04	3382.5	43.04	3655
43.06	6580	43.06	2143.33	43.06	12945.8	43.06	3480	43.06	3620
43.08	6583.33	43.08	2328.33	43.08	12905.8	43.08	3675	43.08	3702.5
43.1	6636.67	43.1	2393.33	43.1	12996.7	43.1	3347.5	43.1	3805
43.12	6687.5	43.12	2276.67	43.12	12940.8	43.12	3475	43.12	3575
43.14	6525	43.14	2400	43.14	12675	43.14	3467.5	43.14	3725
43.16	6616.67	43.16	2333.33	43.16	12935	43.16	3317.5	43.16	3742.5
43.18	6650.83	43.18	2215	43.18	12876.7	43.18	3500	43.18	3640
43.2	6642.5	43.2	2393.33	43.2	12820.8	43.2	3590	43.2	3752.5
43.22	6662.5	43.22	2135	43.22	12955.8	43.22	3452.5	43.22	3630
43.24	6589.17	43.24	2176.67	43.24	12955	43.24	3577.5	43.24	3690
43.26	6563.33	43.26	2358.33	43.26	12947.5	43.26	3445	43.26	3657.5
43.28	6661.67	43.28	2296.67	43.28	12922.5	43.28	3520	43.28	3707.5
43.3	6698.33	43.3	2146.67	43.3	12838.3	43.3	3405	43.3	3792.5
43.32	6577.5	43.32	2116.67	43.32	12855.8	43.32	3595	43.32	3807.5
43.34	6587.5	43.34	2315.83	43.34	12986.7	43.34	3377.5	43.34	3707.5
43.36	6626.67	43.36	2279.17	43.36	12932.5	43.36	3495	43.36	3732.5
43.38	6640.83	43.38	2260.83	43.38	12865	43.38	3497.5	43.38	3727.5
43.4	6569.17	43.4	2396.67	43.4	12933.3	43.4	3630	43.4	3830
43.42	6664.17	43.42	2294.17	43.42	12924.2	43.42	3490	43.42	3752.5
43.44	6600	43.44	2299.17	43.44	12956.7	43.44	3557.5	43.44	3817.5
43.46	6678.33	43.46	2169.17	43.46	13021.7	43.46	3597.5	43.46	3585
43.48	6460	43.48	2161.67	43.48	13155.8	43.48	3495	43.48	3772.5
43.5	6529.17	43.5	2276.67	43.5	12988.3	43.5	3582.5	43.5	3597.5
43.52	6570.83	43.52	2260	43.52	12910.8	43.52	3337.5	43.52	3772.5
43.54	6656.67	43.54	2237.5	43.54	12960	43.54	3532.5	43.54	3880
43.56	6650.83	43.56	2215.83	43.56	12937.5	43.56	3582.5	43.56	3667.5
43.58	6576.67	43.58	2310	43.58	12891.7	43.58	3622.5	43.58	3720
43.6	6676.67	43.6	2283.33	43.6	12854.2	43.6	3402.5	43.6	3722.5
43.62	6480	43.62	2305	43.62	12835	43.62	3460	43.62	3757.5
43.64	6598.33	43.64	2141.67	43.64	12954.2	43.64	3467.5	43.64	3632.5
43.66	6529.17	43.66	2240.83	43.66	12954.2	43.66	3547.5	43.66	3537.5
43.68	6491.67	43.68	2093.33	43.68	12928.3	43.68	3520	43.68	3832.5
43.7	6561.67	43.7	2325.83	43.7	12776.7	43.7	3522.5	43.7	3830
43.72	6640.83	43.72	2250	43.72	12937.5	43.72	3420	43.72	3747.5
43.74	6664.17	43.74	2250.83	43.74	12965	43.74	3335	43.74	3727.5
43.76	6560.83	43.76	2219.17	43.76	13027.5	43.76	3635	43.76	3695
43.78	6686.67	43.78	2065	43.78	13024.2	43.78	3375	43.78	3950
43.8	6648.33	43.8	2155.83	43.8	12999.2	43.8	3542.5	43.8	3735
43.82	6551.67	43.82	2269.17	43.82	12987.5	43.82	3470	43.82	3690
43.84	6613.33	43.84	2220	43.84	12944.2	43.84	3610	43.84	3732.5
43.86	6579.17	43.86	2338.33	43.86	12841.7	43.86	3595	43.86	3587.5
43.88	6521.67	43.88	2299.17	43.88	12933.3	43.88	3492.5	43.88	3695
43.9	6455.83	43.9	2180	43.9	12845	43.9	3340	43.9	3592.5
43.92	6635	43.92	2164.17	43.92	13058.3	43.92	3432.5	43.92	3885
43.94	6527.5	43.94	1955.83	43.94	12875.8	43.94	3517.5	43.94	3712.5
43.96	6713.33	43.96	2182.5	43.96	12958.3	43.96	3577.5	43.96	3787.5
43.98	6548.33	43.98	2185	43.98	12875	43.98	3522.5	43.98	3835
44	6620.83	44	2225	44	12808.3	44	3292.5	44	3747.5
44.02	6550.83	44.02	2144.17	44.02	12915.8	44.02	3500	44.02	3697.5
44.04	6568.33	44.04	2188.33	44.04	12755	44.04	3327.5	44.04	3680
44.06	6531.67	44.06	2215.83	44.06	12874.2	44.06	3530	44.06	3670
44.08	6473.33	44.08	2194.17	44.08	12798.3	44.08	3542.5	44.08	3747.5
44.1	6548.33	44.1	2170.83	44.1	12950.8	44.1	3520	44.1	3727.5
44.12	6673.33	44.12	2204.17	44.12	12931.7	44.12	3590	44.12	3630
44.14	6567.5	44.14	2243.33	44.14	12664.2	44.14	3482.5	44.14	3705
44.16	6500	44.16	2186.67	44.16	12985	44.16	3667.5	44.16	3680
44.18	6595.83	44.18	2256.67	44.18	12921.7	44.18	3585	44.18	3632.5
44.2	6515	44.2	2166.67	44.2	12825.8	44.2	3495	44.2	3492.5
44.22	6557.5	44.22	2170	44.22	12903.3	44.22	3622.5	44.22	3575
44.24	6539.17	44.24	2230	44.24	12825	44.24	3375	44.24	3717.5
44.26	6430.83	44.26	2112.5	44.26	12837.5	44.26	3595	44.26	3927.5
44.28	6546.67	44.28	2264.17	44.28	12735	44.28	3375	44.28	3765
44.3	6665	44.3	2282.5	44.3	13000	44.3	3472.5	44.3	3607.5
44.32	6593.33	44.32	2245	44.32	12900	44.32	3575	44.32	3700
44.34	6527.5	44.34	2271.67	44.34	12747.5	44.34	3592.5	44.34	3590
44.36	6529.17	44.36	2245.83	44.36	12928.3	44.36	3612.5	44.36	3667.5
44.38	6553.33	44.38	2053.33	44.38	12951.7	44.38	3417.5	44.38	3707.5
44.4	6468.33	44.4	2076.67	44.4	12831.7	44.4	3327.5	44.4	3577.5
44.42	6589.17	44.42	2195.83	44.42	12804.2	44.42	3467.5	44.42	3680
44.44	6601.67	44.44	2123.33	44.44	12909.2	44.44	3475	44.44	3720
44.46	6572.5	44.46	2068.33	44.46	12772.5	44.46	3415	44.46	3695
44.48	6590	44.48	2221.67	44.48	13054.2	44.48	3352.5	44.48	3552.5
44.5	6451.67	44.5	2234.17	44.5	12753.3	44.5	3332.5	44.5	3615
44.52	6535.83	44.52	2250	44.52	12876.7	44.52	3492.5	44.52	3585
44.54	6470	44.54	2050.83	44.54	12749.2	44.54	3580	44.54	3550
44.56	6540.83	44.56	2242.5	44.56	12845	44.56	3465	44.56	3650
44.58	6455	44.58	2263.33	44.58	12935	44.58	3262.5	44.58	3522.5
44.6	6522.5	44.6	2083.33	44.6	12863.3	44.6	3250	44.6	3742.5
44.62	6505.83	44.62	2121.67	44.62	12891.7	44.62	3212.5	44.62	3605
44.64	6537.5	44.64	2113.33	44.64	12710.8	44.64	3482.5	44.64	3565
44.66	6468.33	44.66	2161.67	44.66	12864.2	44.66	3260	44.66	3630
44.68	6589.17	44.68	2207.5	44.68	12681.7	44.68	3377.5	44.68	3757.5
44.7	6468.33	44.7	2180.83	44.7	12839.2	44.7	3147.5	44.7	3722.5
44.72	6564.17	44.72	2225	44.72	12879.2	44.72	3420	44.72	3397.5
44.74	6515	44.74	2117.5	44.74	12897.5	44.74	3352.5	44.74	3847.5
44.76	6437.5	44.76	2102.5	44.76	12750.8	44.76	3310	44.76	3522.5
44.78	6409.17	44.78	2065	44.78	12825.8	44.78	3330	44.78	3635
44.8	6570.83	44.8	2053.33	44.8	12909.2	44.8	3480	44.8	3467.5
44.82	6553.33	44.82	2122.5	44.82	12669.2	44.82	3455	44.82	3555
44.84	6570	44.84	1985.83	44.84	12767.5	44.84	3320	44.84	3607.5
44.86	6429.17	44.86	2240	44.86	12813.3	44.86	3380	44.86	3515
44.88	6324.17	44.88	2061.67	44.88	12842.5	44.88	3455	44.88	3662.5
44.9	6470	44.9	2011.67	44.9	12722.5	44.9	3360	44.9	3572.5
44.92	6381.67	44.92	1987.5	44.92	12770.8	44.92	3327.5	44.92	3447.5
44.94	6469.17	44.94	2125	44.94	12875	44.94	3377.5	44.94	3500
44.96	6385	44.96	2075.83	44.96	12796.7	44.96	3565	44.96	3602.5
44.98	6413.33	44.98	2130.83	44.98	12737.5	44.98	3310	44.98	3552.5
45	6282.5	45	2140	45	12692.5	45	3317.5	45	3532.5
45.02	6388.33	45.02	2127.5	45.02	12831.7	45.02	3240	45.02	3522.5
45.04	6350.83	45.04	2153.33	45.04	12600.8	45.04	3380	45.04	3660
45.06	6597.5	45.06	2110	45.06	12796.7	45.06	3320	45.06	3562.5
45.08	6368.33	45.08	2265	45.08	12806.7	45.08	3477.5	45.08	3542.5
45.1	6448.33	45.1	2035.83	45.1	12703.3	45.1	3322.5	45.1	3545
45.12	6414.17	45.12	1970.83	45.12	12678.3	45.12	3290	45.12	3577.5
45.14	6405.83	45.14	2093.33	45.14	12596.7	45.14	3305	45.14	3700
45.16	6443.33	45.16	2135	45.16	12615	45.16	3295	45.16	3535
45.18	6367.5	45.18	2030	45.18	12586.7	45.18	3352.5	45.18	3497.5
45.2	6343.33	45.2	2009.17	45.2	12676.7	45.2	3477.5	45.2	3582.5
45.22	6577.5	45.22	2094.17	45.22	12556.7	45.22	3405	45.22	3527.5
45.24	6495.83	45.24	2118.33	45.24	12725	45.24	3237.5	45.24	3585
45.26	6432.5	45.26	2138.33	45.26	12675	45.26	3275	45.26	3530
45.28	6452.5	45.28	2023.33	45.28	12768.3	45.28	3315	45.28	3517.5
45.3	6216.67	45.3	2000.83	45.3	12659.2	45.3	3292.5	45.3	3370
45.32	6375.83	45.32	2155	45.32	12686.7	45.32	3167.5	45.32	3540
45.34	6398.33	45.34	2084.17	45.34	12708.3	45.34	3350	45.34	3467.5
45.36	6416.67	45.36	2076.67	45.36	12592.5	45.36	3427.5	45.36	3460
45.38	6302.5	45.38	2176.67	45.38	12834.2	45.38	3312.5	45.38	3425
45.4	6378.33	45.4	2045	45.4	12648.3	45.4	3360	45.4	3617.5
45.42	6397.5	45.42	2115	45.42	12630	45.42	3292.5	45.42	3427.5
45.44	6361.67	45.44	1986.67	45.44	12452.5	45.44	3522.5	45.44	3585
45.46	6391.67	45.46	2175	45.46	12605	45.46	3295	45.46	3497.5
45.48	6268.33	45.48	2020	45.48	12740.8	45.48	3295	45.48	3447.5
45.5	6306.67	45.5	2033.33	45.5	12765	45.5	3222.5	45.5	3660
45.52	6375	45.52	2035.83	45.52	12487.5	45.52	3170	45.52	3407.5
45.54	6388.33	45.54	1988.33	45.54	12470.8	45.54	3130	45.54	3292.5
45.56	6372.5	45.56	2018.33	45.56	12694.2	45.56	3282.5	45.56	3490
45.58	6273.33	45.58	1995.83	45.58	12608.3	45.58	3130	45.58	3505
45.6	6207.5	45.6	2016.67	45.6	12578.3	45.6	3270	45.6	3540
45.62	6266.67	45.62	1992.5	45.62	12462.5	45.62	3262.5	45.62	3222.5
45.64	6329.17	45.64	1984.17	45.64	12660.8	45.64	3215	45.64	3315
45.66	6330.83	45.66	1950	45.66	12710	45.66	3255	45.66	3467.5
45.68	6302.5	45.68	1875.83	45.68	12572.5	45.68	3305	45.68	3452.5
45.7	6345.83	45.7	2092.5	45.7	12484.2	45.7	3332.5	45.7	3510
45.72	6387.5	45.72	2032.5	45.72	12666.7	45.72	3190	45.72	3477.5
45.74	6266.67	45.74	1926.67	45.74	12534.2	45.74	3200	45.74	3570
45.76	6235	45.76	1975.83	45.76	12557.5	45.76	3165	45.76	3557.5
45.78	6265.83	45.78	1906.67	45.78	12548.3	45.78	3415	45.78	3480
45.8	6312.5	45.8	2053.33	45.8	12648.3	45.8	3217.5	45.8	3355
45.82	6350.83	45.82	1935	45.82	12440.8	45.82	3130	45.82	3417.5
45.84	6287.5	45.84	2072.5	45.84	12483.3	45.84	3185	45.84	3345
45.86	6331.67	45.86	1952.5	45.86	12454.2	45.86	3377.5	45.86	3397.5
45.88	6242.5	45.88	2010.83	45.88	12542.5	45.88	3135	45.88	3412.5
45.9	6335.83	45.9	1972.5	45.9	12486.7	45.9	3225	45.9	3382.5
45.92	6272.5	45.92	1950	45.92	12415.8	45.92	3155	45.92	3480
45.94	6363.33	45.94	1940	45.94	12409.2	45.94	3170	45.94	3310
45.96	6297.5	45.96	1850.83	45.96	12441.7	45.96	3295	45.96	3257.5
45.98	6200	45.98	1786.67	45.98	12532.5	45.98	3182.5	45.98	3285
46	6171.67	46	2015.83	46	12459.2	46	3307.5	46	3560
46.02	6249.17	46.02	1871.67	46.02	12360.8	46.02	3140	46.02	3262.5
46.04	6152.5	46.04	1887.5	46.04	12428.3	46.04	3187.5	46.04	3380
46.06	6184.17	46.06	1830	46.06	12630	46.06	3135	46.06	3377.5
46.08	6272.5	46.08	1849.17	46.08	12399.2	46.08	3132.5	46.08	3237.5
46.1	6252.5	46.1	1909.17	46.1	12744.2	46.1	3222.5	46.1	3425
46.12	6163.33	46.12	1895	46.12	12581.7	46.12	3240	46.12	3437.5
46.14	6257.5	46.14	2001.67	46.14	12649.2	46.14	3222.5	46.14	3242.5
46.16	6113.33	46.16	1990.83	46.16	12463.3	46.16	3255	46.16	3300
46.18	6112.5	46.18	1985	46.18	12530	46.18	3187.5	46.18	3360
46.2	6218.33	46.2	2063.33	46.2	12509.2	46.2	3080	46.2	3312.5
46.22	6218.33	46.22	1994.17	46.22	12282.5	46.22	3210	46.22	3357.5
46.24	6302.5	46.24	1810.83	46.24	12275	46.24	3082.5	46.24	3402.5
46.26	6255	46.26	1915.83	46.26	12283.3	46.26	2987.5	46.26	3545
46.28	6240	46.28	1961.67	46.28	12518.3	46.28	2990	46.28	3247.5
46.3	6181.67	46.3	1850	46.3	12454.2	46.3	3137.5	46.3	3457.5
46.32	6130	46.32	1947.5	46.32	12415.8	46.32	3097.5	46.32	3402.5
46.34	6035	46.34	1941.67	46.34	12394.2	46.34	3105	46.34	3337.5
46.36	6124.17	46.36	1868.33	46.36	12519.2	46.36	3332.5	46.36	3237.5
46.38	6127.5	46.38	1821.67	46.38	12368.3	46.38	3095	46.38	3270
46.4	6168.33	46.4	1780.83	46.4	12359.2	46.4	3122.5	46.4	3297.5
46.42	6096.67	46.42	1967.5	46.42	12499.2	46.42	3125	46.42	3345
46.44	6102.5	46.44	1956.67	46.44	12491.7	46.44	2930	46.44	3335
46.46	6349.17	46.46	1938.33	46.46	12337.5	46.46	3265	46.46	3192.5
46.48	6109.17	46.48	1801.67	46.48	12382.5	46.48	3072.5	46.48	3092.5
46.5	6139.17	46.5	1826.67	46.5	12365	46.5	3217.5	46.5	3272.5
46.52	6077.5	46.52	2010.83	46.52	12311.7	46.52	2877.5	46.52	3245
46.54	6057.5	46.54	1774.17	46.54	12386.7	46.54	3060	46.54	3275
46.56	6132.5	46.56	1720	46.56	12397.5	46.56	3140	46.56	3277.5
46.58	6068.33	46.58	1803.33	46.58	12529.2	46.58	3120	46.58	3315
46.6	6113.33	46.6	1855.83	46.6	12201.7	46.6	3127.5	46.6	3332.5
46.62	6147.5	46.62	1812.5	46.62	12269.2	46.62	3227.5	46.62	3112.5
46.64	6037.5	46.64	1931.67	46.64	12353.3	46.64	2972.5	46.64	3347.5
46.66	6177.5	46.66	1782.5	46.66	12399.2	46.66	3062.5	46.66	3435
46.68	6051.67	46.68	1776.67	46.68	12321.7	46.68	2942.5	46.68	3175
46.7	6023.33	46.7	1836.67	46.7	12242.5	46.7	3145	46.7	3267.5
46.72	6121.67	46.72	1898.33	46.72	12483.3	46.72	3075	46.72	3267.5
46.74	6081.67	46.74	1646.67	46.74	12377.5	46.74	3122.5	46.74	3175
46.76	6030.83	46.76	1800	46.76	12346.7	46.76	2995	46.76	2937.5
46.78	6020.83	46.78	1775	46.78	12295	46.78	2997.5	46.78	3212.5
46.8	6111.67	46.8	1724.17	46.8	12215.8	46.8	3150	46.8	3132.5
46.82	6143.33	46.82	1891.67	46.82	12117.5	46.82	3007.5	46.82	3397.5
46.84	6015.83	46.84	1883.33	46.84	12322.5	46.84	2955	46.84	3145
46.86	6050	46.86	1891.67	46.86	12315	46.86	2992.5	46.86	3052.5
46.88	6016.67	46.88	1900.83	46.88	12323.3	46.88	3075	46.88	3270
46.9	6125.83	46.9	1786.67	46.9	12294.2	46.9	3045	46.9	3162.5
46.92	6050	46.92	1829.17	46.92	11998.3	46.92	3127.5	46.92	3200
46.94	6041.67	46.94	1830.83	46.94	12235.8	46.94	3137.5	46.94	3160
46.96	6061.67	46.96	1815.83	46.96	12028.3	46.96	3000	46.96	3277.5
46.98	6115.83	46.98	1880.83	46.98	12247.5	46.98	3047.5	46.98	3207.5
47	5940	47	1751.67	47	12121.7	47	2990	47	3207.5
47.02	6140	47.02	1751.67	47.02	12299.2	47.02	2952.5	47.02	3112.5
47.04	6022.5	47.04	1831.67	47.04	12260.8	47.04	3000	47.04	3127.5
47.06	6010.83	47.06	1814.17	47.06	12107.5	47.06	3040	47.06	3157.5
47.08	5943.33	47.08	1633.33	47.08	12099.2	47.08	2925	47.08	3155
47.1	5895	47.1	1853.33	47.1	12234.2	47.1	2935	47.1	3180
47.12	5987.5	47.12	1730.83	47.12	12136.7	47.12	3042.5	47.12	3175
47.14	5961.67	47.14	1755.83	47.14	12159.2	47.14	2857.5	47.14	3160
47.16	5834.17	47.16	1855.83	47.16	12114.2	47.16	2952.5	47.16	3130
47.18	6060.83	47.18	1820.83	47.18	12205.8	47.18	2887.5	47.18	3215
47.2	5831.67	47.2	1825.83	47.2	12129.2	47.2	3027.5	47.2	3047.5
47.22	5923.33	47.22	1803.33	47.22	12243.3	47.22	3022.5	47.22	3217.5
47.24	5930	47.24	1705	47.24	12230	47.24	2962.5	47.24	3132.5
47.26	6010.83	47.26	1738.33	47.26	12184.2	47.26	2865	47.26	3112.5
47.28	5950	47.28	1745	47.28	12203.3	47.28	2887.5	47.28	3160
47.3	5974.17	47.3	1681.67	47.3	12215	47.3	2942.5	47.3	3130
47.32	6037.5	47.32	1909.17	47.32	12210.8	47.32	3160	47.32	3155
47.34	5804.17	47.34	1584.17	47.34	12115	47.34	3102.5	47.34	3155
47.36	5959.17	47.36	1710	47.36	12107.5	47.36	3025	47.36	3160
47.38	6019.17	47.38	1753.33	47.38	12260	47.38	2940	47.38	3102.5
47.4	6020	47.4	1690	47.4	12084.2	47.4	2937.5	47.4	3137.5
47.42	6004.17	47.42	1835.83	47.42	12132.5	47.42	3070	47.42	3022.5
47.44	5817.5	47.44	1760	47.44	12156.7	47.44	2962.5	47.44	3200
47.46	5964.17	47.46	1684.17	47.46	12166.7	47.46	2932.5	47.46	3205
47.48	5989.17	47.48	1729.17	47.48	12096.7	47.48	2975	47.48	3135
47.5	5980.83	47.5	1565	47.5	12094.2	47.5	3035	47.5	2920
47.52	6030.83	47.52	1680	47.52	12201.7	47.52	2950	47.52	3185
47.54	5868.33	47.54	1555	47.54	12000	47.54	2917.5	47.54	3115
47.56	5859.17	47.56	1671.67	47.56	12111.7	47.56	2877.5	47.56	3110
47.58	5855.83	47.58	1845.83	47.58	12059.2	47.58	2992.5	47.58	3087.5
47.6	5903.33	47.6	1679.17	47.6	12055	47.6	2830	47.6	3060
47.62	5878.33	47.62	1613.33	47.62	12156.7	47.62	2762.5	47.62	3212.5
47.64	5960	47.64	1740	47.64	11894.2	47.64	2845	47.64	2957.5
47.66	6023.33	47.66	1710.83	47.66	12155	47.66	2850	47.66	3045
47.68	5815.83	47.68	1646.67	47.68	12008.3	47.68	2877.5	47.68	3147.5
47.7	5856.67	47.7	1735.83	47.7	12015.8	47.7	2857.5	47.7	3092.5
47.72	5911.67	47.72	1769.17	47.72	12135	47.72	2892.5	47.72	3065
47.74	5690	47.74	1817.5	47.74	12083.3	47.74	2815	47.74	2967.5
47.76	5833.33	47.76	1742.5	47.76	12045.8	47.76	3002.5	47.76	2972.5
47.78	5996.67	47.78	1674.17	47.78	12105	47.78	2890	47.78	3005
47.8	5856.67	47.8	1830	47.8	12075	47.8	2895	47.8	3067.5
47.82	5818.33	47.82	1811.67	47.82	11955	47.82	2830	47.82	3012.5
47.84	5830	47.84	1622.5	47.84	11966.7	47.84	2852.5	47.84	3135
47.86	5820	47.86	1621.67	47.86	11982.5	47.86	2790	47.86	2965
47.88	5830.83	47.88	1721.67	47.88	11975.8	47.88	2830	47.88	3160
47.9	5828.33	47.9	1730	47.9	11965.8	47.9	2805	47.9	3162.5
47.92	5799.17	47.92	1606.67	47.92	11788.3	47.92	2900	47.92	2992.5
47.94	5865.83	47.94	1840.83	47.94	11964.2	47.94	2917.5	47.94	3105
47.96	5857.5	47.96	1590	47.96	12050.8	47.96	2850	47.96	2872.5
47.98	5847.5	47.98	1819.17	47.98	12128.3	47.98	3017.5	47.98	3005
48	5827.5	48	1695.83	48	11954.2	48	2820	48	3085
48.02	5811.67	48.02	1671.67	48.02	12010.8	48.02	2807.5	48.02	2865
48.04	5798.33	48.04	1659.17	48.04	11865	48.04	2975	48.04	3037.5
48.06	5834.17	48.06	1620	48.06	12071.7	48.06	2927.5	48.06	2895
48.08	5743.33	48.08	1776.67	48.08	12037.5	48.08	2757.5	48.08	2875
48.1	5910.83	48.1	1640	48.1	12087.5	48.1	2955	48.1	2907.5
48.12	5842.5	48.12	1604.17	48.12	11915	48.12	2832.5	48.12	2865
48.14	5698.33	48.14	1720	48.14	11935	48.14	2812.5	48.14	3210
48.16	5830	48.16	1648.33	48.16	11912.5	48.16	2862.5	48.16	2970
48.18	5780	48.18	1627.5	48.18	12086.7	48.18	2787.5	48.18	3072.5
48.2	5800.83	48.2	1705	48.2	12047.5	48.2	2887.5	48.2	2942.5
48.22	5756.67	48.22	1490	48.22	11821.7	48.22	2942.5	48.22	2880
48.24	5759.17	48.24	1674.17	48.24	11832.5	48.24	2940	48.24	2905
48.26	5736.67	48.26	1665	48.26	12116.7	48.26	2792.5	48.26	2932.5
48.28	5796.67	48.28	1575.83	48.28	12033.3	48.28	2910	48.28	2885
48.3	5764.17	48.3	1688.33	48.3	11916.7	48.3	2880	48.3	2985
48.32	5792.5	48.32	1692.5	48.32	11887.5	48.32	2912.5	48.32	3132.5
48.34	5855	48.34	1528.33	48.34	11936.7	48.34	2832.5	48.34	3085
48.36	5814.17	48.36	1610.83	48.36	11904.2	48.36	2725	48.36	3112.5
48.38	5761.67	48.38	1523.33	48.38	11911.7	48.38	2775	48.38	3027.5
48.4	5738.33	48.4	1430.83	48.4	11996.7	48.4	2830	48.4	3112.5
48.42	5820	48.42	1535.83	48.42	11810	48.42	2955	48.42	2872.5
48.44	5800	48.44	1689.17	48.44	11889.2	48.44	2752.5	48.44	3077.5
48.46	5724.17	48.46	1719.17	48.46	11896.7	48.46	2845	48.46	2835
48.48	5746.67	48.48	1552.5	48.48	11815.8	48.48	2735	48.48	2937.5
48.5	5815	48.5	1646.67	48.5	11862.5	48.5	2875	48.5	2945
48.52	5779.17	48.52	1580.83	48.52	11981.7	48.52	2857.5	48.52	2962.5
48.54	5698.33	48.54	1588.33	48.54	11831.7	48.54	2665	48.54	2950
48.56	5730	48.56	1530	48.56	11782.5	48.56	2872.5	48.56	3037.5
48.58	5640	48.58	1683.33	48.58	12012.5	48.58	2757.5	48.58	3007.5
48.6	5709.17	48.6	1545.83	48.6	12046.7	48.6	2805	48.6	2765
48.62	5767.5	48.62	1685	48.62	11924.2	48.62	2872.5	48.62	2900
48.64	5739.17	48.64	1455.83	48.64	11827.5	48.64	2840	48.64	3057.5
48.66	5720	48.66	1581.67	48.66	11833.3	48.66	2727.5	48.66	3125
48.68	5724.17	48.68	1585	48.68	11861.7	48.68	2872.5	48.68	2967.5
48.7	5736.67	48.7	1519.17	48.7	11888.3	48.7	2815	48.7	2872.5
48.72	5690.83	48.72	1573.33	48.72	11755	48.72	2865	48.72	2977.5
48.74	5571.67	48.74	1615	48.74	11953.3	48.74	2680	48.74	2930
48.76	5631.67	48.76	1618.33	48.76	11960.8	48.76	2822.5	48.76	2795
48.78	5810.83	48.78	1634.17	48.78	11878.3	48.78	2852.5	48.78	2822.5
48.8	5747.5	48.8	1462.5	48.8	11779.2	48.8	2725	48.8	2687.5
48.82	5623.33	48.82	1590.83	48.82	11792.5	48.82	2765	48.82	2927.5
48.84	5694.17	48.84	1619.17	48.84	11780	48.84	2685	48.84	2742.5
48.86	5670.83	48.86	1647.5	48.86	11870.8	48.86	2662.5	48.86	2790
48.88	5636.67	48.88	1420	48.88	11803.3	48.88	2710	48.88	2822.5
48.9	5656.67	48.9	1562.5	48.9	11928.3	48.9	2762.5	48.9	2847.5
48.92	5778.33	48.92	1646.67	48.92	11873.3	48.92	2697.5	48.92	2817.5
48.94	5768.33	48.94	1437.5	48.94	11888.3	48.94	2937.5	48.94	2977.5
48.96	5684.17	48.96	1429.17	48.96	11788.3	48.96	2805	48.96	3095
48.98	5687.5	48.98	1629.17	48.98	11780.8	48.98	2635	48.98	2925
49	5657.5	49	1632.5	49	11632.5	49	2740	49	2992.5
49.02	5604.17	49.02	1523.33	49.02	11670.8	49.02	2822.5	49.02	2975
49.04	5654.17	49.04	1480	49.04	11774.2	49.04	2877.5	49.04	2905
49.06	5590.83	49.06	1630	49.06	11832.5	49.06	2795	49.06	2950
49.08	5580	49.08	1626.67	49.08	11665	49.08	2842.5	49.08	2907.5
49.1	5712.5	49.1	1639.17	49.1	11701.7	49.1	2757.5	49.1	2937.5
49.12	5680	49.12	1639.17	49.12	11740.8	49.12	2800	49.12	2930
49.14	5606.67	49.14	1471.67	49.14	11858.3	49.14	2697.5	49.14	3050
49.16	5581.67	49.16	1298.33	49.16	11748.3	49.16	2715	49.16	2830
49.18	5586.67	49.18	1535	49.18	11550.8	49.18	2647.5	49.18	2845
49.2	5677.5	49.2	1520	49.2	11664.2	49.2	2830	49.2	2867.5
49.22	5669.17	49.22	1642.5	49.22	11530.8	49.22	2875	49.22	2875
49.24	5617.5	49.24	1479.17	49.24	11754.2	49.24	2827.5	49.24	2910
49.26	5555.83	49.26	1474.17	49.26	11720.8	49.26	2662.5	49.26	2785
49.28	5579.17	49.28	1445	49.28	11735.8	49.28	2827.5	49.28	2892.5
49.3	5626.67	49.3	1578.33	49.3	11813.3	49.3	2677.5	49.3	2797.5
49.32	5690	49.32	1464.17	49.32	11640.8	49.32	2875	49.32	2862.5
49.34	5645.83	49.34	1507.5	49.34	11759.2	49.34	2717.5	49.34	2950
49.36	5515	49.36	1584.17	49.36	11799.2	49.36	2675	49.36	2740
49.38	5560	49.38	1647.5	49.38	11645	49.38	2687.5	49.38	2840
49.4	5638.33	49.4	1521.67	49.4	11835.8	49.4	2722.5	49.4	2887.5
49.42	5657.5	49.42	1517.5	49.42	11506.7	49.42	2715	49.42	2890
49.44	5581.67	49.44	1395.83	49.44	11860.8	49.44	2672.5	49.44	2930
49.46	5642.5	49.46	1538.33	49.46	11493.3	49.46	2447.5	49.46	2872.5
49.48	5612.5	49.48	1316.67	49.48	11547.5	49.48	2732.5	49.48	2837.5
49.5	5513.33	49.5	1395.83	49.5	11709.2	49.5	2725	49.5	2827.5
49.52	5497.5	49.52	1541.67	49.52	11694.2	49.52	2725	49.52	2885
49.54	5608.33	49.54	1408.33	49.54	11790.8	49.54	2790	49.54	2862.5
49.56	5640	49.56	1467.5	49.56	11735.8	49.56	2757.5	49.56	2835
49.58	5594.17	49.58	1555.83	49.58	11555	49.58	2707.5	49.58	2742.5
49.6	5528.33	49.6	1454.17	49.6	11619.2	49.6	2762.5	49.6	2760
49.62	5604.17	49.62	1472.5	49.62	11602.5	49.62	2800	49.62	2815
49.64	5664.17	49.64	1520.83	49.64	11515	49.64	2800	49.64	2830
49.66	5453.33	49.66	1514.17	49.66	11648.3	49.66	2735	49.66	3040
49.68	5592.5	49.68	1416.67	49.68	11739.2	49.68	2745	49.68	2732.5
49.7	5542.5	49.7	1430.83	49.7	11591.7	49.7	2665	49.7	2850
49.72	5463.33	49.72	1373.33	49.72	11652.5	49.72	2540	49.72	2850
49.74	5509.17	49.74	1439.17	49.74	11572.5	49.74	2737.5	49.74	2960
49.76	5633.33	49.76	1365	49.76	11677.5	49.76	2612.5	49.76	2870
49.78	5472.5	49.78	1416.67	49.78	11570.8	49.78	2745	49.78	2695
49.8	5578.33	49.8	1348.33	49.8	11761.7	49.8	2660	49.8	2812.5
49.82	5510.83	49.82	1409.17	49.82	11775.8	49.82	2640	49.82	2685
49.84	5613.33	49.84	1270.83	49.84	11546.7	49.84	2735	49.84	2857.5
49.86	5474.17	49.86	1595.83	49.86	11545	49.86	2595	49.86	2737.5
49.88	5622.5	49.88	1455	49.88	11570.8	49.88	2710	49.88	2830
49.9	5573.33	49.9	1478.33	49.9	11631.7	49.9	2657.5	49.9	2747.5
49.92	5488.33	49.92	1400	49.92	11516.7	49.92	2525	49.92	2922.5
49.94	5517.5	49.94	1602.5	49.94	11673.3	49.94	2547.5	49.94	2700
[truncated: 1,503 more rows]

## Sheet: Figure 1f
B-CoPc-RT		B-CoPc-400			M-CoPc-RT		M-CoPc-400
energy	intensity	energy	intensity		energy	intensity	energy	intensity
7617.09	0.0046	7617.09	-0.000477502		7617.09	0.00282	7617.09	-0.00271
7620.73	-0.00519	7620.73	-0.000676149		7620.73	0.00168	7620.73	-0.00291
7624.51	-0.00293	7624.51	-0.00109		7624.51	0.000644225	7624.51	-0.00109
7628.43	-0.00309	7628.43	-0.00227		7628.43	-0.0033	7628.43	-0.00228
7632.43	-0.00445	7632.43	-0.00198		7632.43	-0.0091	7632.43	-0.00375
7636.43	-0.00157	7636.43	-0.00165		7636.43	-0.000986873	7636.43	-0.00353
7640.36	-0.00221	7640.36	-0.00166		7640.36	-0.0013	7640.36	-0.00245
7644.3	0.00277	7644.3	-0.00203		7644.3	0.00235	7644.3	-0.00195
7648.17	0.00236	7648.17	-0.00131		7648.17	0.00518	7648.17	-0.00239
7652.19	0.000167255	7652.19	-0.00205		7652.19	0.00151	7652.19	-0.00113
7656.21	0.00472	7656.21	-0.00236		7656.21	0.00838	7656.21	-0.000767708
7660.24	0.00609	7660.24	-0.00144		7660.24	0.00366	7660.24	-0.00119
7664.27	0.00691	7664.27	0.000469772		7664.27	0.000309284	7664.27	-0.000975884
7668.16	0.00617	7668.16	-0.00113		7668.16	-0.00155	7668.16	-0.00186
7672.2	-0.00246	7672.2	0.000364044		7672.2	-0.01391	7672.2	0.00148
7676.17	0.00775	7676.17	0.00014949		7676.17	-0.00181	7676.17	0.00282
7680.15	0.000139628	7680.15	-0.00214		7680.15	-0.000420909	7680.15	0.00183
7684.2	-0.00414	7684.2	-0.00416		7684.2	0.00575	7684.2	0.00138
7688.26	-0.00239	7688.26	0.000159073		7688.26	-0.000904721	7688.26	0.00308
7692.32	-0.01082	7692.32	0.000950097		7692.32	-0.00755	7692.32	0.00212
7696.31	0.00622	7696.31	0.000172662		7696.31	0.00358	7696.31	-0.00237
7696.73	0.00567	7696.73	0.000506781		7696.73	-0.00069597	7696.73	0.0013
7697.23	0.01021	7697.23	0.000740714		7697.23	0.000154945	7697.23	0.00382
7697.72	0.01051	7697.72	0.0012		7697.72	-0.00144	7697.72	0.00173
7698.14	0.00981	7698.14	0.00241		7698.14	-0.0051	7698.14	0.00141
7698.56	0.01481	7698.56	0.00172		7698.56	-0.00613	7698.56	0.0038
7699.05	0.00851	7699.05	0.00248		7699.05	-0.00193	7699.05	0.00328
7699.54	0.01053	7699.54	0.00208		7699.54	-0.00020826	7699.54	0.000874441
7700.1	0.00705	7700.1	0.000913475		7700.1	-0.00112	7700.1	-0.000607619
7700.52	0.00892	7700.52	0.000721459		7700.52	-0.00183	7700.52	-0.00105
7701.02	0.01386	7701.02	0.00104		7701.02	-0.00236	7701.02	-0.000719996
7701.51	0.01288	7701.51	0.00188		7701.51	-0.00196	7701.51	0.0014
7701.93	0.01396	7701.93	0.00328		7701.93	-0.00267	7701.93	0.00425
7702.49	0.01198	7702.49	0.00454		7702.49	-0.00117	7702.49	0.00838
7702.91	0.01049	7702.91	0.00779		7702.91	0.000642148	7702.91	0.00986
7703.33	0.01183	7703.33	0.00728		7703.33	0.00354	7703.33	0.0112
7703.75	0.00854	7703.75	0.00785		7703.75	0.00342	7703.75	0.01149
7704.32	0.00834	7704.32	0.00978		7704.32	0.0053	7704.32	0.0124
7704.81	0.01232	7704.81	0.00919		7704.81	0.00165	7704.81	0.01215
7705.37	0.01292	7705.37	0.00997		7705.37	-0.0022	7705.37	0.01261
7705.79	0.01188	7705.79	0.01061		7705.79	0.00169	7705.79	0.01167
7706.28	0.01451	7706.28	0.01267		7706.28	0.00039323	7706.28	0.01253
7706.78	0.01835	7706.78	0.01433		7706.78	0.00319	7706.78	0.01641
7707.27	0.01809	7707.27	0.01467		7707.27	0.0029	7707.27	0.01728
7707.76	0.01949	7707.76	0.01801		7707.76	0.00691	7707.76	0.01985
7708.25	0.02065	7708.25	0.02331		7708.25	0.01162	7708.25	0.02428
7708.68	0.03156	7708.68	0.02801		7708.68	0.01068	7708.68	0.02956
7709.17	0.03435	7709.17	0.03525		7709.17	0.01583	7709.17	0.03924
7709.66	0.04411	7709.66	0.04225		7709.66	0.02309	7709.66	0.04285
7710.22	0.05177	7710.22	0.04715		7710.22	0.02841	7710.22	0.04138
7710.65	0.05367	7710.65	0.04924		7710.65	0.03148	7710.65	0.04373
7711.14	0.05331	7711.14	0.04741		7711.14	0.03824	7711.14	0.05113
7711.63	0.0501	7711.63	0.04463		7711.63	0.04063	7711.63	0.05669
7712.12	0.04784	7712.12	0.04857		7712.12	0.04605	7712.12	0.05917
7712.62	0.05329	7712.62	0.05189		7712.62	0.04916	7712.62	0.0684
7713.11	0.05366	7713.11	0.05791		7713.11	0.05382	7713.11	0.08041
7713.46	0.06096	7713.46	0.06192		7713.46	0.0707	7713.46	0.09082
7714.03	0.07593	7714.03	0.07591		7714.03	0.09927	7714.03	0.12264
7714.52	0.08591	7714.52	0.09352		7714.52	0.12343	7714.52	0.15318
7715.01	0.09674	7715.01	0.11086		7715.01	0.156	7715.01	0.19562
7715.51	0.12215	7715.51	0.13469		7715.51	0.19292	7715.51	0.23091
7716	0.15551	7716	0.17055		7716	0.24921	7716	0.27218
7716.42	0.18236	7716.42	0.19459		7716.42	0.28856	7716.42	0.29311
7716.92	0.21889	7716.92	0.2299		7716.92	0.31518	7716.92	0.30936
7717.41	0.25412	7717.41	0.27068		7717.41	0.32777	7717.41	0.31449
7717.9	0.29821	7717.9	0.31598		7717.9	0.32774	7717.9	0.31741
7718.4	0.34901	7718.4	0.36903		7718.4	0.33151	7718.4	0.3279
7718.75	0.39871	7718.75	0.41235		7718.75	0.34629	7718.75	0.34292
7719.31	0.47538	7719.31	0.48581		7719.31	0.38023	7719.31	0.37676
7719.81	0.5415	7719.81	0.55581		7719.81	0.41527	7719.81	0.4117
7720.23	0.60464	7720.23	0.61869		7720.23	0.45157	7720.23	0.44808
7720.73	0.688	7720.73	0.69317		7720.73	0.50416	7720.73	0.4996
7721.22	0.75616	7721.22	0.76904		7721.22	0.55259	7721.22	0.55143
7721.64	0.82028	7721.64	0.83368		7721.64	0.6003	7721.64	0.592
7722.21	0.90587	7722.21	0.91901		7722.21	0.65704	7722.21	0.64603
7722.63	0.97042	7722.63	0.98259		7722.63	0.70037	7722.63	0.68813
7723.13	1.04741	7723.13	1.05112		7723.13	0.74522	7723.13	0.74048
7723.55	1.1061	7723.55	1.11083		7723.55	0.78558	7723.55	0.77893
7724.05	1.18026	7724.05	1.17006		7724.05	0.82402	7724.05	0.82167
7724.54	1.22982	7724.54	1.22038		7724.54	0.87413	7724.54	0.86232
7725.03	1.26676	7725.03	1.25962		7725.03	0.90137	7725.03	0.90007
7725.46	1.28999	7725.46	1.28581		7725.46	0.93654	7725.46	0.93044
7725.95	1.3099	7725.95	1.30786		7725.95	0.9763	7725.95	0.96105
7726.45	1.32223	7726.45	1.31569		7726.45	1.00897	7726.45	0.99936
7726.94	1.32618	7726.94	1.31822		7726.94	1.04577	7726.94	1.0311
7727.44	1.32349	7727.44	1.30935		7727.44	1.08177	7727.44	1.05656
7727.93	1.31394	7727.93	1.29615		7727.93	1.10699	7727.93	1.07594
7728.43	1.29981	7728.43	1.27713		7728.43	1.12236	7728.43	1.09133
7728.85	1.28045	7728.85	1.26392		7728.85	1.13379	7728.85	1.10085
7729.28	1.26107	7729.28	1.24709		7729.28	1.14001	7729.28	1.10775
7729.84	1.22765	7729.84	1.22912		7729.84	1.14661	7729.84	1.11454
7730.41	1.20047	7730.41	1.2065		7730.41	1.15297	7730.41	1.1201
7730.83	1.19974	7730.83	1.19183		7730.83	1.1522	7730.83	1.12104
7731.26	1.18918	7731.26	1.17728		7731.26	1.15351	7731.26	1.12188
7731.82	1.16541	7731.82	1.15784		7731.82	1.15332	7731.82	1.12425
7732.32	1.14931	7732.32	1.14121		7732.32	1.15417	7732.32	1.12981
7732.74	1.13839	7732.74	1.12891		7732.74	1.16374	7732.74	1.13814
7733.31	1.12592	7733.31	1.11488		7733.31	1.17397	7733.31	1.14196
7733.74	1.12088	7733.74	1.10616		7733.74	1.18015	7733.74	1.14882
7734.23	1.10577	7734.23	1.09716		7734.23	1.18795	7734.23	1.1605
7734.73	1.0939	7734.73	1.08812		7734.73	1.19983	7734.73	1.16655
7735.22	1.08901	7735.22	1.08108		7735.22	1.20515	7735.22	1.17083
7735.72	1.07898	7735.72	1.07389		7735.72	1.21041	7735.72	1.17335
7736.22	1.06003	7736.22	1.0661		7736.22	1.20437	7736.22	1.17375
7736.71	1.054	7736.71	1.05904		7736.71	1.19843	7736.71	1.17115
7737.14	1.04602	7737.14	1.05129		7737.14	1.19456	7737.14	1.16707
7737.63	1.03789	7737.63	1.0432		7737.63	1.18922	7737.63	1.16196
7738.2	1.03492	7738.2	1.03445		7738.2	1.17394	7738.2	1.15455
7738.7	1.03285	7738.7	1.02711		7738.7	1.16537	7738.7	1.1373
7739.12	1.02444	7739.12	1.01814		7739.12	1.15976	7739.12	1.1174
7739.55	1.0186	7739.55	1.01078		7739.55	1.13539	7739.55	1.09939
7740.12	1.01222	7740.12	1.00109		7740.12	1.11831	7740.12	1.07658
7740.61	1.00504	7740.61	0.99073		7740.61	1.09636	7740.61	1.05813
7741.04	0.99089	7741.04	0.98692		7741.04	1.07588	7741.04	1.04491
7741.54	0.98018	7741.54	0.97456		7741.54	1.06044	7741.54	1.02866
7742.03	0.9682	7742.03	0.96435		7742.03	1.04007	7742.03	1.01412
7742.53	0.96058	7742.53	0.95021		7742.53	1.0251	7742.53	0.99847
7742.96	0.95767	7742.96	0.94562		7742.96	1.01184	7742.96	0.9903
7743.52	0.94657	7743.52	0.93615		7743.52	1.00446	7743.52	0.97589
7743.95	0.9381	7743.95	0.92892		7743.95	0.99428	7743.95	0.97284
7744.38	0.92747	7744.38	0.91943		7744.38	0.98676	7744.38	0.96493
7744.87	0.91381	7744.87	0.91032		7744.87	0.97802	7744.87	0.95789
7745.37	0.90985	7745.37	0.90281		7745.37	0.97248	7745.37	0.95191
7745.87	0.89712	7745.87	0.89257		7745.87	0.9645	7745.87	0.94545
7746.36	0.8944	7746.36	0.88428		7746.36	0.95907	7746.36	0.94168
7746.79	0.88755	7746.79	0.87854		7746.79	0.95489	7746.79	0.93757
7747.36	0.8764	7747.36	0.87059		7747.36	0.94962	7747.36	0.93021
7747.79	0.87418	7747.79	0.86497		7747.79	0.95077	7747.79	0.9268
7748.28	0.86653	7748.28	0.85918		7748.28	0.94518	7748.28	0.92399
7748.78	0.86117	7748.78	0.85341		7748.78	0.93857	7748.78	0.91917
7749.14	0.85891	7749.14	0.84971		7749.14	0.9427	7749.14	0.91736
7749.64	0.85521	7749.64	0.84601		7749.64	0.94061	7749.64	0.91822
7750.13	0.85271	7750.13	0.8425		7750.13	0.93834	7750.13	0.91348
7750.63	0.84601	7750.63	0.83875		7750.63	0.9365	7750.63	0.91346
7751.2	0.8444	7751.2	0.83677		7751.2	0.93586	7751.2	0.91017
7751.63	0.84517	7751.63	0.83554		7751.63	0.93235	7751.63	0.9058
7752.13	0.84369	7752.13	0.83635		7752.13	0.93487	7752.13	0.9085
7752.62	0.84435	7752.62	0.83942		7752.62	0.92797	7752.62	0.90647
7753.12	0.84798	7753.12	0.83932		7753.12	0.92077	7753.12	0.90136
7753.62	0.84798	7753.62	0.83488		7753.62	0.91497	7753.62	0.89655
7754.12	0.84785	7754.12	0.83982		7754.12	0.90971	7754.12	0.88734
7754.48	0.84904	7754.48	0.84251		7754.48	0.90462	7754.48	0.88399
7754.98	0.85602	7754.98	0.8466		7754.98	0.89853	7754.98	0.8792
7755.55	0.85816	7755.55	0.84925		7755.55	0.89131	7755.55	0.86954
7756.04	0.86638	7756.04	0.85249		7756.04	0.88529	7756.04	0.8612
7756.47	0.87021	7756.47	0.85664		7756.47	0.8763	7756.47	0.85456
7757.04	0.86738	7757.04	0.86171		7757.04	0.86387	7757.04	0.84588
7757.54	0.87548	7757.54	0.86716		7757.54	0.8607	7757.54	0.83986
7758.04	0.88282	7758.04	0.87064		7758.04	0.8535	7758.04	0.83529
7758.54	0.88853	7758.54	0.8807		7758.54	0.85412	7758.54	0.82482
7759.04	0.89734	7759.04	0.88441		7759.04	0.85239	7759.04	0.83014
7759.47	0.90086	7759.47	0.88884		7759.47	0.84695	7759.47	0.82931
7759.89	0.90845	7759.89	0.89326		7759.89	0.84447	7759.89	0.82847
7760.39	0.91513	7760.39	0.8996		7760.39	0.84685	7760.39	0.82829
7760.96	0.91768	7760.96	0.90719		7760.96	0.84872	7760.96	0.8283
7761.46	0.92366	7761.46	0.91307		7761.46	0.85249	7761.46	0.83462
7761.96	0.93236	7761.96	0.91888		7761.96	0.85715	7761.96	0.84147
7762.46	0.94282	7762.46	0.92561		7762.46	0.86946	7762.46	0.84943
7763.46	0.95638	7763.46	0.93844		7763.46	0.88558	7763.46	0.86609
7764.39	0.9672	7764.39	0.95089		7764.39	0.90372	7764.39	0.88275
7765.32	0.9771	7765.32	0.96345		7765.32	0.9274	7765.32	0.90139
7766.39	0.99126	7766.39	0.97412		7766.39	0.94484	7766.39	0.92284
7767.32	0.99954	7767.32	0.98301		7767.32	0.96472	7767.32	0.93372
7768.32	1.01068	7768.32	0.99176		7768.32	0.97341	7768.32	0.942
7769.32	1.01397	7769.32	1.00017		7769.32	0.97966	7769.32	0.95519
7770.11	1.01916	7770.11	1.00458		7770.11	0.98058	7770.11	0.95978
7771.18	1.02078	7771.18	1.00997		7771.18	0.97472	7771.18	0.95935
7772.11	1.02518	7772.11	1.01306		7772.11	0.97313	7772.11	0.96541
7773.18	1.03043	7773.18	1.01625		7773.18	0.97238	7773.18	0.95541
7774.11	1.03574	7774.11	1.01886		7774.11	0.97356	7774.11	0.95629
7774.97	1.03585	7774.97	1.02232		7774.97	0.97639	7774.97	0.95646
7775.98	1.03201	7775.98	1.02107		7775.98	0.9762	7775.98	0.95485
7777.05	1.03214	7777.05	1.02108		7777.05	0.97788	7777.05	0.95623
7777.98	1.03353	7777.98	1.02264		7777.98	0.97968	7777.98	0.96045
7778.99	1.03489	7778.99	1.02132		7778.99	0.98018	7778.99	0.96255
7779.92	1.03131	7779.92	1.02204		7779.92	0.9773	7779.92	0.96895
7780.85	1.03286	7780.85	1.02102		7780.85	0.987	7780.85	0.95795
7781.93	1.02889	7781.93	1.0212		7781.93	0.99023	7781.93	0.97301
7782.93	1.02873	7782.93	1.01943		7782.93	0.99221	7782.93	0.97498
7783.86	1.02293	7783.86	1.01812		7783.86	0.9945	7783.86	0.97527
7784.87	1.02513	7784.87	1.01637		7784.87	0.99895	7784.87	0.98002
7785.8	1.02092	7785.8	1.01581		7785.8	1.00276	7785.8	0.9813
7786.88	1.01716	7786.88	1.01361		7786.88	1.00037	7786.88	0.98153
7787.96	1.0171	7787.96	1.0124		7787.96	1.00231	7787.96	0.98702
7788.89	1.02105	7788.89	1.00938		7788.89	1.00192	7788.89	0.98452
7789.83	1.02412	7789.83	1.00842		7789.83	1.00499	7789.83	0.98668
7790.76	1.02255	7790.76	1.00758		7790.76	1.01033	7790.76	0.99121
7791.84	1.01963	7791.84	1.00661		7791.84	1.01578	7791.84	0.99467
7792.85	1.01663	7792.85	1.00736		7792.85	1.0157	7792.85	1.00117
7793.78	1.01562	7793.78	1.00122		7793.78	1.01389	7793.78	1.00062
7794.79	1.01034	7794.79	1.00027		7794.79	1.01063	7794.79	1.00283
7795.73	1.0066	7795.73	1		7795.73	1.01483	7795.73	1.00204
7796.73	1.00584	7796.73	0.99583		7796.73	1.02076	7796.73	1.00552
7797.74	1.00389	7797.74	0.99253		7797.74	1.01424	7797.74	1.00615
7798.68	0.99909	7798.68	0.98795		7798.68	1.00465	7798.68	1.00162
7799.62	0.99597	7799.62	0.98744		7799.62	1.01275	7799.62	1.00169
7800.56	0.99151	7800.56	0.98545		7800.56	1.0199	7800.56	1.00676
7801.49	0.98826	7801.49	0.98102		7801.49	1.02145	7801.49	1.00435
7802.57	0.98672	7802.57	0.97822		7802.57	1.02071	7802.57	1.00397
7803.51	0.98487	7803.51	0.979		7803.51	1.02078	7803.51	1.00489
7804.52	0.98138	7804.52	0.97881		7804.52	1.02327	7804.52	1.00681
7805.53	0.98458	7805.53	0.97618		7805.53	1.01993	7805.53	1.00725
7806.47	0.97934	7806.47	0.97367		7806.47	1.01948	7806.47	1.00228
7807.63	0.97889	7807.63	0.96759		7807.63	1.01877	7807.63	0.99951
7808.49	0.97453	7808.49	0.96778		7808.49	1.0146	7808.49	1.0014
7809.51	0.97771	7809.51	0.96716		7809.51	1.02118	7809.51	1.00261
7810.59	0.97968	7810.59	0.96568		7810.59	1.02229	7810.59	0.99997
7811.46	0.97779	7811.46	0.96625		7811.46	1.02051	7811.46	0.99864
7812.54	0.97614	7812.54	0.96704		7812.54	1.01054	7812.54	0.99819
7814.5	0.97906	7814.5	0.9676		7814.5	1.00501	7814.5	0.99438
7816.45	0.97398	7816.45	0.96896		7816.45	1.00111	7816.45	0.99332
7818.41	0.97764	7818.41	0.96937		7818.41	0.998	7818.41	0.9842
7820.44	0.97841	7820.44	0.97239		7820.44	0.99646	7820.44	0.98313
7822.18	0.98482	7822.18	0.97276		7822.18	0.99056	7822.18	0.98028
7824.21	0.98218	7824.21	0.97452		7824.21	0.98818	7824.21	0.97638
7826.17	0.97809	7826.17	0.97661		7826.17	0.98362	7826.17	0.97696
7828.13	0.98331	7828.13	0.98153		7828.13	0.98357	7828.13	0.97381
7830.02	0.98351	7830.02	0.97861		7830.02	0.98195	7830.02	0.97293
7831.98	0.98306	7831.98	0.98232		7831.98	0.98041	7831.98	0.96991
7834.01	0.97853	7834.01	0.99003		7834.01	0.96996	7834.01	0.97092
7835.98	0.98877	7835.98	0.98596		7835.98	0.97892	7835.98	0.97227
7837.87	0.9915	7837.87	0.98799		7837.87	0.97773	7837.87	0.96986
7840.06	0.99349	7840.06	0.99027		7840.06	0.97786	7840.06	0.96874
7841.95	0.99504	7841.95	0.99273		7841.95	0.96404	7841.95	0.96587
7843.99	0.99602	7843.99	0.99525		7843.99	0.96828	7843.99	0.96247
7845.89	0.99475	7845.89	0.99176		7845.89	0.9549	7845.89	0.9606
7847.86	0.9883	7847.86	0.99681		7847.86	0.94826	7847.86	0.95846
7849.83	1.00117	7849.83	0.99664		7849.83	0.9589	7849.83	0.95725
7851.73	1.00093	7851.73	0.99652		7851.73	0.95978	7851.73	0.95477
7853.56	0.99761	7853.56	0.99486		7853.56	0.94606	7853.56	0.96023
7855.68	1.00428	7855.68	0.99537		7855.68	0.95456	7855.68	0.95901
7857.66	1.0104	7857.66	0.99917		7857.66	0.96876	7857.66	0.96228
7859.63	1.00992	7859.63	1.00149		7859.63	0.96993	7859.63	0.96706
7861.61	1.01096	7861.61	1.00294		7861.61	0.97684	7861.61	0.96947
7863.59	1.01645	7863.59	1.00114		7863.59	0.98605	7863.59	0.97575
7865.64	1.01809	7865.64	1.00215		7865.64	0.991	7865.64	0.97689
7867.7	1.01501	7867.7	1.00512		7867.7	0.99898	7867.7	0.98546
7869.53	1.01264	7869.53	1.0064		7869.53	1.00083	7869.53	0.99155
7871.66	1.00734	7871.66	1.00456		7871.66	1.0029	7871.66	0.99589
7873.57	1.00274	7873.57	1.00402		7873.57	1.01364	7873.57	1.00105
7875.56	1.00734	7875.56	1.00043		7875.56	1.01605	7875.56	1.00406
7877.47	1.01708	7877.47	1.00214		7877.47	1.02141	7877.47	1.00803
7879.46	1.01086	7879.46	1.00364		7879.46	1.02063	7879.46	1.01134
7881.45	0.99633	7881.45	1.00313		7881.45	1.02216	7881.45	1.01499
7883.44	1.00397	7883.44	1.00284		7883.44	1.02323	7883.44	1.0128
7885.28	0.99231	7885.28	1.00309		7885.28	1.01555	7885.28	1.01347
7887.49	1.00896	7887.49	1.00027		7887.49	1.01359	7887.49	1.01188
7889.48	1.00884	7889.48	1.00235		7889.48	1.01486	7889.48	1.01023
7891.48	1.00064	7891.48	1.00021		7891.48	1.00845	7891.48	1.0089
7893.47	1.0028	7893.47	0.99774		7893.47	1.00965	7893.47	1.00839
7895.47	0.99844	7895.47	0.99874		7895.47	1.01129	7895.47	1.00674
7897.47	0.99956	7897.47	0.99872		7897.47	1.00971	7897.47	1.00602
7899.46	0.99615	7899.46	0.99842		7899.46	1.00565	7899.46	1.00406
7901.31	1.00094	7901.31	0.99864		7901.31	1.00274	7901.31	1.00402
7903.46	0.99261	7903.46	0.99828		7903.46	1.00559	7903.46	1.00479
7905.39	0.99853	7905.39	0.99561		7905.39	1.00012	7905.39	1.0034
7907.32	0.99739	7907.32	0.99614		7907.32	0.99639	7907.32	1.0019
7909.32	1.00019	7909.32	0.99695		7909.32	0.99759	7909.32	0.99766
7911.32	1.00095	7911.32	0.99571		7911.32	1.00055	7911.32	0.99722
7913.4	1.00131	7913.4	0.99607		7913.4	0.99718	7913.4	0.99411
7916.3	1.00477	7916.3	0.99605		7916.3	0.9982	7916.3	0.9942
7919.2	1.00525	7919.2	0.99478		7919.2	0.99288	7919.2	0.99258
7922.18	1.00292	7922.18	0.99548		7922.18	0.99536	7922.18	0.99323
7925.16	1.00122	7925.16	0.99549		7925.16	0.99482	7925.16	0.99191
7927.99	0.99716	7927.99	0.99649		7927.99	0.98771	7927.99	0.99133
7930.97	1.0012	7930.97	0.99798		7930.97	0.98658	7930.97	0.99366
7933.73	1.00208	7933.73	1.00104		7933.73	0.99229	7933.73	0.99077
7936.8	0.99329	7936.8	0.99896		7936.8	0.99031	7936.8	0.99336
7939.71	0.98108	7939.71	1.0016		7939.71	0.96927	7939.71	0.99372
7942.63	1.00348	7942.63	1.00218		7942.63	0.99452	7942.63	0.99572
7945.62	1.00687	7945.62	1.00464		7945.62	0.99275	7945.62	0.99649
7948.62	1.00258	7948.62	1.00211		7948.62	0.99128	7948.62	0.99131
7951.55	1.00731	7951.55	1.00088		7951.55	0.98372	7951.55	0.99184
7954.47	1.00058	7954.47	1.00116		7954.47	0.98199	7954.47	0.99261
7957.48	1.004	7957.48	1.00135		7957.48	0.98442	7957.48	0.99121
7960.26	1.00712	7960.26	1.00183		7960.26	0.98682	7960.26	0.99192
7963.27	1.0013	7963.27	0.99936		7963.27	0.98779	7963.27	0.98887
7966.13	1.00085	7966.13	1.00047		7966.13	0.99138	7966.13	0.98931
7969.22	1.00213	7969.22	1.0029		7969.22	1.0001	7969.22	0.99439
7972.16	0.99716	7972.16	1.0046		7972.16	0.99049	7972.16	0.99241
7975.18	1.00068	7975.18	1.00393		7975.18	0.97825	7975.18	0.98832
7978.12	1.00159	7978.12	1.00123		7978.12	0.98986	7978.12	0.99442
7981.07	1.0019	7981.07	1.00087		7981.07	0.99664	7981.07	0.99913
7984.02	1.00264	7984.02	1.00137		7984.02	1.00054	7984.02	0.996
7986.89	1.00043	7986.89	1.00136		7986.89	1.00534	7986.89	0.99646
7989.92	1.00037	7989.92	1.0024		7989.92	1.00035	7989.92	0.9989
7992.8	0.99665	7992.8	1.00281		7992.8	1.00218	7992.8	0.9989
7995.91	0.9986	7995.91	1.00122		7995.91	1.0034	7995.91	1.00021
7998.87	0.99807	7998.87	0.9983		7998.87	0.99666	7998.87	0.99912
8001.91	1.00147	8001.91	0.99884		8001.91	1.00416	8001.91	0.9991
8004.88	1.00104	8004.88	0.9983		8004.88	1.00279	8004.88	1.00416
8007.92	0.99458	8007.92	0.99846		8007.92	1.00681	8007.92	1.00597
8010.89	1.00185	8010.89	0.99947		8010.89	1.00831	8010.89	1.0057
8013.86	0.99599	8013.86	0.99807		8013.86	1.00851	8013.86	1.00634
8016.84	1.00041	8016.84	0.99916		8016.84	1.0046	8016.84	1.00732
8019.74	1.00162	8019.74	1.00113		8019.74	1.00557	8019.74	1.00792
8022.87	0.99701	8022.87	1.00098		8022.87	1.00994	8022.87	1.01174
8025.77	0.98153	8025.77	1.00152		8025.77	1.0073	8025.77	1.00899
8028.84	0.9726	8028.84	1.00157		8028.84	1.00457	8028.84	1.00472
8031.82	0.99118	8031.82	1.00067		8031.82	0.99967	8031.82	1.00883
8034.89	1.00174	8034.89	1.00304		8034.89	1.00163	8034.89	1.00915
8037.88	0.99863	8037.88	1.00147		8037.88	1.00233	8037.88	1.00713
8040.87	0.99622	8040.87	1.00323		8040.87	0.99938	8040.87	1.00633
8043.79	0.9993	8043.79	1.00165		8043.79	0.99097	8043.79	1.00823
8046.86	0.99158	8046.86	1.00086		8046.86	0.98744	8046.86	1.00245
8049.94	0.99246	8049.94	1.00067		8049.94	0.99177	8049.94	0.99657
8052.86	0.99732	8052.86	0.99959		8052.86	0.99196	8052.86	0.99972
8055.95	0.99861	8055.95	0.9997		8055.95	0.99173	8055.95	0.99928
8058.95	0.98373	8058.95	1.00208		8058.95	0.9824	8058.95	1.00175
8062.04	0.97466	8062.04	1.00296		8062.04	0.9696	8062.04	1.00139
8064.9	0.99287	8064.9	0.99896		8064.9	0.99319	8064.9	0.99567
8067.99	0.99577	8067.99	1.00221		8067.99	0.99143	8067.99	1.00191
8071	1.00028	8071	1.00775		8071	0.98826	8071	1.00655
8074.1	0.9925	8074.1	0.99987		8074.1	0.98774	8074.1	0.99866
8077.12	0.99591	8077.12	0.99682		8077.12	0.98146	8077.12	0.99684
8080.22	0.99836	8080.22	0.99723		8080.22	0.99053	8080.22	0.99703
8083.25	0.99611	8083.25	0.99785		8083.25	0.99355	8083.25	1.00004
8086.27	0.98778	8086.27	1.00323		8086.27	0.98915	8086.27	1.00896
8089.31	0.97957	8089.31	1.00382		8089.31	0.97365	8089.31	1.00903
8092.26	1.00272	8092.26	0.99705		8092.26	1.00216	8092.26	0.99822
8095.29	1.00434	8095.29	1.00056		8095.29	0.9984	8095.29	0.99719
8098.25	1.00476	8098.25	1.00131		8098.25	0.99847	8098.25	0.99886
8101.45	1.00526	8101.45	0.99887		8101.45	0.99552	8101.45	0.99944
8104.49	1.00022	8104.49	0.99683		8104.49	0.98474	8104.49	0.99807
8107.61	1.00447	8107.61	0.99712		8107.61	0.98922	8107.61	0.99982
8110.74	0.99748	8110.74	0.99658		8110.74	0.99339	8110.74	0.99808
8113.79	0.99663	8113.79	0.99662		8113.79	1.00142	8113.79	0.99568
8117.54	0.99892	8117.54	0.99993		8117.54	0.99938	8117.54	0.99687
8121.3	1.0071	8121.3	0.99723		8121.3	0.99689	8121.3	0.99895
8125.22	1.00704	8125.22	0.99893		8125.22	0.99613	8125.22	0.99279
8129.15	1.00337	8129.15	1.00292		8129.15	1.00434	8129.15	0.99712
8133.08	1.00121	8133.08	0.99799		8133.08	0.99777	8133.08	1.00284
8136.93	0.99914	8136.93	0.99561		8136.93	1.00278	8136.93	1.0021
8140.94	1.00344	8140.94	0.99774		8140.94	1.00744	8140.94	1.00207
8144.88	0.9936	8144.88	0.9966		8144.88	1.00203	8144.88	1.00441
8148.75	0.99547	8148.75	0.99743		8148.75	1.01215	8148.75	1.00446
8152.7	0.9998	8152.7	0.99887		8152.7	1.00758	8152.7	1.00586
8156.49	1.00052	8156.49	1.00136		8156.49	1.00564	8156.49	1.00351
8160.36	0.98834	8160.36	0.99715		8160.36	0.99735	8160.36	1.00519
8164.4	1.00358	8164.4	1.0003		8164.4	1.0041	8164.4	1.00322
8168.45	0.99919	8168.45	0.99925		8168.45	1.0117	8168.45	1.00535
8172.41	1.00356	8172.41	1.00077		8172.41	1.00945	8172.41	1.00406
8176.31	1.00474	8176.31	0.999		8176.31	1.01416	8176.31	1.0034
8180.2	1.00471	8180.2	0.99935		8180.2	1.0101	8180.2	1.00101
8184.18	1.00287	8184.18	1.00004		8184.18	1.00871	8184.18	1.00199
8188.08	0.99692	8188.08	1.00037		8188.08	1.01321	8188.08	1.00042
8191.99	1.00272	8191.99	0.99989		8191.99	1.00798	8191.99	1.00067
8196.06	1.00469	8196.06	0.99821		8196.06	1.00792	8196.06	1.00186
8199.98	1.00051	8199.98	0.99896		8199.98	1.01006	8199.98	1.00134
8204.06	1.00158	8204.06	0.99713		8204.06	1.00847	8204.06	1.00039
8207.98	1.00083	8207.98	0.99682		8207.98	1.01183	8207.98	0.99997
8211.91	1.00243	8211.91	0.99924		8211.91	1.00467	8211.91	1.00214
8215.84	1.00285	8215.84	1.00057		8215.84	1.01055	8215.84	0.99888
8219.77	0.9973	8219.77	1.00139		8219.77	1.01118	8219.77	0.99947
8223.87	0.97908	8223.87	1.00138		8223.87	0.99101	8223.87	1.00032
8227.97	1.00213	8227.97	1.0022		8227.97	1.00826	8227.97	0.99766
8232	1.00273	8232	1.00139		8232	1.00752	8232	0.99721
8235.87	1.00113	8235.87	1.00332		8235.87	1.00864	8235.87	1.00014
8239.83	0.99709	8239.83	0.99936		8239.83	1.00398	8239.83	0.99592
8243.78	1.00105	8243.78	1.00121		8243.78	1.00917	8243.78	0.99731
8247.99	0.99973	8247.99	0.9997		8247.99	1.00451	8247.99	0.99699
8251.95	1.0043	8251.95	1.00111		8251.95	1.01399	8251.95	0.99319
8256.01	1.00251	8256.01	1.00162		8256.01	1.00244	8256.01	0.99429
8260.06	1.01269	8260.06	1.00198		8260.06	1.00999	8260.06	0.99507
8264.04	1.01022	8264.04	0.99949		8264.04	1.01209	8264.04	0.99416
8268.02	1.01508	8268.02	0.99942		8268.02	1.00712	8268.02	0.99356
8272.09	1.01385	8272.09	0.99619		8272.09	1.01229	8272.09	0.99285
8276	1.0137	8276	0.99741		8276	1.01004	8276	0.99183
8280.16	1.01099	8280.16	0.9986		8280.16	1.01283	8280.16	0.99525
8284.24	1.01756	8284.24	1.00093		8284.24	0.99546	8284.24	0.99939
8288.32	1.01462	8288.32	1.00047		8288.32	1.00561	8288.32	0.99569
8292.41	1.01729	8292.41	1.00068		8292.41	1.00897	8292.41	0.99802
8296.34	1.02109	8296.34	1.0001		8296.34	1.0103	8296.34	0.99673
8300.27	1.0202	8300.27	0.99989		8300.27	1.01453	8300.27	0.99737
8304.54	1.01871	8304.54	1.00426		8304.54	1.01217	8304.54	0.9945
8308.64	0.97981	8308.64	1.00329		8308.64	0.98133	8308.64	0.99693
8312.67	0.99003	8312.67	1.00339		8312.67	0.98796	8312.67	0.9928

## Sheet: Figure 1g
B-CoPc-RT		B-CoPc-400		M-CoPc-RT		M-CoPc-400
R	intensity	R	intensity	intensity	intensity	R	intensity
0	0.19834	0	0.01066	0	0.03471	0	0.07417
0.03068	0.1958	0.03068	0.04104	0.03068	0.03515	0.03068	0.08151
0.06136	0.18846	0.06136	0.07705	0.06136	0.03643	0.06136	0.09883
0.09204	0.17714	0.09204	0.10779	0.09204	0.03849	0.09204	0.11848
0.12272	0.16339	0.12272	0.13053	0.12272	0.04121	0.12272	0.13526
0.1534	0.14959	0.1534	0.14335	0.1534	0.04446	0.1534	0.14609
0.18408	0.13905	0.18408	0.14502	0.18408	0.04811	0.18408	0.14923
0.21476	0.1354	0.21476	0.13512	0.21476	0.05204	0.21476	0.1439
0.24544	0.14096	0.24544	0.11402	0.24544	0.0562	0.24544	0.13025
0.27612	0.15511	0.27612	0.08306	0.27612	0.06063	0.27612	0.10956
0.3068	0.17492	0.3068	0.04504	0.3068	0.06548	0.3068	0.0852
0.33748	0.19691	0.33748	0.01854	0.33748	0.07103	0.33748	0.06559
0.36816	0.21807	0.36816	0.05556	0.36816	0.07767	0.36816	0.06666
0.39884	0.23607	0.39884	0.1017	0.39884	0.08582	0.39884	0.09142
0.42951	0.24921	0.42951	0.14445	0.42951	0.09586	0.42951	0.12578
0.46019	0.25631	0.46019	0.17963	0.46019	0.10803	0.46019	0.16013
0.49087	0.25679	0.49087	0.20386	0.49087	0.12239	0.49087	0.18931
0.52155	0.25065	0.52155	0.21428	0.52155	0.13879	0.52155	0.20984
0.55223	0.23869	0.55223	0.20874	0.55223	0.15694	0.55223	0.21918
0.58291	0.22272	0.58291	0.18592	0.58291	0.17639	0.58291	0.21555
0.61359	0.20594	0.61359	0.14541	0.61359	0.19663	0.61359	0.19812
0.64427	0.19321	0.64427	0.0879	0.64427	0.21711	0.64427	0.16732
0.67495	0.1904	0.67495	0.01714	0.67495	0.2373	0.67495	0.12609
0.70563	0.20177	0.70563	0.07307	0.70563	0.25674	0.70563	0.08579
0.73631	0.22717	0.73631	0.16883	0.73631	0.27507	0.73631	0.08483
0.76699	0.26268	0.76699	0.27053	0.76699	0.29211	0.76699	0.14018
0.79767	0.30341	0.79767	0.37342	0.79767	0.30792	0.79767	0.2176
0.82835	0.34514	0.82835	0.47266	0.82835	0.32281	0.82835	0.30069
0.85903	0.38468	0.85903	0.56342	0.85903	0.3374	0.85903	0.38213
0.88971	0.41977	0.88971	0.64122	0.88971	0.35256	0.88971	0.45654
0.92039	0.44909	0.92039	0.70213	0.92039	0.36934	0.92039	0.51932
0.95107	0.47229	0.95107	0.74315	0.95107	0.38885	0.95107	0.56645
0.98175	0.49007	0.98175	0.7625	0.98175	0.41204	0.98175	0.59463
1.01243	0.50427	1.01243	0.75998	1.01243	0.43952	1.01243	0.60145
1.04311	0.51791	1.04311	0.73744	1.04311	0.47141	1.04311	0.58559
1.07379	0.5349	1.07379	0.69935	1.07379	0.5073	1.07379	0.54701
1.10447	0.55945	1.10447	0.65364	1.10447	0.54631	1.10447	0.4873
1.13515	0.59501	1.13515	0.61241	1.13515	0.58713	1.13515	0.41033
1.16583	0.6434	1.16583	0.59122	1.16583	0.62825	1.16583	0.32415
1.1965	0.70428	1.1965	0.60432	1.1965	0.66799	1.1965	0.24703
1.22718	0.77547	1.22718	0.65674	1.22718	0.70465	1.22718	0.21835
1.25786	0.85349	1.25786	0.74168	1.25786	0.73657	1.25786	0.26913
1.28854	0.93429	1.28854	0.84615	1.28854	0.76227	1.28854	0.37026
1.31922	1.01367	1.31922	0.95707	1.31922	0.78041	1.31922	0.48712
1.3499	1.08763	1.3499	1.06369	1.3499	0.78993	1.3499	0.60238
1.38058	1.15252	1.38058	1.15779	1.38058	0.79005	1.38058	0.7066
1.41126	1.20519	1.41126	1.23332	1.41126	0.78029	1.41126	0.7936
1.44194	1.24305	1.44194	1.28617	1.44194	0.76052	1.44194	0.85906
1.47262	1.26416	1.47262	1.31389	1.47262	0.73096	1.47262	0.9001
1.5033	1.26727	1.5033	1.3156	1.5033	0.69218	1.5033	0.91522
1.53398	1.25184	1.53398	1.29185	1.53398	0.64509	1.53398	0.90417
1.56466	1.21804	1.56466	1.24445	1.56466	0.5909	1.56466	0.86797
1.59534	1.16677	1.59534	1.17632	1.59534	0.53118	1.59534	0.80875
1.62602	1.09958	1.62602	1.09126	1.62602	0.46773	1.62602	0.72962
1.6567	1.01866	1.6567	0.99372	1.6567	0.40271	1.6567	0.63453
1.68738	0.92673	1.68738	0.88858	1.68738	0.33858	1.68738	0.52807
1.71806	0.82699	1.71806	0.78085	1.71806	0.27834	1.71806	0.41528
1.74874	0.72302	1.74874	0.67545	1.74874	0.2257	1.74874	0.30163
1.77942	0.61873	1.77942	0.57687	1.77942	0.18528	1.77942	0.19376
1.8101	0.51825	1.8101	0.48885	1.8101	0.16174	1.8101	0.10453
1.84078	0.42595	1.84078	0.41399	1.84078	0.15622	1.84078	0.08051
1.87146	0.34628	1.87146	0.35325	1.87146	0.16375	1.87146	0.13193
1.90214	0.28332	1.90214	0.30558	1.90214	0.1766	1.90214	0.19024
1.93282	0.23945	1.93282	0.26812	1.93282	0.18879	1.93282	0.23656
1.9635	0.21312	1.9635	0.23704	1.9635	0.19696	1.9635	0.26735
1.99418	0.19801	1.99418	0.20881	1.99418	0.19967	1.99418	0.28219
2.02485	0.18579	2.02485	0.18124	2.02485	0.19672	2.02485	0.28199
2.05553	0.16964	2.05553	0.15408	2.05553	0.18881	2.05553	0.26847
2.08621	0.14566	2.08621	0.12952	2.08621	0.17736	2.08621	0.24383
2.11689	0.11281	2.11689	0.11295	2.11689	0.1645	2.11689	0.21056
2.14757	0.07398	2.14757	0.11177	2.14757	0.15291	2.14757	0.17119
2.17825	0.04803	2.17825	0.1289	2.17825	0.14549	2.17825	0.12814
2.20893	0.0781	2.20893	0.1597	2.20893	0.14443	2.20893	0.08355
2.23961	0.13822	2.23961	0.19822	2.23961	0.15009	2.23961	0.03936
2.27029	0.20603	2.27029	0.24049	2.27029	0.16081	2.27029	0.00912
2.30097	0.27535	2.30097	0.28412	2.30097	0.17395	2.30097	0.04632
2.33165	0.34264	2.33165	0.32739	2.33165	0.18686	2.33165	0.08427
2.36233	0.40506	2.36233	0.36882	2.36233	0.19747	2.36233	0.11934
2.39301	0.46019	2.39301	0.40693	2.39301	0.20426	2.39301	0.15108
2.42369	0.50603	2.42369	0.44023	2.42369	0.20629	2.42369	0.17905
2.45437	0.54101	2.45437	0.46723	2.45437	0.20305	2.45437	0.20267
2.48505	0.56403	2.48505	0.48656	2.48505	0.19443	2.48505	0.22115
2.51573	0.57452	2.51573	0.4971	2.51573	0.18064	2.51573	0.2336
2.54641	0.57243	2.54641	0.49818	2.54641	0.16221	2.54641	0.23911
2.57709	0.5582	2.57709	0.48963	2.57709	0.13988	2.57709	0.23691
2.60777	0.53282	2.60777	0.47198	2.60777	0.11465	2.60777	0.2265
2.63845	0.49772	2.63845	0.44656	2.63845	0.08775	2.63845	0.20776
2.66913	0.45482	2.66913	0.41552	2.66913	0.06095	2.66913	0.18103
2.69981	0.4065	2.69981	0.38187	2.69981	0.03783	2.69981	0.14719
2.73049	0.35564	2.73049	0.3494	2.73049	0.02896	2.73049	0.10772
2.76117	0.30572	2.76117	0.32217	2.76117	0.0412	2.76117	0.06517
2.79184	0.26095	2.79184	0.30354	2.79184	0.05996	2.79184	0.02846
2.82252	0.22614	2.82252	0.29483	2.82252	0.07759	2.82252	0.04243
2.8532	0.20565	2.8532	0.29441	2.8532	0.09192	2.8532	0.08304
2.88388	0.20079	2.88388	0.2983	2.88388	0.10212	2.88388	0.12247
2.91456	0.20819	2.91456	0.3018	2.91456	0.10786	2.91456	0.15645
2.94524	0.22175	2.94524	0.3008	2.94524	0.1091	2.94524	0.18307
2.97592	0.23586	2.97592	0.2924	2.97592	0.10607	2.97592	0.20128
3.0066	0.24667	3.0066	0.27514	3.0066	0.0992	3.0066	0.21088
3.03728	0.25197	3.03728	0.2489	3.03728	0.08914	3.03728	0.21253
3.06796	0.25074	3.06796	0.21506	3.06796	0.07677	3.06796	0.20792
3.09864	0.24287	3.09864	0.17689	3.09864	0.06324	3.09864	0.19985
3.12932	0.22897	3.12932	0.14088	3.12932	0.05027	3.12932	0.19208
3.16	0.21029	3.16	0.11909	3.16	0.04054	3.16	0.18868
3.19068	0.18886	3.19068	0.12457	3.19068	0.03746	3.19068	0.19251
3.22136	0.16757	3.22136	0.15422	3.22136	0.04186	3.22136	0.20367
3.25204	0.1504	3.25204	0.19391	3.25204	0.05049	3.25204	0.21953
3.28272	0.14191	3.28272	0.23361	3.28272	0.05994	3.28272	0.23609
3.3134	0.14511	3.3134	0.26788	3.3134	0.06833	3.3134	0.24946
3.34408	0.15922	3.34408	0.29371	3.34408	0.07472	3.34408	0.25643
3.37476	0.18045	3.37476	0.30948	3.37476	0.07867	3.37476	0.25473
3.40544	0.20466	3.40544	0.31461	3.40544	0.08009	3.40544	0.24298
3.43612	0.22866	3.43612	0.30937	3.43612	0.0791	3.43612	0.22067
3.4668	0.25026	3.4668	0.29481	3.4668	0.07603	3.4668	0.1881
3.49748	0.26801	3.49748	0.27265	3.49748	0.07138	3.49748	0.14634
3.52816	0.281	3.52816	0.24516	3.52816	0.06582	3.52816	0.09728
3.55884	0.28868	3.55884	0.21506	3.55884	0.06018	3.55884	0.04484
3.58952	0.29085	3.58952	0.18534	3.58952	0.05534	3.58952	0.02916
3.62019	0.28753	3.62019	0.15895	3.62019	0.05213	3.62019	0.08189
3.65087	0.27896	3.65087	0.13818	3.65087	0.05102	3.65087	0.13805
3.68155	0.26557	3.68155	0.12378	3.68155	0.05187	3.68155	0.1903
3.71223	0.24788	3.71223	0.1143	3.71223	0.05406	3.71223	0.23585
3.74291	0.22656	3.74291	0.10673	3.74291	0.05679	3.74291	0.27267
3.77359	0.20233	3.77359	0.098	3.77359	0.0594	3.77359	0.29931
3.80427	0.17593	3.80427	0.08601	3.80427	0.06144	3.80427	0.31495
3.83495	0.14812	3.83495	0.0701	3.83495	0.06274	3.83495	0.3194
3.86563	0.11966	3.86563	0.05117	3.86563	0.06338	3.86563	0.31318
3.89631	0.09123	3.89631	0.03339	3.89631	0.06358	3.89631	0.29745
3.92699	0.06352	3.92699	0.03011	3.92699	0.06371	3.92699	0.27409
3.95767	0.03727	3.95767	0.04695	3.95767	0.06416	3.95767	0.24565
3.98835	0.01474	3.98835	0.06946	3.98835	0.06528	3.98835	0.21544
4.01903	0.01671	4.01903	0.0907	4.01903	0.06718	4.01903	0.18753
4.04971	0.03615	4.04971	0.10792	4.04971	0.06981	4.04971	0.16642
4.08039	0.05507	4.08039	0.11974	4.08039	0.07287	4.08039	0.15568
4.11107	0.07224	4.11107	0.12572	4.11107	0.07595	4.11107	0.15568
4.14175	0.08758	4.14175	0.12647	4.14175	0.07864	4.14175	0.16295
4.17243	0.10118	4.17243	0.12398	4.17243	0.08053	4.17243	0.17255
4.20311	0.11326	4.20311	0.12187	4.20311	0.08131	4.20311	0.18031
4.23379	0.12401	4.23379	0.12495	4.23379	0.0808	4.23379	0.18359
4.26447	0.13366	4.26447	0.13709	4.26447	0.07893	4.26447	0.18107
4.29515	0.1424	4.29515	0.15868	4.29515	0.07575	4.29515	0.17246
4.32583	0.1504	4.32583	0.18693	4.32583	0.07147	4.32583	0.15825
4.35651	0.15781	4.35651	0.21797	4.35651	0.06644	4.35651	0.13958
4.38719	0.16474	4.38719	0.24814	4.38719	0.06114	4.38719	0.11818
4.41786	0.17127	4.41786	0.27439	4.41786	0.05618	4.41786	0.09652
4.44854	0.17747	4.44854	0.2943	4.44854	0.05225	4.44854	0.07806
4.47922	0.18339	4.47922	0.30606	4.47922	0.04991	4.47922	0.06721
4.5099	0.18904	4.5099	0.30849	4.5099	0.0494	4.5099	0.06684
4.54058	0.19442	4.54058	0.30105	4.54058	0.05047	4.54058	0.07448
4.57126	0.19945	4.57126	0.28381	4.57126	0.0525	4.57126	0.08495
4.60194	0.20401	4.60194	0.25746	4.60194	0.05471	4.60194	0.09449
4.63262	0.20792	4.63262	0.22325	4.63262	0.05644	4.63262	0.10125
4.6633	0.2109	4.6633	0.18296	4.6633	0.05715	4.6633	0.10469
4.69398	0.21265	4.69398	0.13889	4.69398	0.05649	4.69398	0.10516
4.72466	0.21283	4.72466	0.09414	4.72466	0.05425	4.72466	0.10368
4.75534	0.21108	4.75534	0.05462	4.75534	0.05038	4.75534	0.10184
4.78602	0.20705	4.78602	0.0395	4.78602	0.04491	4.78602	0.10152
4.8167	0.20045	4.8167	0.06093	4.8167	0.03799	4.8167	0.10428
4.84738	0.19105	4.84738	0.08951	4.84738	0.02986	4.84738	0.1108
4.87806	0.17872	4.87806	0.11325	4.87806	0.02081	4.87806	0.12059
4.90874	0.16345	4.90874	0.12909	4.90874	0.01118	4.90874	0.13241
4.93942	0.14537	4.93942	0.13603	4.93942	0.00138	4.93942	0.14481
4.9701	0.12475	4.9701	0.13397	4.9701	0.00833	4.9701	0.1565
5.00078	0.10202	5.00078	0.1236	5.00078	0.01742	5.00078	0.16649
5.03146	0.07788	5.03146	0.10641	5.03146	0.0256	5.03146	0.17411
5.06214	0.05349	5.06214	0.08501	5.06214	0.03252	5.06214	0.17897
5.09282	0.03194	5.09282	0.06449	5.09282	0.03794	5.09282	0.1809
5.1235	0.025	5.1235	0.05498	5.1235	0.04163	5.1235	0.17996
5.15418	0.03999	5.15418	0.06518	5.15418	0.04347	5.15418	0.1763
5.18486	0.06091	5.18486	0.08777	5.18486	0.0434	5.18486	0.17021
5.21553	0.08121	5.21553	0.11279	5.21553	0.04146	5.21553	0.16201
5.24621	0.09901	5.24621	0.13517	5.24621	0.03777	5.24621	0.15203
5.27689	0.11337	5.27689	0.15225	5.27689	0.03256	5.27689	0.14058
5.30757	0.12367	5.30757	0.16252	5.30757	0.02622	5.30757	0.12792
5.33825	0.12951	5.33825	0.16517	5.33825	0.01942	5.33825	0.11425
5.36893	0.13068	5.36893	0.15999	5.36893	0.01382	5.36893	0.09973
5.39961	0.12715	5.39961	0.14729	5.39961	0.01306	5.39961	0.08444
5.43029	0.11909	5.43029	0.12792	5.43029	0.0182	5.43029	0.06846
5.46097	0.10683	5.46097	0.10323	5.46097	0.0257	5.46097	0.05183
5.49165	0.09094	5.49165	0.07533	5.49165	0.03344	5.49165	0.03459
5.52233	0.0722	5.52233	0.04837	5.52233	0.04054	5.52233	0.01679
5.55301	0.05184	5.55301	0.03474	5.55301	0.04652	5.55301	0.00152
5.58369	0.0325	5.58369	0.04875	5.58369	0.05104	5.58369	0.02009
5.61437	0.02342	5.61437	0.07409	5.61437	0.05389	5.61437	0.03891
5.64505	0.03497	5.64505	0.0991	5.64505	0.05495	5.64505	0.05775
5.67573	0.05441	5.67573	0.12022	5.67573	0.05416	5.67573	0.07639
5.70641	0.07407	5.70641	0.13585	5.70641	0.05158	5.70641	0.09458
5.73709	0.09169	5.73709	0.14522	5.73709	0.04734	5.73709	0.11206
5.76777	0.10619	5.76777	0.14806	5.76777	0.04165	5.76777	0.12854
5.79845	0.11687	5.79845	0.14461	5.79845	0.03489	5.79845	0.14376
5.82913	0.12328	5.82913	0.13556	5.82913	0.02759	5.82913	0.15747
5.85981	0.12517	5.85981	0.12209	5.85981	0.02079	5.85981	0.16942
5.89049	0.1225	5.89049	0.10594	5.89049	0.01662	5.89049	0.17946
5.92117	0.1154	5.92117	0.08966	5.92117	0.0177	5.92117	0.18744
5.95185	0.1042	5.95185	0.07676	5.95185	0.02314	5.95185	0.19333
5.98253	0.08938	5.98253	0.07115	5.98253	0.03014	5.98253	0.19714
6.0132	0.07157	6.0132	0.07439	6.0132	0.03712	6.0132	0.19897
6.04388	0.05155	6.04388	0.08374	6.04388	0.04332	6.04388	0.19896
6.07456	0.03027	6.07456	0.09492	6.07456	0.0483	6.07456	0.19734
6.10524	0.00983	6.10524	0.10467	6.10524	0.05183	6.10524	0.19434
6.13592	0.01581	6.13592	0.11098	6.13592	0.05377	6.13592	0.19021
6.1666	0.03571	6.1666	0.11275	6.1666	0.05407	6.1666	0.18521
6.19728	0.05423	6.19728	0.10945	6.19728	0.05278	6.19728	0.17952
6.22796	0.0702	6.22796	0.10102	6.22796	0.05004	6.22796	0.17333
6.25864	0.08295	6.25864	0.08776	6.25864	0.04609	6.25864	0.16674
6.28932	0.09203	6.28932	0.07034	6.28932	0.04129	6.28932	0.15982
6.32	0.09716	6.32	0.04988	6.32	0.03613	6.32	0.15265
6.35068	0.09827	6.35068	0.02903	6.35068	0.0313	6.35068	0.1453
6.38136	0.09546	6.38136	0.02023	6.38136	0.02772	6.38136	0.13786
6.41204	0.08908	6.41204	0.03734	6.41204	0.02631	6.41204	0.13051
6.44272	0.07972	6.44272	0.06147	6.44272	0.02735	6.44272	0.12349
6.4734	0.06838	6.4734	0.08557	6.4734	0.03024	6.4734	0.11709
6.50408	0.05661	6.50408	0.10769	6.50408	0.03392	6.50408	0.11164
6.53476	0.0471	6.53476	0.12673	6.53476	0.03753	6.53476	0.10743
6.56544	0.04369	6.56544	0.14192	6.56544	0.04045	6.56544	0.10467
6.59612	0.04854	6.59612	0.15271	6.59612	0.04231	6.59612	0.10343
6.6268	0.05928	6.6268	0.15881	6.6268	0.04288	6.6268	0.10365
6.65748	0.07226	6.65748	0.16019	6.65748	0.04208	6.65748	0.10517
6.68816	0.08502	6.68816	0.15715	6.68816	0.03995	6.68816	0.10782
6.71884	0.09608	6.71884	0.1504	6.71884	0.03664	6.71884	0.11151
6.74952	0.10456	6.74952	0.14114	6.74952	0.03246	6.74952	0.11627
6.7802	0.10987	6.7802	0.13123	6.7802	0.02797	6.7802	0.12223
6.81087	0.1117	6.81087	0.12328	6.81087	0.02409	6.81087	0.12961
6.84155	0.10993	6.84155	0.12031	6.84155	0.02223	6.84155	0.13857
6.87223	0.10463	6.87223	0.1246	6.87223	0.02353	6.87223	0.14921
6.90291	0.09603	6.90291	0.1364	6.90291	0.02775	6.90291	0.16146
6.93359	0.08453	6.93359	0.15388	6.93359	0.03366	6.93359	0.17506
6.96427	0.07072	6.96427	0.17441	6.96427	0.04013	6.96427	0.18962
6.99495	0.05543	6.99495	0.19552	6.99495	0.04643	6.99495	0.20461
7.02563	0.04004	7.02563	0.21519	7.02563	0.05205	7.02563	0.21944
7.05631	0.02762	7.05631	0.23186	7.05631	0.05666	7.05631	0.23351
7.08699	0.02504	7.08699	0.24433	7.08699	0.06003	7.08699	0.24624
7.11767	0.03421	7.11767	0.25177	7.11767	0.06203	7.11767	0.25711
7.14835	0.04768	7.14835	0.25364	7.14835	0.06257	7.14835	0.2657
7.17903	0.06121	7.17903	0.24971	7.17903	0.06169	7.17903	0.2717
7.20971	0.0732	7.20971	0.24005	7.20971	0.05947	7.20971	0.27495
7.24039	0.08286	7.24039	0.22502	7.24039	0.05609	7.24039	0.27543
7.27107	0.08978	7.27107	0.20526	7.27107	0.05179	7.27107	0.2733
7.30175	0.09371	7.30175	0.18171	7.30175	0.04697	7.30175	0.26889
7.33243	0.09458	7.33243	0.15561	7.33243	0.04211	7.33243	0.26271
7.36311	0.09243	7.36311	0.12859	7.36311	0.03787	7.36311	0.2554
7.39379	0.08743	7.39379	0.10293	7.39379	0.03501	7.39379	0.24775
7.42447	0.07986	7.42447	0.08201	7.42447	0.03417	7.42447	0.24059
7.45515	0.07007	7.45515	0.07042	7.45515	0.0355	7.45515	0.23472
7.48583	0.05849	7.48583	0.071	7.48583	0.03857	7.48583	0.23078
7.51651	0.04558	7.51651	0.08062	7.51651	0.04264	7.51651	0.22915
7.54719	0.03185	7.54719	0.09345	7.54719	0.047	7.54719	0.22983
7.57787	0.01782	7.57787	0.10545	7.57787	0.05114	7.57787	0.23249
7.60854	0.00437	7.60854	0.11448	7.60854	0.05467	7.60854	0.23651
7.63922	0.00992	7.63922	0.11955	7.63922	0.05739	7.63922	0.24113
7.6699	0.02215	7.6699	0.1203	7.6699	0.05915	7.6699	0.24556
7.70058	0.03319	7.70058	0.1168	7.70058	0.05992	7.70058	0.24911
7.73126	0.0427	7.73126	0.10944	7.73126	0.05969	7.73126	0.2512
7.76194	0.05048	7.76194	0.09884	7.76194	0.05856	7.76194	0.25144
7.79262	0.05646	7.79262	0.08591	7.79262	0.05663	7.79262	0.2496
7.8233	0.06066	7.8233	0.07177	7.8233	0.05407	7.8233	0.24561
7.85398	0.06318	7.85398	0.05796	7.85398	0.05108	7.85398	0.23955
7.88466	0.0642	7.88466	0.04667	7.88466	0.04788	7.88466	0.23163
7.91534	0.064	7.91534	0.04071	7.91534	0.04471	7.91534	0.22216
7.94602	0.06291	7.94602	0.04168	7.94602	0.04179	7.94602	0.21153
7.9767	0.0613	7.9767	0.04763	7.9767	0.03934	7.9767	0.20015
8.00738	0.05953	8.00738	0.05527	8.00738	0.03749	8.00738	0.1885
8.03806	0.05794	8.03806	0.06238	8.03806	0.03631	8.03806	0.17703
8.06874	0.05677	8.06874	0.0678	8.06874	0.03574	8.06874	0.16616
8.09942	0.05611	8.09942	0.07101	8.09942	0.03566	8.09942	0.15627
8.1301	0.05591	8.1301	0.07184	8.1301	0.03589	8.1301	0.14768
8.16078	0.05599	8.16078	0.07036	8.16078	0.03627	8.16078	0.14061
8.19146	0.0561	8.19146	0.06674	8.19146	0.03665	8.19146	0.13522
8.22214	0.05599	8.22214	0.0613	8.22214	0.03696	8.22214	0.13155
8.25282	0.05545	8.25282	0.05439	8.25282	0.03714	8.25282	0.12959
8.2835	0.05434	8.2835	0.04642	8.2835	0.03723	8.2835	0.12925
8.31418	0.05263	8.31418	0.03787	8.31418	0.03726	8.31418	0.13041
8.34486	0.05036	8.34486	0.02938	8.34486	0.03731	8.34486	0.13294
8.37554	0.04771	8.37554	0.02203	8.37554	0.03748	8.37554	0.13669
8.40621	0.04494	8.40621	0.01802	8.40621	0.03784	8.40621	0.14153
8.43689	0.04244	8.43689	0.01962	8.43689	0.03846	8.43689	0.14729
8.46757	0.04063	8.46757	0.02559	8.46757	0.03935	8.46757	0.15382
8.49825	0.0399	8.49825	0.03333	8.49825	0.0405	8.49825	0.16096
8.52893	0.04045	8.52893	0.04146	8.52893	0.04186	8.52893	0.16852
8.55961	0.04221	8.55961	0.04939	8.55961	0.04337	8.55961	0.17629
8.59029	0.04487	8.59029	0.05682	8.59029	0.04494	8.59029	0.18404
8.62097	0.04798	8.62097	0.06362	8.62097	0.04647	8.62097	0.19153
8.65165	0.05111	8.65165	0.06973	8.65165	0.04788	8.65165	0.19848
8.68233	0.05387	8.68233	0.0752	8.68233	0.04912	8.68233	0.20465
8.71301	0.05598	8.71301	0.08016	8.71301	0.0501	8.71301	0.20976
8.74369	0.0572	8.74369	0.08483	8.74369	0.05079	8.74369	0.21358
8.77437	0.0574	8.77437	0.08949	8.77437	0.05116	8.77437	0.2159
8.80505	0.05651	8.80505	0.0944	8.80505	0.05119	8.80505	0.21656
8.83573	0.05452	8.83573	0.09978	8.83573	0.05085	8.83573	0.21547
8.86641	0.05149	8.86641	0.10573	8.86641	0.05014	8.86641	0.21257
8.89709	0.04756	8.89709	0.11221	8.89709	0.04907	8.89709	0.20792
8.92777	0.04294	8.92777	0.11899	8.92777	0.04763	8.92777	0.20162
8.95845	0.03792	8.95845	0.12574	8.95845	0.04585	8.95845	0.19388
8.98913	0.03296	8.98913	0.13201	8.98913	0.04372	8.98913	0.18497
9.01981	0.02864	9.01981	0.13733	9.01981	0.04129	9.01981	0.17526
9.05049	0.02575	9.05049	0.14126	9.05049	0.0386	9.05049	0.16515
9.08117	0.02495	9.08117	0.1434	9.08117	0.03571	9.08117	0.15515
9.11185	0.02632	9.11185	0.14346	9.11185	0.0327	9.11185	0.14577
9.14253	0.02923	9.14253	0.14127	9.14253	0.02972	9.14253	0.13755
9.17321	0.03281	9.17321	0.1368	9.17321	0.02695	9.17321	0.13097
9.20388	0.03637	9.20388	0.13023	9.20388	0.02466	9.20388	0.1264
9.23456	0.03944	9.23456	0.1219	9.23456	0.02315	9.23456	0.124
9.26524	0.0417	9.26524	0.11239	9.26524	0.0227	9.26524	0.12373
9.29592	0.04298	9.29592	0.10252	9.29592	0.02345	9.29592	0.12532
9.3266	0.0432	9.3266	0.09338	9.3266	0.02527	9.3266	0.12835
9.35728	0.04236	9.35728	0.08629	9.35728	0.02792	9.35728	0.13239
9.38796	0.04056	9.38796	0.08246	9.38796	0.03109	9.38796	0.13699
9.41864	0.03801	9.41864	0.08255	9.41864	0.03452	9.41864	0.14181
9.44932	0.03503	9.44932	0.08628	9.44932	0.03801	9.44932	0.14657
9.48	0.03213	9.48	0.09254	9.48	0.04144	9.48	0.15109
9.51068	0.02998	9.51068	0.10001	9.51068	0.04472	9.51068	0.15526
9.54136	0.02929	9.54136	0.10753	9.54136	0.0478	9.54136	0.15901
9.57204	0.03054	9.57204	0.11424	9.57204	0.05065	9.57204	0.16233
9.60272	0.03363	9.60272	0.11959	9.60272	0.05328	9.60272	0.16521
9.6334	0.03803	9.6334	0.12328	9.6334	0.0557	9.6334	0.16764
9.66408	0.04311	9.66408	0.12523	9.66408	0.05795	9.66408	0.16959
9.69476	0.04832	9.69476	0.12551	9.69476	0.06004	9.69476	0.17101
9.72544	0.05322	9.72544	0.12431	9.72544	0.06199	9.72544	0.1718
9.75612	0.05752	9.75612	0.12191	9.75612	0.06381	9.75612	0.17183
9.7868	0.06098	9.7868	0.11864	9.7868	0.06548	9.7868	0.17095
9.81748	0.06346	9.81748	0.11484	9.81748	0.06696	9.81748	0.16899
9.84816	0.06488	9.84816	0.11083	9.84816	0.0682	9.84816	0.1658
9.87884	0.06521	9.87884	0.10686	9.87884	0.06913	9.87884	0.16123
9.90952	0.06449	9.90952	0.10314	9.90952	0.06967	9.90952	0.15522
9.9402	0.06282	9.9402	0.0998	9.9402	0.06976	9.9402	0.14776
9.97088	0.06032	9.97088	0.09691	9.97088	0.06931	9.97088	0.13892
