# Supplementary material for: Atomic high-spin cobalt(II) center for highly selective electrochemical CO reduction to CH3OH
Source: Nat Commun. 2023 Oct 17;14:6550. doi: 10.1038/s41467-023-42307-1 (PMC10582074; doi:10.1038/s41467-023-42307-1)
Supplement: Supplementary file 3 — Source Data [file 41467_2023_42307_MOESM3_ESM.zip › Figure 2.xlsx]

## Sheet: Figure 2b
M-CoPc-400-Ar		M-CoPc-400-CO		B-CoPc-400-Ar		B-CoPc-400-CO
Potential (vs RHE)	j (mA cm-2)	Potential (vs RHE)	j (mA cm-2)	Potential (vs RHE)	j (mA cm-2)	Potential (vs RHE)	j (mA cm-2)
0	0.1209	0	-0.03592	0	0.4413	0	0.56793
-0.001	0.0992	-0.001	-0.05407	-0.001	0.37505	-0.001	0.49541
-0.002	0.0937	-0.002	-0.05825	-0.002	0.3357	-0.002	0.45776
-0.003	0.08505	-0.003	-0.06276	-0.003	0.30535	-0.003	0.42196
-0.004	0.0831	-0.004	-0.06353	-0.004	0.2791	-0.004	0.39433
-0.005	0.0827	-0.005	-0.06732	-0.005	0.2543	-0.005	0.3712
-0.006	0.07715	-0.006	-0.06881	-0.006	0.23155	-0.006	0.34673
-0.007	0.076	-0.007	-0.07073	-0.007	0.2096	-0.007	0.32636
-0.008	0.0752	-0.008	-0.07184	-0.008	0.1898	-0.008	0.31231
-0.009	0.07085	-0.009	-0.07299	-0.009	0.1705	-0.009	0.28871
-0.01	0.0697	-0.01	-0.07376	-0.01	0.15245	-0.01	0.27012
-0.011	0.06695	-0.011	-0.07299	-0.011	0.1357	-0.011	0.2597
-0.012	0.0642	-0.012	-0.07184	-0.012	0.11985	-0.012	0.24111
-0.013	0.06695	-0.013	-0.07712	-0.013	0.10445	-0.013	0.22891
-0.014	0.05825	-0.014	-0.07602	-0.014	0.0898	-0.014	0.21573
-0.015	0.05865	-0.015	-0.07486	-0.015	0.07585	-0.015	0.19898
-0.016	0.0571	-0.016	-0.07789	-0.016	0.06345	-0.016	0.1881
-0.017	0.0551	-0.017	-0.07525	-0.017	0.05165	-0.017	0.17901
-0.018	0.0571	-0.018	-0.07866	-0.018	0.0391	-0.018	0.1645
-0.019	0.05435	-0.019	-0.0813	-0.019	0.02843	-0.019	0.15863
-0.02	0.05275	-0.02	-0.07904	-0.02	0.01709	-0.02	0.14367
-0.021	0.05355	-0.021	-0.08207	-0.021	0.00685	-0.021	0.13733
-0.022	0.04883	-0.022	-0.08091	-0.022	-0.00315	-0.022	0.12554
-0.023	0.04961	-0.023	-0.08283	-0.023	-0.01319	-0.023	0.11558
-0.024	0.04764	-0.024	-0.08245	-0.024	-0.0215	-0.024	0.11057
-0.025	0.04606	-0.025	-0.08168	-0.025	-0.03181	-0.025	0.09791
-0.026	0.04489	-0.026	-0.08355	-0.026	-0.04028	-0.026	0.09474
-0.027	0.04449	-0.027	-0.08355	-0.027	-0.04768	-0.027	0.08565
-0.028	0.03977	-0.028	-0.08548	-0.028	-0.05575	-0.028	0.08024
-0.029	0.04253	-0.029	-0.08471	-0.029	-0.0634	-0.029	0.06936
-0.03	0.03977	-0.03	-0.08548	-0.03	-0.0702	-0.03	0.06481
-0.031	0.03623	-0.031	-0.08658	-0.031	-0.07795	-0.031	0.05894
-0.032	0.03701	-0.032	-0.08548	-0.032	-0.0849	-0.032	0.0485
-0.033	0.0378	-0.033	-0.08812	-0.033	-0.0912	-0.033	0.04759
-0.034	0.0378	-0.034	-0.08773	-0.034	-0.0981	-0.034	0.03808
-0.035	0.03661	-0.035	-0.08889	-0.035	-0.10375	-0.035	0.03762
-0.036	0.03268	-0.036	-0.08889	-0.036	-0.10995	-0.036	0.02946
-0.037	0.03308	-0.037	-0.08999	-0.037	-0.1171	-0.037	0.02357
-0.038	0.03504	-0.038	-0.09153	-0.038	-0.12155	-0.038	0.01813
-0.039	0.03111	-0.039	-0.08889	-0.039	-0.1281	-0.039	0.0136
-0.04	0.03229	-0.04	-0.09301	-0.04	-0.1329	-0.04	0.00952
-0.041	0.03346	-0.041	-0.09037	-0.041	-0.1383	-0.041	0.00499
-0.042	0.02835	-0.042	-0.09301	-0.042	-0.14415	-0.042	0.00136
-0.043	0.03031	-0.043	-0.09301	-0.043	-0.14865	-0.043	-0.00499
-0.044	0.02835	-0.044	-0.09114	-0.044	-0.15475	-0.044	-0.01042
-0.045	0.02441	-0.045	-0.09455	-0.045	-0.1595	-0.045	-0.01677
-0.046	0.02717	-0.046	-0.09263	-0.046	-0.1646	-0.046	-0.01496
-0.047	0.02638	-0.047	-0.09455	-0.047	-0.16905	-0.047	-0.02221
-0.048	0.02126	-0.048	-0.09566	-0.048	-0.17335	-0.048	-0.02357
-0.049	0.02559	-0.049	-0.09378	-0.049	-0.17775	-0.049	-0.03082
-0.05	0.02126	-0.05	-0.09907	-0.05	-0.18225	-0.05	-0.03218
-0.051	0.02323	-0.051	-0.09604	-0.051	-0.1867	-0.051	-0.03535
-0.052	0.02205	-0.052	-0.09455	-0.052	-0.1903	-0.052	-0.03989
-0.053	0.02205	-0.053	-0.09868	-0.053	-0.194	-0.053	-0.03852
-0.054	0.02008	-0.054	-0.09604	-0.054	-0.1973	-0.054	-0.04623
-0.055	0.0189	-0.055	-0.10171	-0.055	-0.2013	-0.055	-0.04895
-0.056	0.0189	-0.056	-0.09945	-0.056	-0.20405	-0.056	-0.05348
-0.057	0.01693	-0.057	-0.09868	-0.057	-0.20735	-0.057	-0.05575
-0.058	0.01615	-0.058	-0.09945	-0.058	-0.2111	-0.058	-0.05711
-0.059	0.0193	-0.059	-0.10022	-0.059	-0.214	-0.059	-0.06026
-0.06	0.01418	-0.06	-0.10022	-0.06	-0.2172	-0.06	-0.06165
-0.061	0.01654	-0.061	-0.10247	-0.061	-0.22	-0.061	-0.06752
-0.062	0.01339	-0.062	-0.10132	-0.062	-0.22225	-0.062	-0.06619
-0.063	0.01457	-0.063	-0.09945	-0.063	-0.22605	-0.063	-0.07298
-0.064	0.01496	-0.064	-0.10286	-0.064	-0.2286	-0.064	-0.07252
-0.065	0.01536	-0.065	-0.10132	-0.065	-0.23075	-0.065	-0.0716
-0.066	0.01496	-0.066	-0.10099	-0.066	-0.2339	-0.066	-0.07886
-0.067	0.01024	-0.067	-0.10247	-0.067	-0.2357	-0.067	-0.07839
-0.068	0.01024	-0.068	-0.10286	-0.068	-0.23835	-0.068	-0.08386
-0.069	0.01024	-0.069	-0.10209	-0.069	-0.2409	-0.069	-0.08432
-0.07	0.01221	-0.07	-0.1055	-0.07	-0.2428	-0.07	-0.08927
-0.071	0.00984	-0.071	-0.10286	-0.071	-0.2459	-0.071	-0.09065
-0.072	0.01142	-0.072	-0.1055	-0.072	-0.2474	-0.072	-0.09112
-0.073	0.00866	-0.073	-0.10627	-0.073	-0.2501	-0.073	-0.09336
-0.074	0.00945	-0.074	-0.10473	-0.074	-0.25245	-0.074	-0.09566
-0.075	0.00669	-0.075	-0.10588	-0.075	-0.25415	-0.075	-0.10107
-0.076	0.00945	-0.076	-0.10435	-0.076	-0.25705	-0.076	-0.09745
-0.077	0.00669	-0.077	-0.1104	-0.077	-0.25945	-0.077	-0.10516
-0.078	0.00669	-0.078	-0.10363	-0.078	-0.26035	-0.078	-0.10015
-0.079	0.0059	-0.079	-0.10704	-0.079	-0.26305	-0.079	-0.10694
-0.08	0.00473	-0.08	-0.11006	-0.08	-0.26445	-0.08	-0.10786
-0.081	0.00551	-0.081	-0.1055	-0.081	-0.26655	-0.081	-0.10971
-0.082	0.00708	-0.082	-0.10891	-0.082	-0.26865	-0.082	-0.11512
-0.083	0.00158	-0.083	-0.10737	-0.083	-0.27095	-0.083	-0.11103
-0.084	0.00433	-0.084	-0.11078	-0.084	-0.27275	-0.084	-0.11512
-0.085	0.00394	-0.085	-0.11078	-0.085	-0.27405	-0.085	-0.11333
-0.086	0.00354	-0.086	-0.10968	-0.086	-0.27605	-0.086	-0.11828
-0.087	0.00394	-0.087	-0.11309	-0.087	-0.2776	-0.087	-0.11604
-0.088	0.00512	-0.088	-0.11309	-0.088	-0.27915	-0.088	-0.11966
-0.089	0.00236	-0.089	-0.11193	-0.089	-0.28105	-0.089	-0.1192
-0.09	0.00276	-0.09	-0.11381	-0.09	-0.2828	-0.09	-0.12554
-0.091	0.00354	-0.091	-0.1104	-0.091	-0.2842	-0.091	-0.12012
-0.092	0.0007875	-0.092	-0.11193	-0.092	-0.2856	-0.092	-0.12421
-0.093	0.00276	-0.093	-0.1127	-0.093	-0.28725	-0.093	-0.12692
-0.094	0.0007875	-0.094	-0.10968	-0.094	-0.28835	-0.094	-0.13008
-0.095	0.00276	-0.095	-0.11611	-0.095	-0.2905	-0.095	-0.12962
-0.096	-0.00315	-0.096	-0.11496	-0.096	-0.29175	-0.096	-0.13279
-0.097	0.00118	-0.097	-0.11645	-0.097	-0.2933	-0.097	-0.13279
-0.098	-0.00197	-0.098	-0.11683	-0.098	-0.295	-0.098	-0.13233
-0.099	-0.00158	-0.099	-0.11645	-0.099	-0.29605	-0.099	-0.13826
-0.1	-0.00039365	-0.1	-0.11458	-0.1	-0.2975	-0.1	-0.1378
-0.101	1.0365e-07	-0.101	-0.1176	-0.101	-0.2985	-0.101	-0.13687
-0.102	0.0007875	-0.102	-0.11722	-0.102	-0.2997	-0.102	-0.13918
-0.103	-0.00433	-0.103	-0.11458	-0.103	-0.3016	-0.103	-0.1405
-0.104	-0.00197	-0.104	-0.11986	-0.104	-0.3024	-0.104	-0.14188
-0.105	-0.00433	-0.105	-0.11947	-0.105	-0.30345	-0.105	-0.14683
-0.106	-0.00788	-0.106	-0.11496	-0.106	-0.3055	-0.106	-0.14959
-0.107	-0.00433	-0.107	-0.12063	-0.107	-0.30595	-0.107	-0.15092
-0.108	-0.00945	-0.108	-0.12139	-0.108	-0.30745	-0.108	-0.14821
-0.109	-0.00748	-0.109	-0.12216	-0.109	-0.30835	-0.109	-0.1523
-0.11	-0.00512	-0.11	-0.12365	-0.11	-0.3096	-0.11	-0.15046
-0.111	-0.00945	-0.111	-0.12365	-0.111	-0.3114	-0.111	-0.15092
-0.112	-0.00905	-0.112	-0.12365	-0.112	-0.3119	-0.112	-0.15685
-0.113	-0.00472	-0.113	-0.12552	-0.113	-0.31295	-0.113	-0.15362
-0.114	-0.00788	-0.114	-0.12745	-0.114	-0.31415	-0.114	-0.15454
-0.115	-0.00827	-0.115	-0.12288	-0.115	-0.31495	-0.115	-0.15685
-0.116	-0.00788	-0.116	-0.1248	-0.116	-0.3165	-0.116	-0.15685
-0.117	-0.00866	-0.117	-0.12629	-0.117	-0.3175	-0.117	-0.16001
-0.118	-0.01063	-0.118	-0.1225	-0.118	-0.31815	-0.118	-0.16134
-0.119	-0.01339	-0.119	-0.12745	-0.119	-0.32	-0.119	-0.16047
-0.12	-0.01181	-0.12	-0.12442	-0.12	-0.32	-0.12	-0.16496
-0.121	-0.0126	-0.121	-0.12629	-0.121	-0.3212	-0.121	-0.16272
-0.122	-0.01024	-0.122	-0.12817	-0.122	-0.32285	-0.122	-0.16134
-0.123	-0.01024	-0.123	-0.12817	-0.123	-0.3233	-0.123	-0.1668
-0.124	-0.00984	-0.124	-0.12745	-0.124	-0.32465	-0.124	-0.1668
-0.125	-0.01103	-0.125	-0.13009	-0.125	-0.3256	-0.125	-0.16997
-0.126	-0.013	-0.126	-0.12745	-0.126	-0.3265	-0.126	-0.17175
-0.127	-0.01496	-0.127	-0.12591	-0.127	-0.32785	-0.127	-0.17043
-0.128	-0.01496	-0.128	-0.13047	-0.128	-0.32865	-0.128	-0.17043
-0.129	-0.01063	-0.129	-0.12783	-0.129	-0.32925	-0.129	-0.16634
-0.13	-0.01457	-0.13	-0.13009	-0.13	-0.3304	-0.13	-0.17498
-0.131	-0.01772	-0.131	-0.12932	-0.131	-0.3311	-0.131	-0.17406
-0.132	-0.01496	-0.132	-0.12855	-0.132	-0.33175	-0.132	-0.17584
-0.133	-0.01851	-0.133	-0.13047	-0.133	-0.3326	-0.133	-0.17993
-0.134	-0.01693	-0.134	-0.13009	-0.134	-0.3339	-0.134	-0.17584
-0.135	-0.01811	-0.135	-0.13119	-0.135	-0.3352	-0.135	-0.17901
-0.136	-0.01693	-0.136	-0.13422	-0.136	-0.33565	-0.136	-0.17768
-0.137	-0.01772	-0.137	-0.13119	-0.137	-0.33595	-0.137	-0.1854
-0.138	-0.02008	-0.138	-0.1346	-0.138	-0.33735	-0.138	-0.18085
-0.139	-0.01811	-0.139	-0.13234	-0.139	-0.3378	-0.139	-0.18309
-0.14	-0.01811	-0.14	-0.13422	-0.14	-0.3388	-0.14	-0.18401
-0.141	-0.02087	-0.141	-0.13388	-0.141	-0.3398	-0.141	-0.18718
-0.142	-0.01851	-0.142	-0.13388	-0.142	-0.3402	-0.142	-0.18626
-0.143	-0.01693	-0.143	-0.13537	-0.143	-0.34155	-0.143	-0.18586
-0.144	-0.02205	-0.144	-0.1346	-0.144	-0.3419	-0.144	-0.19397
-0.145	-0.02166	-0.145	-0.13422	-0.145	-0.34245	-0.145	-0.18856
-0.146	-0.01851	-0.146	-0.13537	-0.146	-0.34385	-0.146	-0.19443
-0.147	-0.0252	-0.147	-0.13422	-0.147	-0.3445	-0.147	-0.19265
-0.148	-0.02284	-0.148	-0.13724	-0.148	-0.3451	-0.148	-0.19081
-0.149	-0.02166	-0.149	-0.13652	-0.149	-0.34615	-0.149	-0.19351
-0.15	-0.02323	-0.15	-0.13652	-0.15	-0.34705	-0.15	-0.19351
-0.151	-0.02284	-0.151	-0.13801	-0.151	-0.3478	-0.151	-0.19944
-0.152	-0.02087	-0.152	-0.13422	-0.152	-0.3482	-0.152	-0.19581
-0.153	-0.0252	-0.153	-0.13839	-0.153	-0.34875	-0.153	-0.19852
-0.154	-0.02323	-0.154	-0.13763	-0.154	-0.35055	-0.154	-0.20036
-0.155	-0.02402	-0.155	-0.13916	-0.155	-0.3503	-0.155	-0.19627
-0.156	-0.02638	-0.156	-0.14027	-0.156	-0.3517	-0.156	-0.20353
-0.157	-0.02638	-0.157	-0.13993	-0.157	-0.35245	-0.157	-0.20439
-0.158	-0.02716	-0.158	-0.13801	-0.158	-0.35245	-0.158	-0.20485
-0.159	-0.02559	-0.159	-0.14368	-0.159	-0.3541	-0.159	-0.20577
-0.16	-0.02559	-0.16	-0.14329	-0.16	-0.35455	-0.16	-0.20261
-0.161	-0.02953	-0.161	-0.14142	-0.161	-0.35515	-0.161	-0.20986
-0.162	-0.03031	-0.162	-0.14368	-0.162	-0.3568	-0.162	-0.21078
-0.163	-0.02914	-0.163	-0.14329	-0.163	-0.3572	-0.163	-0.2094
-0.164	-0.03111	-0.164	-0.1418	-0.164	-0.3581	-0.164	-0.21348
-0.165	-0.02796	-0.165	-0.14632	-0.165	-0.35875	-0.165	-0.21302
-0.166	-0.03111	-0.166	-0.14406	-0.166	-0.35955	-0.166	-0.21665
-0.167	-0.03071	-0.167	-0.14329	-0.167	-0.3611	-0.167	-0.21487
-0.168	-0.02874	-0.168	-0.14444	-0.168	-0.3612	-0.168	-0.21527
-0.169	-0.03465	-0.169	-0.14483	-0.169	-0.3619	-0.169	-0.22028
-0.17	-0.03268	-0.17	-0.14368	-0.17	-0.3634	-0.17	-0.21982
-0.171	-0.03346	-0.171	-0.14257	-0.171	-0.3632	-0.171	-0.22344
-0.172	-0.03465	-0.172	-0.14632	-0.172	-0.3646	-0.172	-0.2212
-0.173	-0.03268	-0.173	-0.14632	-0.173	-0.3658	-0.173	-0.22707
-0.174	-0.03386	-0.174	-0.1467	-0.174	-0.3662	-0.174	-0.22482
-0.175	-0.03229	-0.175	-0.14406	-0.175	-0.36765	-0.175	-0.22977
-0.176	-0.03504	-0.176	-0.14934	-0.176	-0.36825	-0.176	-0.22937
-0.177	-0.03504	-0.177	-0.14632	-0.177	-0.36885	-0.177	-0.23023
-0.178	-0.03544	-0.178	-0.14598	-0.178	-0.3708	-0.178	-0.23432
-0.179	-0.03623	-0.179	-0.14747	-0.179	-0.37095	-0.179	-0.23386
-0.18	-0.03544	-0.18	-0.15049	-0.18	-0.37205	-0.18	-0.23662
-0.181	-0.03661	-0.181	-0.14934	-0.181	-0.373	-0.181	-0.23841
-0.182	-0.03819	-0.182	-0.14862	-0.182	-0.3739	-0.182	-0.24025
-0.183	-0.03898	-0.183	-0.15126	-0.183	-0.37545	-0.183	-0.24249
-0.184	-0.04016	-0.184	-0.15088	-0.184	-0.37595	-0.184	-0.24428
-0.185	-0.03858	-0.185	-0.15467	-0.185	-0.3795	-0.185	-0.24975
-0.186	-0.04134	-0.186	-0.15237	-0.186	-0.3802	-0.186	-0.25021
-0.187	-0.04213	-0.187	-0.15275	-0.187	-0.3795	-0.187	-0.25021
-0.188	-0.0441	-0.188	-0.15352	-0.188	-0.3807	-0.188	-0.25792
-0.189	-0.04174	-0.189	-0.15049	-0.189	-0.3822	-0.189	-0.25383
-0.19	-0.04528	-0.19	-0.15275	-0.19	-0.38245	-0.19	-0.26333
-0.191	-0.04253	-0.191	-0.15049	-0.191	-0.38405	-0.191	-0.25924
-0.192	-0.04253	-0.192	-0.15165	-0.192	-0.38505	-0.192	-0.2597
-0.193	-0.0441	-0.193	-0.15203	-0.193	-0.38585	-0.193	-0.26696
-0.194	-0.04292	-0.194	-0.15011	-0.194	-0.38765	-0.194	-0.2665
-0.195	-0.04843	-0.195	-0.15429	-0.195	-0.38855	-0.195	-0.27289
-0.196	-0.04449	-0.196	-0.15126	-0.196	-0.38935	-0.196	-0.27104
-0.197	-0.04961	-0.197	-0.15539	-0.197	-0.39125	-0.197	-0.27605
-0.198	-0.04843	-0.198	-0.1588	-0.198	-0.39255	-0.198	-0.27784
-0.199	-0.04843	-0.199	-0.15731	-0.199	-0.3936	-0.199	-0.27876
-0.2	-0.0508	-0.2	-0.1588	-0.2	-0.3948	-0.2	-0.28463
-0.201	-0.0504	-0.201	-0.15731	-0.201	-0.3962	-0.201	-0.28871
-0.202	-0.0555	-0.202	-0.1577	-0.202	-0.39785	-0.202	-0.28739
-0.203	-0.0504	-0.203	-0.15957	-0.203	-0.3985	-0.203	-0.29464
-0.204	-0.05275	-0.204	-0.1577	-0.204	-0.39995	-0.204	-0.29643
-0.205	-0.05435	-0.205	-0.16144	-0.205	-0.4022	-0.205	-0.29959
-0.206	-0.05825	-0.206	-0.16111	-0.206	-0.40275	-0.206	-0.3046
-0.207	-0.0579	-0.207	-0.16034	-0.207	-0.4047	-0.207	-0.30546
-0.208	-0.05945	-0.208	-0.16524	-0.208	-0.40625	-0.208	-0.31594
-0.209	-0.06065	-0.209	-0.16144	-0.209	-0.4076	-0.209	-0.31502
-0.21	-0.0614	-0.21	-0.16485	-0.21	-0.41025	-0.21	-0.31634
-0.211	-0.06455	-0.211	-0.16413	-0.211	-0.41065	-0.211	-0.32319
-0.212	-0.0626	-0.212	-0.16485	-0.212	-0.41285	-0.212	-0.3259
-0.213	-0.06495	-0.213	-0.16716	-0.213	-0.4143	-0.213	-0.33131
-0.214	-0.06495	-0.214	-0.16524	-0.214	-0.4165	-0.214	-0.33315
-0.215	-0.06495	-0.215	-0.16749	-0.215	-0.418	-0.215	-0.3377
-0.216	-0.0701	-0.216	-0.16716	-0.216	-0.4193	-0.216	-0.34265
-0.217	-0.0697	-0.217	-0.17129	-0.217	-0.4213	-0.217	-0.34495
-0.218	-0.06735	-0.218	-0.17018	-0.218	-0.4238	-0.218	-0.35128
-0.219	-0.07205	-0.219	-0.1709	-0.219	-0.42485	-0.219	-0.35807
-0.22	-0.07245	-0.22	-0.17167	-0.22	-0.4269	-0.22	-0.35853
-0.221	-0.0752	-0.221	-0.17282	-0.221	-0.42925	-0.221	-0.36987
-0.222	-0.07915	-0.222	-0.17508	-0.222	-0.4311	-0.222	-0.37396
-0.223	-0.076	-0.223	-0.17431	-0.223	-0.4332	-0.223	-0.3762
-0.224	-0.07995	-0.224	-0.17734	-0.224	-0.43485	-0.224	-0.38524
-0.225	-0.0823	-0.225	-0.17431	-0.225	-0.4371	-0.225	-0.38253
-0.226	-0.0807	-0.226	-0.17887	-0.226	-0.4397	-0.226	-0.39479
-0.227	-0.0823	-0.227	-0.17772	-0.227	-0.4414	-0.227	-0.4002
-0.228	-0.08345	-0.228	-0.18075	-0.228	-0.4434	-0.228	-0.40521
-0.229	-0.0882	-0.229	-0.17959	-0.229	-0.44615	-0.229	-0.41385
-0.23	-0.087	-0.23	-0.18228	-0.23	-0.4482	-0.23	-0.41609
-0.231	-0.0894	-0.231	-0.18262	-0.231	-0.4502	-0.231	-0.4238
-0.232	-0.09175	-0.232	-0.183	-0.232	-0.4524	-0.232	-0.43238
-0.233	-0.09015	-0.233	-0.18718	-0.233	-0.4547	-0.233	-0.4356
-0.234	-0.09685	-0.234	-0.18718	-0.234	-0.458	-0.234	-0.44735
-0.235	-0.0957	-0.235	-0.18565	-0.235	-0.45935	-0.235	-0.45327
-0.236	-0.0996	-0.236	-0.18795	-0.236	-0.46295	-0.236	-0.46007
-0.237	-0.1	-0.237	-0.19472	-0.237	-0.46585	-0.237	-0.46732
-0.238	-0.1016	-0.238	-0.19246	-0.238	-0.4677	-0.238	-0.47273
-0.239	-0.1059	-0.239	-0.19208	-0.239	-0.4703	-0.239	-0.48545
-0.24	-0.1075	-0.24	-0.19587	-0.24	-0.47315	-0.24	-0.4904
-0.241	-0.10865	-0.241	-0.19323	-0.241	-0.4761	-0.241	-0.50266
-0.242	-0.1122	-0.242	-0.19664	-0.242	-0.47955	-0.242	-0.50899
-0.243	-0.1122	-0.243	-0.20044	-0.243	-0.4819	-0.243	-0.514
-0.244	-0.11735	-0.244	-0.19741	-0.244	-0.48545	-0.244	-0.5235
-0.245	-0.11775	-0.245	-0.20346	-0.245	-0.4885	-0.245	-0.53259
-0.246	-0.12365	-0.246	-0.20154	-0.246	-0.49155	-0.246	-0.54393
-0.247	-0.1244	-0.247	-0.20269	-0.247	-0.49445	-0.247	-0.55204
-0.248	-0.12795	-0.248	-0.20533	-0.248	-0.4981	-0.248	-0.55976
-0.249	-0.13035	-0.249	-0.20682	-0.249	-0.5015	-0.249	-0.57202
-0.25	-0.1311	-0.25	-0.21287	-0.25	-0.5055	-0.25	-0.57674
-0.251	-0.137	-0.251	-0.21177	-0.251	-0.509	-0.251	-0.59113
-0.252	-0.13625	-0.252	-0.21326	-0.252	-0.512	-0.252	-0.60264
-0.253	-0.1433	-0.253	-0.21782	-0.253	-0.516	-0.253	-0.61185
-0.254	-0.1449	-0.254	-0.21705	-0.254	-0.5195	-0.254	-0.62163
-0.255	-0.1453	-0.255	-0.22046	-0.255	-0.524	-0.255	-0.63142
-0.256	-0.1496	-0.256	-0.21969	-0.256	-0.528	-0.256	-0.64293
-0.257	-0.15235	-0.257	-0.22425	-0.257	-0.532	-0.257	-0.65674
-0.258	-0.1583	-0.258	-0.22497	-0.258	-0.536	-0.258	-0.66826
-0.259	-0.16025	-0.259	-0.22574	-0.259	-0.5395	-0.259	-0.68495
-0.26	-0.16495	-0.26	-0.23141	-0.26	-0.5445	-0.26	-0.69301
-0.261	-0.1685	-0.261	-0.22877	-0.261	-0.549	-0.261	-0.70682
-0.262	-0.1693	-0.262	-0.23559	-0.262	-0.553	-0.262	-0.72006
-0.263	-0.17285	-0.263	-0.23674	-0.263	-0.558	-0.263	-0.73272
-0.264	-0.17875	-0.264	-0.23746	-0.264	-0.5625	-0.264	-0.74538
-0.265	-0.1811	-0.265	-0.24389	-0.265	-0.5675	-0.265	-0.75805
-0.266	-0.1878	-0.266	-0.24543	-0.266	-0.572	-0.266	-0.77474
-0.267	-0.1886	-0.267	-0.24807	-0.267	-0.576	-0.267	-0.78855
-0.268	-0.1957	-0.268	-0.25186	-0.268	-0.5815	-0.268	-0.80237
-0.269	-0.2	-0.269	-0.25186	-0.269	-0.586	-0.269	-0.81791
-0.27	-0.2004	-0.27	-0.25412	-0.27	-0.5905	-0.27	-0.83402
-0.271	-0.2071	-0.271	-0.25979	-0.271	-0.5965	-0.271	-0.84554
-0.272	-0.2142	-0.272	-0.26281	-0.272	-0.6015	-0.272	-0.86453
-0.273	-0.21615	-0.273	-0.26584	-0.273	-0.607	-0.273	-0.88007
-0.274	-0.22405	-0.274	-0.27112	-0.274	-0.6125	-0.274	-0.89561
-0.275	-0.2276	-0.275	-0.27151	-0.275	-0.618	-0.275	-0.91173
-0.276	-0.2323	-0.276	-0.27568	-0.276	-0.624	-0.276	-0.92784
-0.277	-0.2323	-0.277	-0.27832	-0.277	-0.63	-0.277	-0.94914
-0.278	-0.2398	-0.278	-0.28361	-0.278	-0.636	-0.278	-0.96411
-0.279	-0.24925	-0.279	-0.28702	-0.279	-0.6425	-0.279	-0.98483
-0.28	-0.24965	-0.28	-0.28889	-0.28	-0.6485	-0.28	-1.0021
-0.281	-0.2583	-0.281	-0.29153	-0.281	-0.6545	-0.281	-1.01994
-0.282	-0.2638	-0.282	-0.29873	-0.282	-0.6615	-0.282	-1.04124
-0.283	-0.265	-0.283	-0.30176	-0.283	-0.668	-0.283	-1.06196
-0.284	-0.2764	-0.284	-0.30214	-0.284	-0.675	-0.284	-1.07865
-0.285	-0.2823	-0.285	-0.30896	-0.285	-0.682	-0.285	-1.1034
-0.286	-0.28505	-0.286	-0.31501	-0.286	-0.6885	-0.286	-1.12239
-0.287	-0.2949	-0.287	-0.31612	-0.287	-0.696	-0.287	-1.14196
-0.288	-0.29805	-0.288	-0.32519	-0.288	-0.703	-0.288	-1.16786
-0.289	-0.3024	-0.289	-0.32673	-0.289	-0.7095	-0.289	-1.18686
-0.29	-0.313	-0.29	-0.33014	-0.29	-0.7165	-0.29	-1.20988
-0.291	-0.3189	-0.291	-0.3358	-0.291	-0.7245	-0.291	-1.23175
-0.292	-0.32285	-0.292	-0.34147	-0.292	-0.7325	-0.292	-1.25305
-0.293	-0.3315	-0.293	-0.34526	-0.293	-0.7395	-0.293	-1.27838
-0.294	-0.33745	-0.294	-0.34939	-0.294	-0.7475	-0.294	-1.2991
-0.295	-0.34335	-0.295	-0.3577	-0.295	-0.756	-0.295	-1.32557
-0.296	-0.3508	-0.296	-0.35924	-0.296	-0.764	-0.296	-1.35032
-0.297	-0.3595	-0.297	-0.36342	-0.297	-0.7725	-0.297	-1.3745
-0.298	-0.3646	-0.298	-0.37475	-0.298	-0.781	-0.298	-1.40328
-0.299	-0.37365	-0.299	-0.37624	-0.299	-0.7895	-0.299	-1.42918
-0.3	-0.38035	-0.3	-0.38003	-0.3	-0.799	-0.3	-1.45393
-0.301	-0.3882	-0.301	-0.38872	-0.301	-0.807	-0.301	-1.48501
-0.302	-0.39805	-0.302	-0.39328	-0.302	-0.816	-0.302	-1.50919
-0.303	-0.40475	-0.303	-0.39967	-0.303	-0.8255	-0.303	-1.53854
-0.304	-0.4138	-0.304	-0.40308	-0.304	-0.834	-0.304	-1.56962
-0.305	-0.4217	-0.305	-0.41028	-0.305	-0.8425	-0.305	-1.5984
-0.306	-0.42875	-0.306	-0.41518	-0.306	-0.8525	-0.306	-1.62603
-0.307	-0.43745	-0.307	-0.42013	-0.307	-0.862	-0.307	-1.66057
-0.308	-0.44805	-0.308	-0.4292	-0.308	-0.872	-0.308	-1.69165
-0.309	-0.4516	-0.309	-0.43789	-0.309	-0.883	-0.309	-1.72273
-0.31	-0.46855	-0.31	-0.44092	-0.31	-0.8925	-0.31	-1.76129
-0.311	-0.47325	-0.311	-0.45038	-0.311	-0.9035	-0.311	-1.79065
-0.312	-0.4831	-0.312	-0.45753	-0.312	-0.914	-0.312	-1.82461
-0.313	-0.491	-0.313	-0.46286	-0.313	-0.925	-0.313	-1.86317
-0.314	-0.49845	-0.314	-0.47381	-0.314	-0.9355	-0.314	-1.89886
-0.315	-0.5115	-0.315	-0.4791	-0.315	-0.946	-0.315	-1.92303
-0.316	-0.522	-0.316	-0.48788	-0.316	-0.958	-0.316	-1.96735
-0.317	-0.5295	-0.317	-0.49461	-0.317	-0.9685	-0.317	-2.00361
-0.318	-0.54	-0.318	-0.50133	-0.318	-0.98	-0.318	-2.03642
-0.319	-0.5485	-0.319	-0.50805	-0.319	-0.992	-0.319	-2.07729
-0.32	-0.5605	-0.32	-0.5239	-0.32	-1.004	-0.32	-2.1078
-0.321	-0.568	-0.321	-0.52774	-0.321	-1.016	-0.321	-2.14809
-0.322	-0.5795	-0.322	-0.53494	-0.322	-1.029	-0.322	-2.1855
-0.323	-0.592	-0.323	-0.54503	-0.323	-1.0415	-0.323	-2.21888
-0.324	-0.6015	-0.324	-0.55271	-0.324	-1.054	-0.324	-2.25918
-0.325	-0.615	-0.325	-0.56423	-0.325	-1.067	-0.325	-2.29544
-0.326	-0.623	-0.326	-0.57096	-0.326	-1.0795	-0.326	-2.33285
-0.327	-0.636	-0.327	-0.58056	-0.327	-1.0935	-0.327	-2.37257
-0.328	-0.6445	-0.328	-0.59065	-0.328	-1.106	-0.328	-2.39847
-0.329	-0.6545	-0.329	-0.59881	-0.329	-1.12	-0.329	-2.44624
-0.33	-0.6695	-0.33	-0.60985	-0.33	-1.133	-0.33	-2.48135
-0.331	-0.68	-0.331	-0.6161	-0.331	-1.146	-0.331	-2.52107
-0.332	-0.6935	-0.332	-0.62714	-0.332	-1.1605	-0.332	-2.55848
-0.333	-0.705	-0.333	-0.63771	-0.333	-1.175	-0.333	-2.59992
-0.334	-0.7155	-0.334	-0.64395	-0.334	-1.1895	-0.334	-2.63906
-0.335	-0.7325	-0.335	-0.65787	-0.335	-1.2045	-0.335	-2.68166
-0.336	-0.7425	-0.336	-0.66268	-0.336	-1.219	-0.336	-2.71964
-0.337	-0.756	-0.337	-0.67324	-0.337	-1.2335	-0.337	-2.76569
-0.338	-0.7695	-0.338	-0.68525	-0.338	-1.2495	-0.338	-2.80541
-0.339	-0.7825	-0.339	-0.69293	-0.339	-1.2645	-0.339	-2.84512
-0.34	-0.7955	-0.34	-0.70781	-0.34	-1.2805	-0.34	-2.8929
-0.341	-0.81	-0.341	-0.7131	-0.341	-1.298	-0.341	-2.93261
-0.342	-0.825	-0.342	-0.72174	-0.342	-1.314	-0.342	-2.98096
-0.343	-0.8375	-0.343	-0.73519	-0.343	-1.331	-0.343	-3.02355
-0.344	-0.851	-0.344	-0.74575	-0.344	-1.347	-0.344	-3.07018
-0.345	-0.8635	-0.345	-0.76112	-0.345	-1.3635	-0.345	-3.11968
-0.346	-0.8805	-0.346	-0.776	-0.346	-1.3815	-0.346	-3.16572
-0.347	-0.8965	-0.347	-0.78849	-0.347	-1.399	-0.347	-3.21695
-0.348	-0.91	-0.348	-0.80337	-0.348	-1.4175	-0.348	-3.26472
-0.349	-0.927	-0.349	-0.81586	-0.349	-1.435	-0.349	-3.31077
-0.35	-0.942	-0.35	-0.83027	-0.35	-1.4525	-0.35	-3.362
-0.351	-0.9585	-0.351	-0.84563	-0.351	-1.471	-0.351	-3.40804
-0.352	-0.974	-0.352	-0.85476	-0.352	-1.489	-0.352	-3.45985
-0.353	-0.99	-0.353	-0.87108	-0.353	-1.509	-0.353	-3.50762
-0.354	-1.0025	-0.354	-0.88165	-0.354	-1.529	-0.354	-3.56057
-0.355	-1.028	-0.355	-0.89605	-0.355	-1.5475	-0.355	-3.61065
-0.356	-1.0365	-0.356	-0.90998	-0.356	-1.568	-0.356	-3.65958
-0.357	-1.0545	-0.357	-0.9239	-0.357	-1.5885	-0.357	-3.71195
-0.358	-1.0745	-0.358	-0.94407	-0.358	-1.608	-0.358	-3.76318
-0.359	-1.0885	-0.359	-0.958	-0.359	-1.6305	-0.359	-3.81268
-0.36	-1.1075	-0.36	-0.97433	-0.36	-1.652	-0.36	-3.86736
-0.361	-1.1245	-0.361	-0.99017	-0.361	-1.674	-0.361	-3.91514
-0.362	-1.1435	-0.362	-1.00602	-0.362	-1.696	-0.362	-3.96809
-0.363	-1.157	-0.363	-1.01994	-0.363	-1.717	-0.363	-4.01932
-0.364	-1.1775	-0.364	-1.03435	-0.364	-1.74	-0.364	-4.06824
-0.365	-1.196	-0.365	-1.04972	-0.365	-1.7615	-0.365	-4.1212
-0.366	-1.211	-0.366	-1.06893	-0.366	-1.7845	-0.366	-4.17357
-0.367	-1.234	-0.367	-1.08045	-0.367	-1.809	-0.367	-4.22423
-0.368	-1.247	-0.368	-1.10014	-0.368	-1.829	-0.368	-4.28351
-0.369	-1.275	-0.369	-1.11502	-0.369	-1.85	-0.369	-4.34337
-0.37	-1.2875	-0.37	-1.13087	-0.37	-1.874	-0.37	-4.3992
-0.371	-1.308	-0.371	-1.1544	-0.371	-1.8975	-0.371	-4.45791
-0.372	-1.332	-0.372	-1.17313	-0.372	-1.922	-0.372	-4.51777
-0.373	-1.345	-0.373	-1.19282	-0.373	-1.9475	-0.373	-4.58166
-0.374	-1.3705	-0.374	-1.21443	-0.374	-1.973	-0.374	-4.64671
-0.375	-1.3895	-0.375	-1.23027	-0.375	-1.998	-0.375	-4.71117
-0.376	-1.4075	-0.376	-1.24852	-0.376	-2.0245	-0.376	-4.77161
-0.377	-1.4345	-0.377	-1.27013	-0.377	-2.0495	-0.377	-4.8355
-0.378	-1.454	-0.378	-1.29126	-0.378	-2.076	-0.378	-4.89824
-0.379	-1.479	-0.379	-1.30855	-0.379	-2.1015	-0.379	-4.96213
-0.38	-1.501	-0.38	-1.32487	-0.38	-2.129	-0.38	-5.02889
-0.381	-1.5245	-0.381	-1.34408	-0.381	-2.158	-0.381	-5.08991
-0.382	-1.546	-0.382	-1.35945	-0.382	-2.1825	-0.382	-5.15265
-0.383	-1.571	-0.383	-1.38682	-0.383	-2.211	-0.383	-5.21193
-0.384	-1.5915	-0.384	-1.40843	-0.384	-2.238	-0.384	-5.27467
-0.385	-1.6185	-0.385	-1.43484	-0.385	-2.267	-0.385	-5.34029
-0.386	-1.6375	-0.386	-1.45357	-0.386	-2.2955	-0.386	-5.40015
-0.387	-1.668	-0.387	-1.48046	-0.387	-2.324	-0.387	-5.46864
-0.388	-1.6905	-0.388	-1.50879	-0.388	-2.355	-0.388	-5.53368
-0.389	-1.714	-0.389	-1.53376	-0.389	-2.3845	-0.389	-5.59757
-0.39	-1.7385	-0.39	-1.56113	-0.39	-2.4145	-0.39	-5.66722
-0.391	-1.759	-0.391	-1.58034	-0.391	-2.445	-0.391	-5.73456
-0.392	-1.7905	-0.392	-1.60963	-0.392	-2.4755	-0.392	-5.80766
-0.393	-1.818	-0.393	-1.63172	-0.393	-2.506	-0.393	-5.87098
-0.394	-1.834	-0.394	-1.65477	-0.394	-2.537	-0.394	-5.9458
-0.395	-1.86	-0.395	-1.67494	-0.395	-2.5675	-0.395	-6.00912
-0.396	-1.888	-0.396	-1.69847	-0.396	-2.6	-0.396	-6.08394
-0.397	-1.9075	-0.397	-1.7268	-0.397	-2.6325	-0.397	-6.15877
-0.398	-1.937	-0.398	-1.74985	-0.398	-2.665	-0.398	-6.22208
-0.399	-1.962	-0.399	-1.77962	-0.399	-2.6985	-0.399	-6.29691
-0.4	-1.9845	-0.4	-1.80555	-0.4	-2.7325	-0.4	-6.36598
-0.401	-2.0115	-0.401	-1.83196	-0.401	-2.768	-0.401	-6.44081
-0.402	-2.035	-0.402	-1.85837	-0.402	-2.805	-0.402	-6.51563
-0.403	-2.0635	-0.403	-1.87998	-0.403	-2.8395	-0.403	-6.5847
-0.404	-2.085	-0.404	-1.90639	-0.404	-2.872	-0.404	-6.65953
-0.405	-2.109	-0.405	-1.93665	-0.405	-2.907	-0.405	-6.7286
-0.406	-2.1375	-0.406	-1.96354	-0.406	-2.944	-0.406	-6.80343
-0.407	-2.159	-0.407	-1.98659	-0.407	-2.984	-0.407	-6.87825
-0.408	-2.183	-0.408	-2.01108	-0.408	-3.022	-0.408	-6.94732
-0.409	-2.216	-0.409	-2.04229	-0.409	-3.0585	-0.409	-7.02791
-0.41	-2.233	-0.41	-2.0639	-0.41	-3.095	-0.41	-7.10273
-0.411	-2.26	-0.411	-2.09367	-0.411	-3.132	-0.411	-7.17756
-0.412	-2.2875	-0.412	-2.12152	-0.412	-3.1725	-0.412	-7.25814
-0.413	-2.3115	-0.413	-2.14697	-0.413	-3.2085	-0.413	-7.33872
-0.414	-2.338	-0.414	-2.17627	-0.414	-3.2445	-0.414	-7.41355
-0.415	-2.3635	-0.415	-2.20316	-0.415	-3.283	-0.415	-7.49413
-0.416	-2.3915	-0.416	-2.23005	-0.416	-3.325	-0.416	-7.57471
-0.417	-2.419	-0.417	-2.2531	-0.417	-3.3685	-0.417	-7.66105
-0.418	-2.4425	-0.418	-2.28335	-0.418	-3.4075	-0.418	-7.73588
-0.419	-2.474	-0.419	-2.31937	-0.419	-3.448	-0.419	-7.82221
-0.42	-2.4975	-0.42	-2.34818	-0.42	-3.4905	-0.42	-7.9028
-0.421	-2.529	-0.421	-2.37891	-0.421	-3.5305	-0.421	-7.97762
-0.422	-2.5595	-0.422	-2.4106	-0.422	-3.5715	-0.422	-8.0582
-0.423	-2.587	-0.423	-2.43846	-0.423	-3.614	-0.423	-8.13879
-0.424	-2.6145	-0.424	-2.46727	-0.424	-3.6565	-0.424	-8.21361
-0.425	-2.6525	-0.425	-2.48984	-0.425	-3.698	-0.425	-8.29419
-0.426	-2.6835	-0.426	-2.52969	-0.426	-3.7445	-0.426	-8.36902
-0.427	-2.7125	-0.427	-2.55803	-0.427	-3.788	-0.427	-8.45536
-0.428	-2.739	-0.428	-2.58924	-0.428	-3.832	-0.428	-8.53594
-0.429	-2.772	-0.429	-2.62621	-0.429	-3.8765	-0.429	-8.61652
-0.43	-2.803	-0.43	-2.65551	-0.43	-3.9165	-0.43	-8.70286
-0.431	-2.826	-0.431	-2.69584	-0.431	-3.9615	-0.431	-8.7892
-0.432	-2.867	-0.432	-2.7285	-0.432	-4.0075	-0.432	-8.87554
-0.433	-2.885	-0.433	-2.76547	-0.433	-4.051	-0.433	-8.96187
-0.434	-2.924	-0.434	-2.79668	-0.434	-4.1005	-0.434	-9.04246
-0.435	-2.9565	-0.435	-2.8279	-0.435	-4.1515	-0.435	-9.12879
-0.436	-2.9855	-0.436	-2.86295	-0.436	-4.199	-0.436	-9.2324
-0.437	-3.0245	-0.437	-2.89801	-0.437	-4.246	-0.437	-9.31298
-0.438	-3.049	-0.438	-2.92682	-0.438	-4.2975	-0.438	-9.40508
-0.439	-3.077	-0.439	-2.95947	-0.439	-4.345	-0.439	-9.52019
-0.44	-3.115	-0.44	-2.99933	-0.44	-4.396	-0.44	-9.59502
-0.441	-3.141	-0.441	-3.03054	-0.441	-4.4485	-0.441	-9.68136
-0.442	-3.1705	-0.442	-3.06992	-0.442	-4.499	-0.442	-9.76194
-0.443	-3.204	-0.443	-3.10785	-0.443	-4.544	-0.443	-9.84828
-0.444	-3.2355	-0.444	-3.14387	-0.444	-4.595	-0.444	-9.94037
-0.445	-3.263	-0.445	-3.18084	-0.445	-4.6435	-0.445	-10.0267
-0.446	-3.2975	-0.446	-3.21782	-0.446	-4.6945	-0.446	-10.113
-0.447	-3.323	-0.447	-3.24903	-0.447	-4.7505	-0.447	-10.2109
-0.448	-3.3595	-0.448	-3.28457	-0.448	-4.8045	-0.448	-10.2972
-0.449	-3.395	-0.449	-3.31722	-0.449	-4.8495	-0.449	-10.3893
-0.45	-3.4105	-0.45	-3.34795	-0.45	-4.9055	-0.45	-10.4929
-0.451	-3.4615	-0.451	-3.39069	-0.451	-4.964	-0.451	-10.585
-0.452	-3.4765	-0.452	-3.42815	-0.452	-5.025	-0.452	-10.6771
-0.453	-3.5085	-0.453	-3.46272	-0.453	-5.08	-0.453	-10.7635
-0.454	-3.559	-0.454	-3.50354	-0.454	-5.125	-0.454	-10.8555
-0.455	-3.5635	-0.455	-3.5434	-0.455	-5.18	-0.455	-10.9419
-0.456	-3.5975	-0.456	-3.58229	-0.456	-5.24	-0.456	-11.0282
-0.457	-3.638	-0.457	-3.62503	-0.457	-5.3	-0.457	-11.1261
-0.458	-3.671	-0.458	-3.66249	-0.458	-5.355	-0.458	-11.2124
-0.459	-3.6915	-0.459	-3.69946	-0.459	-5.405	-0.459	-11.3218
-0.46	-3.7355	-0.46	-3.74412	-0.46	-5.465	-0.46	-11.4196
-0.461	-3.766	-0.461	-3.78158	-0.461	-5.52	-0.461	-11.5117
-0.462	-3.7945	-0.462	-3.82479	-0.462	-5.575	-0.462	-11.6038
-0.463	-3.837	-0.463	-3.87425	-0.463	-5.64	-0.463	-11.7017
-0.464	-3.856	-0.464	-3.90547	-0.464	-5.7	-0.464	-11.7995
-0.465	-3.893	-0.465	-3.95973	-0.465	-5.76	-0.465	-11.8916
-0.466	-3.9635	-0.466	-4.00103	-0.466	-5.82	-0.466	-11.9952
-0.467	-4.021	-0.467	-4.04713	-0.467	-5.88	-0.467	-12.0931
-0.468	-4.0545	-0.468	-4.09707	-0.468	-5.94	-0.468	-12.1967
-0.469	-4.0885	-0.469	-4.1374	-0.469	-6	-0.469	-12.2888
-0.47	-4.134	-0.47	-4.1811	-0.47	-6.06	-0.47	-12.3809
-0.471	-4.1615	-0.471	-4.22624	-0.471	-6.12	-0.471	-12.4845
-0.472	-4.2005	-0.472	-4.2661	-0.472	-6.18	-0.472	-12.5708
-0.473	-4.249	-0.473	-4.31316	-0.473	-6.245	-0.473	-12.6802
-0.474	-4.269	-0.474	-4.36982	-0.474	-6.31	-0.474	-12.7895
-0.475	-4.3175	-0.475	-4.40487	-0.475	-6.375	-0.475	-12.8759
-0.476	-4.3505	-0.476	-4.45241	-0.476	-6.44	-0.476	-12.9795
-0.477	-4.3955	-0.477	-4.49323	-0.477	-6.5	-0.477	-13.0946
-0.478	-4.433	-0.478	-4.53693	-0.478	-6.565	-0.478	-13.2039
-0.479	-4.46	-0.479	-4.57967	-0.479	-6.635	-0.479	-13.296
-0.48	-4.499	-0.48	-4.62913	-0.48	-6.7	-0.48	-13.3939
-0.481	-4.534	-0.481	-4.66946	-0.481	-6.765	-0.481	-13.4975
-0.482	-4.563	-0.482	-4.72373	-0.482	-6.83	-0.482	-13.5896
-0.483	-4.599	-0.483	-4.76791	-0.483	-6.895	-0.483	-13.6932
-0.484	-4.639	-0.484	-4.81641	-0.484	-6.965	-0.484	-13.791
-0.485	-4.674	-0.485	-4.86923	-0.485	-7.035	-0.485	-13.8831
-0.486	-4.712	-0.486	-4.91725	-0.486	-7.095	-0.486	-13.981
-0.487	-4.749	-0.487	-4.95566	-0.487	-7.16	-0.487	-14.0788
-0.488	-4.7835	-0.488	-5.00849	-0.488	-7.23	-0.488	-14.1882
-0.489	-4.8355	-0.489	-5.05651	-0.489	-7.3	-0.489	-14.286
-0.49	-4.8655	-0.49	-5.10453	-0.49	-7.37	-0.49	-14.3896
-0.491	-4.9055	-0.491	-5.16215	-0.491	-7.445	-0.491	-14.499
-0.492	-4.949	-0.492	-5.21017	-0.492	-7.51	-0.492	-14.5911
-0.493	-4.9795	-0.493	-5.26299	-0.493	-7.58	-0.493	-14.689
-0.494	-5.02	-0.494	-5.30621	-0.494	-7.655	-0.494	-14.7926
-0.495	-5.065	-0.495	-5.35903	-0.495	-7.725	-0.495	-14.9019
-0.496	-5.1	-0.496	-5.41666	-0.496	-7.79	-0.496	-15.0516
-0.497	-5.15	-0.497	-5.45507	-0.497	-7.87	-0.497	-15.1955
-0.498	-5.18	-0.498	-5.5127	-0.498	-7.945	-0.498	-15.2991
-0.499	-5.215	-0.499	-5.55591	-0.499	-8.015	-0.499	-15.4027
-0.5	-5.27	-0.5	-5.60393	-0.5	-8.09	-0.5	-15.5178
-0.501	-5.29	-0.501	-5.67116	-0.501	-8.165	-0.501	-15.6157
-0.502	-5.34	-0.502	-5.70958	-0.502	-8.24	-0.502	-15.725
-0.503	-5.38	-0.503	-5.7624	-0.503	-8.315	-0.503	-15.8344
-0.504	-5.425	-0.504	-5.81042	-0.504	-8.385	-0.504	-15.9265
-0.505	-5.46	-0.505	-5.86804	-0.505	-8.465	-0.505	-16.0301
-0.506	-5.49	-0.506	-5.92567	-0.506	-8.545	-0.506	-16.1337
-0.507	-5.54	-0.507	-5.97369	-0.507	-8.615	-0.507	-16.2373
-0.508	-5.56	-0.508	-6.03131	-0.508	-8.69	-0.508	-16.3639
-0.509	-5.615	-0.509	-6.08413	-0.509	-8.77	-0.509	-16.4675
-0.51	-5.645	-0.51	-6.13696	-0.51	-8.845	-0.51	-16.5711
-0.511	-5.67	-0.511	-6.19458	-0.511	-8.92	-0.511	-16.6747
-0.512	-5.745	-0.512	-6.2522	-0.512	-9	-0.512	-16.7726
-0.513	-5.76	-0.513	-6.31463	-0.513	-9.075	-0.513	-16.8819
-0.514	-5.8	-0.514	-6.35305	-0.514	-9.15	-0.514	-16.9855
-0.515	-5.86	-0.515	-6.42508	-0.515	-9.23	-0.515	-17.1064
-0.516	-5.885	-0.516	-6.4827	-0.516	-9.31	-0.516	-17.2215
-0.517	-5.925	-0.517	-6.52592	-0.517	-9.39	-0.517	-17.3251
-0.518	-5.96	-0.518	-6.59315	-0.518	-9.47	-0.518	-17.4345
-0.519	-6	-0.519	-6.64117	-0.519	-9.55	-0.519	-17.5726
-0.52	-6.05	-0.52	-6.70359	-0.52	-9.63	-0.52	-17.705
-0.521	-6.075	-0.521	-6.76122	-0.521	-9.71	-0.521	-17.8316
-0.522	-6.12	-0.522	-6.81404	-0.522	-9.795	-0.522	-17.9237
-0.523	-6.16	-0.523	-6.86206	-0.523	-9.875	-0.523	-18.0216
-0.524	-6.185	-0.524	-6.91968	-0.524	-9.955	-0.524	-18.1425
-0.525	-6.24	-0.525	-6.98691	-0.525	-10.035	-0.525	-18.2346
-0.526	-6.265	-0.526	-7.03013	-0.526	-10.115	-0.526	-18.3554
-0.527	-6.315	-0.527	-7.09736	-0.527	-10.195	-0.527	-18.4533
-0.528	-6.35	-0.528	-7.14538	-0.528	-10.285	-0.528	-18.5569
-0.529	-6.39	-0.529	-7.22221	-0.529	-10.37	-0.529	-18.6547
-0.53	-6.43	-0.53	-7.27503	-0.53	-10.455	-0.53	-18.7584
-0.531	-6.47	-0.531	-7.33746	-0.531	-10.535	-0.531	-18.8735
-0.532	-6.515	-0.532	-7.39028	-0.532	-10.62	-0.532	-18.9943
-0.533	-6.555	-0.533	-7.4527	-0.533	-10.7	-0.533	-19.1152
-0.534	-6.595	-0.534	-7.51513	-0.534	-10.79	-0.534	-19.2188
-0.535	-6.66	-0.535	-7.57275	-0.535	-10.875	-0.535	-19.3339
-0.536	-6.7	-0.536	-7.63038	-0.536	-10.955	-0.536	-19.4433
-0.537	-6.73	-0.537	-7.688	-0.537	-11.04	-0.537	-19.5411
-0.538	-6.77	-0.538	-7.76483	-0.538	-11.13	-0.538	-19.6908
-0.539	-6.815	-0.539	-7.81766	-0.539	-11.205	-0.539	-19.7829
-0.54	-6.865	-0.54	-7.87528	-0.54	-11.295	-0.54	-19.8923
-0.541	-6.925	-0.541	-7.9233	-0.541	-11.38	-0.541	-20.0016
-0.542	-6.965	-0.542	-7.99053	-0.542	-11.465	-0.542	-20.1513
-0.543	-7.015	-0.543	-8.06256	-0.543	-11.56	-0.543	-20.3124
-0.544	-7.055	-0.544	-8.11058	-0.544	-11.65	-0.544	-20.4391
-0.545	-7.1	-0.545	-8.1634	-0.545	-11.73	-0.545	-20.606
-0.546	-7.14	-0.546	-8.23063	-0.546	-11.825	-0.546	-20.6923
-0.547	-7.19	-0.547	-8.30746	-0.547	-11.91	-0.547	-20.8017
-0.548	-7.235	-0.548	-8.37469	-0.548	-12	-0.548	-20.8995
-0.549	-7.255	-0.549	-8.43231	-0.549	-12.095	-0.549	-20.9916
-0.55	-7.325	-0.55	-8.48033	-0.55	-12.19	-0.55	-21.1067
-0.551	-7.375	-0.551	-8.55236	-0.551	-12.275	-0.551	-21.2391
-0.552	-7.415	-0.552	-8.62919	-0.552	-12.36	-0.552	-21.337
-0.553	-7.45	-0.553	-8.68202	-0.553	-12.455	-0.553	-21.4751
-0.554	-7.495	-0.554	-8.74924	-0.554	-12.55	-0.554	-21.5902
-0.555	-7.545	-0.555	-8.80687	-0.555	-12.645	-0.555	-21.7169
-0.556	-7.605	-0.556	-8.8837	-0.556	-12.73	-0.556	-21.8262
-0.557	-7.625	-0.557	-8.96533	-0.557	-12.815	-0.557	-21.9413
-0.558	-7.68	-0.558	-9.02296	-0.558	-12.91	-0.558	-22.0622
-0.559	-7.735	-0.559	-9.08058	-0.559	-13.005	-0.559	-22.1946
-0.56	-7.77	-0.56	-9.1286	-0.56	-13.095	-0.56	-22.2809
-0.561	-7.825	-0.561	-9.20543	-0.561	-13.19	-0.561	-22.4536
-0.562	-7.88	-0.562	-9.26306	-0.562	-13.28	-0.562	-22.6436
-0.563	-7.91	-0.563	-9.32548	-0.563	-13.37	-0.563	-22.7414
-0.564	-7.95	-0.564	-9.38791	-0.564	-13.465	-0.564	-22.8335
-0.565	-8.015	-0.565	-9.48395	-0.565	-13.555	-0.565	-22.9486
-0.566	-8.035	-0.566	-9.54157	-0.566	-13.645	-0.566	-23.058
-0.567	-8.07	-0.567	-9.604	-0.567	-13.75	-0.567	-23.1904
-0.568	-8.13	-0.568	-9.65682	-0.568	-13.835	-0.568	-23.3227
-0.569	-8.145	-0.569	-9.74806	-0.569	-13.925	-0.569	-23.4206
-0.57	-8.175	-0.57	-9.81049	-0.57	-14.02	-0.57	-23.5242
-0.571	-8.26	-0.571	-9.87291	-0.571	-14.115	-0.571	-23.6105
-0.572	-8.26	-0.572	-9.93534	-0.572	-14.21	-0.572	-23.7372
-0.573	-8.325	-0.573	-10.0266	-0.573	-14.3	-0.573	-23.8465
-0.574	-8.37	-0.574	-10.089	-0.574	-14.4	-0.574	-23.9444
-0.575	-8.38	-0.575	-10.1562	-0.575	-14.495	-0.575	-24.071
-0.576	-8.45	-0.576	-10.209	-0.576	-14.59	-0.576	-24.1861
-0.577	-8.475	-0.577	-10.2907	-0.577	-14.68	-0.577	-24.3761
-0.578	-8.52	-0.578	-10.3675	-0.578	-14.785	-0.578	-24.5372
-0.579	-8.565	-0.579	-10.4203	-0.579	-14.88	-0.579	-24.6236
-0.58	-8.605	-0.58	-10.478	-0.58	-14.97	-0.58	-24.7387
-0.581	-8.655	-0.581	-10.5788	-0.581	-15.075	-0.581	-24.825
-0.582	-8.69	-0.582	-10.6508	-0.582	-15.175	-0.582	-24.9689
-0.583	-8.72	-0.583	-10.7085	-0.583	-15.27	-0.583	-25.1013
-0.584	-8.775	-0.584	-10.7613	-0.584	-15.37	-0.584	-25.1876
-0.585	-8.82	-0.585	-10.8477	-0.585	-15.465	-0.585	-25.32
-0.586	-8.86	-0.586	-10.9149	-0.586	-15.56	-0.586	-25.5733
-0.587	-8.92	-0.587	-10.9678	-0.587	-15.66	-0.587	-25.6999
-0.588	-8.945	-0.588	-11.035	-0.588	-15.76	-0.588	-25.8323
-0.589	-9.02	-0.589	-11.1358	-0.589	-15.86	-0.589	-26.1258
-0.59	-9.04	-0.59	-11.1887	-0.59	-15.965	-0.59	-26.2007
-0.591	-9.1	-0.591	-11.2559	-0.591	-16.065	-0.591	-26.2985
-0.592	-9.155	-0.592	-11.3183	-0.592	-16.165	-0.592	-26.3964
-0.593	-9.23	-0.593	-11.4192	-0.593	-16.265	-0.593	-26.5
-0.594	-9.245	-0.594	-11.472	-0.594	-16.355	-0.594	-26.6151
-0.595	-9.35	-0.595	-11.544	-0.595	-16.465	-0.595	-26.7302
-0.596	-9.43	-0.596	-11.6064	-0.596	-16.56	-0.596	-26.8338
-0.597	-9.46	-0.597	-11.7073	-0.597	-16.66	-0.597	-26.9605
-0.598	-9.495	-0.598	-11.7745	-0.598	-16.765	-0.598	-27.0468
-0.599	-9.555	-0.599	-11.8321	-0.599	-16.865	-0.599	-27.1504
-0.6	-9.61	-0.6	-11.8897	-0.6	-16.96	-0.6	-27.2598
-0.601	-9.64	-0.601	-11.9906	-0.601	-17.065	-0.601	-27.3634
-0.602	-9.705	-0.602	-12.0482	-0.602	-17.17	-0.602	-27.5303
-0.603	-9.845	-0.603	-12.1106	-0.603	-17.27	-0.603	-27.6742
-0.604	-9.995	-0.604	-12.1923	-0.604	-17.37	-0.604	-27.7893
-0.605	-10.05	-0.605	-12.3027	-0.605	-17.475	-0.605	-27.9332
-0.606	-10.085	-0.606	-12.3507	-0.606	-17.58	-0.606	-28.0541
-0.607	-10.13	-0.607	-12.418	-0.607	-17.685	-0.607	-28.1865
-0.608	-10.155	-0.608	-12.5044	-0.608	-17.785	-0.608	-28.3534
-0.609	-10.2	-0.609	-12.586	-0.609	-17.885	-0.609	-28.503
-0.61	-10.225	-0.61	-12.6485	-0.61	-17.99	-0.61	-28.6815
-0.611	-10.26	-0.611	-12.7157	-0.611	-18.095	-0.611	-28.8023
-0.612	-10.325	-0.612	-12.8117	-0.612	-18.2	-0.612	-28.9347
-0.613	-10.365	-0.613	-12.8934	-0.613	-18.3	-0.613	-29.0153
-0.614	-10.425	-0.614	-12.9558	-0.614	-18.405	-0.614	-29.1189
-0.615	-10.455	-0.615	-13.0086	-0.615	-18.51	-0.615	-29.211
-0.616	-10.5	-0.616	-13.1191	-0.616	-18.615	-0.616	-29.3031
-0.617	-10.525	-0.617	-13.1767	-0.617	-18.715	-0.617	-29.4067
-0.618	-10.56	-0.618	-13.2439	-0.618	-18.82	-0.618	-29.5391
-0.619	-10.58	-0.619	-13.3303	-0.619	-18.93	-0.619	-29.919
-0.62	-10.63	-0.62	-13.4408	-0.62	-19.035	-0.62	-30.0916
-0.621	-10.66	-0.621	-13.4984	-0.621	-19.135	-0.621	-30.2067
-0.622	-10.705	-0.622	-13.5561	-0.622	-19.24	-0.622	-30.3161
-0.623	-10.735	-0.623	-13.6473	-0.623	-19.345	-0.623	-30.4197
-0.624	-10.775	-0.624	-13.7289	-0.624	-19.45	-0.624	-30.7133
-0.625	-10.815	-0.625	-13.7962	-0.625	-19.56	-0.625	-30.8054
-0.626	-10.86	-0.626	-13.8682	-0.626	-19.67	-0.626	-30.8917
-0.627	-10.925	-0.627	-13.9786	-0.627	-19.775	-0.627	-31.0183
-0.628	-10.965	-0.628	-14.0363	-0.628	-19.88	-0.628	-31.1219
-0.629	-11.02	-0.629	-14.0795	-0.629	-19.99	-0.629	-31.2025
-0.63	-11.055	-0.63	-14.2043	-0.63	-20.095	-0.63	-31.2889
-0.631	-11.1	-0.631	-14.2571	-0.631	-20.205	-0.631	-31.3809
-0.632	-11.145	-0.632	-14.3292	-0.632	-20.31	-0.632	-31.4845
-0.633	-11.175	-0.633	-14.4156	-0.633	-20.415	-0.633	-31.6169
-0.634	-11.25	-0.634	-14.5213	-0.634	-20.53	-0.634	-31.7839
-0.635	-11.33	-0.635	-14.5741	-0.635	-20.635	-0.635	-31.9162
-0.636	-11.39	-0.636	-14.6509	-0.636	-20.74	-0.636	-32.0314
-0.637	-11.475	-0.637	-14.7469	-0.637	-20.855	-0.637	-32.1925
-0.638	-11.52	-0.638	-14.7998	-0.638	-20.955	-0.638	-32.3364
-0.639	-11.56	-0.639	-14.9342	-0.639	-21.07	-0.639	-32.4285
-0.64	-11.61	-0.64	-14.9918	-0.64	-21.175	-0.64	-32.5954
-0.641	-11.65	-0.641	-15.0351	-0.641	-21.275	-0.641	-32.8026
-0.642	-11.7	-0.642	-15.1599	-0.642	-21.39	-0.642	-32.8947
-0.643	-11.76	-0.643	-15.2127	-0.643	-21.495	-0.643	-33.0502
-0.644	-11.805	-0.644	-15.28	-0.644	-21.61	-0.644	-33.1192
-0.645	-11.865	-0.645	-15.4048	-0.645	-21.72	-0.645	-33.2113
-0.646	-11.915	-0.646	-15.4528	-0.646	-21.825	-0.646	-33.43
-0.647	-11.94	-0.647	-15.5249	-0.647	-21.94	-0.647	-33.5969
-0.648	-12.025	-0.648	-15.6161	-0.648	-22.05	-0.648	-33.7006
-0.649	-12.055	-0.649	-15.7218	-0.649	-22.165	-0.649	-33.7869
-0.65	-12.13	-0.65	-15.8514	-0.65	-22.275	-0.65	-33.856
-0.651	-12.275	-0.651	-15.9234	-0.651	-22.38	-0.651	-33.9653
-0.652	-12.42	-0.652	-16.0195	-0.652	-22.495	-0.652	-34.2877
-0.653	-12.505	-0.653	-16.0963	-0.653	-22.6	-0.653	-34.4085
-0.654	-12.555	-0.654	-16.1587	-0.654	-22.715	-0.654	-34.4661
-0.655	-12.625	-0.655	-16.2404	-0.655	-22.825	-0.655	-34.6445
-0.656	-12.7	-0.656	-16.3268	-0.656	-22.93	-0.656	-34.8057
-0.657	-12.755	-0.657	-16.4276	-0.657	-23.05	-0.657	-34.9035
-0.658	-12.8	-0.658	-16.5285	-0.658	-23.155	-0.658	-35.1338
-0.659	-12.845	-0.659	-16.5909	-0.659	-23.265	-0.659	-35.1856
-0.66	-12.845	-0.66	-16.6822	-0.66	-23.38	-0.66	-35.2604
-0.661	-12.89	-0.661	-16.7638	-0.661	-23.49	-0.661	-35.3582
-0.662	-12.955	-0.662	-16.8358	-0.662	-23.595	-0.662	-35.4503
-0.663	-12.96	-0.663	-16.9271	-0.663	-23.725	-0.663	-35.6518
-0.664	-13.005	-0.664	-16.9943	-0.664	-23.84	-0.664	-35.7381
-0.665	-13.035	-0.665	-17.1335	-0.665	-23.945	-0.665	-35.9051
-0.666	-13.115	-0.666	-17.2152	-0.666	-24.06	-0.666	-35.9569
-0.667	-13.17	-0.667	-17.2872	-0.667	-24.175	-0.667	-36.141
-0.668	-13.19	-0.668	-17.3592	-0.668	-24.295	-0.668	-36.2447
-0.669	-13.225	-0.669	-17.4505	-0.669	-24.405	-0.669	-36.5037
-0.67	-13.265	-0.67	-17.5129	-0.67	-24.52	-0.67	-36.6073
-0.671	-13.3	-0.671	-17.6089	-0.671	-24.63	-0.671	-36.7051
-0.672	-13.35	-0.672	-17.6954	-0.672	-24.745	-0.672	-36.8663
-0.673	-13.385	-0.673	-17.7962	-0.673	-24.86	-0.673	-36.9353
-0.674	-13.415	-0.674	-17.8827	-0.674	-24.96	-0.674	-37.0562
-0.675	-13.44	-0.675	-17.9595	-0.675	-25.18	-0.675	-37.2116
-0.676	-13.505	-0.676	-18.0555	-0.676	-25.29	-0.676	-37.2807
-0.677	-13.535	-0.677	-18.1468	-0.677	-25.405	-0.677	-37.4188
-0.678	-13.56	-0.678	-18.2188	-0.678	-25.52	-0.678	-37.8621
-0.679	-13.585	-0.679	-18.2908	-0.679	-25.62	-0.679	-37.9426
-0.68	-13.65	-0.68	-18.3821	-0.68	-25.735	-0.68	-37.9944
-0.681	-13.685	-0.681	-18.5021	-0.681	-25.855	-0.681	-38.0635
-0.682	-13.735	-0.682	-18.5597	-0.682	-25.955	-0.682	-38.2535
-0.683	-13.785	-0.683	-18.651	-0.683	-26.07	-0.683	-38.501
-0.684	-13.84	-0.684	-18.7422	-0.684	-26.18	-0.684	-38.8233
-0.685	-13.905	-0.685	-18.8094	-0.685	-26.29	-0.685	-39.019
-0.686	-13.955	-0.686	-18.8959	-0.686	-26.4	-0.686	-39.2607
-0.687	-14.065	-0.687	-18.9775	-0.687	-26.53	-0.687	-39.2837
-0.688	-14.125	-0.688	-19.0639	-0.688	-26.63	-0.688	-39.3125
-0.689	-14.18	-0.689	-19.1936	-0.689	-26.755	-0.689	-39.4449
-0.69	-14.225	-0.69	-19.2608	-0.69	-26.865	-0.69	-39.6118
-0.691	-14.25	-0.691	-19.3665	-0.691	-26.98	-0.691	-39.6867
-0.692	-14.325	-0.692	-19.4433	-0.692	-27.095	-0.692	-39.7672
-0.693	-14.36	-0.693	-19.5009	-0.693	-27.205	-0.693	-39.8824
-0.694	-14.41	-0.694	-19.6162	-0.694	-27.315	-0.694	-40.2335
-0.695	-14.44	-0.695	-19.6978	-0.695	-27.43	-0.695	-40.291
-0.696	-14.585	-0.696	-19.8227	-0.696	-27.535	-0.696	-40.4004
-0.697	-14.64	-0.697	-19.8947	-0.697	-27.66	-0.697	-40.4637
-0.698	-14.69	-0.698	-19.9571	-0.698	-27.775	-0.698	-40.5731
-0.699	-14.71	-0.699	-20.0531	-0.699	-27.885	-0.699	-40.7169
-0.7	-14.77	-0.7	-20.1444	-0.7	-28.01	-0.7	-40.8666
-0.701	-14.805	-0.701	-20.226	-0.701	-28.12	-0.701	-41.0163
-0.702	-14.83	-0.702	-20.3077	-0.702	-28.23	-0.702	-41.1947
-0.703	-14.865	-0.703	-20.4469	-0.703	-28.335	-0.703	-41.2292
-0.704	-14.92	-0.704	-20.5237	-0.704	-28.48	-0.704	-41.304
-0.705	-14.955	-0.705	-20.6054	-0.705	-28.695	-0.705	-41.6206
-0.706	-15	-0.706	-20.6822	-0.706	-28.845	-0.706	-41.9314
-0.707	-15.04	-0.707	-20.7782	-0.707	-28.96	-0.707	-42.0926
-0.708	-15.09	-0.708	-20.8599	-0.708	-29.07	-0.708	-42.1329
-0.709	-15.115	-0.709	-20.9271	-0.709	-29.17	-0.709	-42.202
-0.71	-15.13	-0.71	-21.0568	-0.71	-29.295	-0.71	-42.3344
-0.711	-15.185	-0.711	-21.172	-0.711	-29.395	-0.711	-42.461
-0.712	-15.295	-0.712	-21.2296	-0.712	-29.52	-0.712	-42.9445
-0.713	-15.62	-0.713	-21.3161	-0.713	-29.635	-0.713	-42.9675
-0.714	-15.755	-0.714	-21.4169	-0.714	-29.745	-0.714	-42.9848
-0.715	-15.835	-0.715	-21.4986	-0.715	-29.865	-0.715	-43.0251
-0.716	-15.92	-0.716	-21.5754	-0.716	-29.97	-0.716	-43.1862
-0.717	-15.95	-0.717	-21.7098	-0.717	-30.095	-0.717	-43.2783
-0.718	-15.955	-0.718	-21.8059	-0.718	-30.2	-0.718	-43.3646
-0.719	-16.035	-0.719	-21.8635	-0.719	-30.32	-0.719	-43.5431
-0.72	-16.075	-0.72	-21.9884	-0.72	-30.43	-0.72	-43.6006
-0.721	-16.11	-0.721	-22.0604	-0.721	-30.545	-0.721	-43.7215
-0.722	-16.145	-0.722	-22.1324	-0.722	-30.665	-0.722	-43.9172
-0.723	-16.175	-0.723	-22.2621	-0.723	-30.78	-0.723	-44.2165
-0.724	-16.21	-0.724	-22.3869	-0.724	-30.905	-0.724	-44.3259
-0.725	-16.275	-0.725	-22.4398	-0.725	-31.01	-0.725	-44.4007
-0.726	-16.31	-0.726	-22.5358	-0.726	-31.13	-0.726	-44.5331
-0.727	-16.375	-0.727	-22.6462	-0.727	-31.24	-0.727	-44.6885
-0.728	-16.45	-0.728	-22.699	-0.728	-31.355	-0.728	-44.7979
-0.729	-16.56	-0.729	-22.7759	-0.729	-31.47	-0.729	-44.9015
-0.73	-16.595	-0.73	-22.9151	-0.73	-31.595	-0.73	-45.0281
-0.731	-16.69	-0.731	-23.016	-0.731	-31.71	-0.731	-45.3044
-0.732	-16.725	-0.732	-23.0784	-0.732	-31.825	-0.732	-45.3504
-0.733	-16.77	-0.733	-23.2177	-0.733	-31.935	-0.733	-45.3965
-0.734	-16.805	-0.734	-23.2609	-0.734	-32.065	-0.734	-45.6037
-0.735	-16.845	-0.735	-23.3665	-0.735	-32.175	-0.735	-45.7994
-0.736	-16.885	-0.736	-23.4914	-0.736	-32.285	-0.736	-45.8569
-0.737	-16.925	-0.737	-23.597	-0.737	-32.405	-0.737	-45.8915
-0.738	-16.955	-0.738	-23.6643	-0.738	-32.515	-0.738	-46.0123
-0.739	-17.01	-0.739	-23.7651	-0.739	-32.635	-0.739	-46.2656
-0.74	-17.055	-0.74	-23.8179	-0.74	-32.765	-0.74	-46.5879
-0.741	-17.155	-0.741	-23.9188	-0.741	-32.89	-0.741	-46.6915
-0.742	-17.22	-0.742	-24.0292	-0.742	-33.015	-0.742	-46.7836
-0.743	-17.27	-0.743	-24.1589	-0.743	-33.12	-0.743	-47.0426
-0.744	-17.47	-0.744	-24.2405	-0.744	-33.255	-0.744	-47.4858
-0.745	-17.61	-0.745	-24.3269	-0.745	-33.375	-0.745	-47.4858
-0.746	-17.655	-0.746	-24.4086	-0.746	-33.5	-0.746	-47.5146
-0.747	-17.71	-0.747	-24.5046	-0.747	-33.61	-0.747	-47.6355
-0.748	-17.79	-0.748	-24.5862	-0.748	-33.75	-0.748	-47.7736
-0.749	-17.9	-0.749	-24.7207	-0.749	-33.865	-0.749	-47.7621
-0.75	-17.945	-0.75	-24.8119	-0.75	-33.98	-0.75	-47.9406
-0.751	-18	-0.751	-24.884	-0.751	-34.11	-0.751	-48.165
-0.752	-18.015	-0.752	-24.9752	-0.752	-34.22	-0.752	-48.2744
-0.753	-18.035	-0.753	-25.0376	-0.753	-34.34	-0.753	-48.2859
-0.754	-18.075	-0.754	-25.1097	-0.754	-34.45	-0.754	-48.7176
-0.755	-18.12	-0.755	-25.2345	-0.755	-34.58	-0.755	-48.7867
-0.756	-18.14	-0.756	-25.4074	-0.756	-34.69	-0.756	-48.8327
-0.757	-18.135	-0.757	-25.465	-0.757	-34.815	-0.757	-48.8788
-0.758	-18.17	-0.758	-25.5611	-0.758	-34.94	-0.758	-49.0227
-0.759	-18.22	-0.759	-25.6523	-0.759	-35.055	-0.759	-49.2011
-0.76	-18.23	-0.76	-25.7387	-0.76	-35.19	-0.76	-49.2932
-0.761	-18.255	-0.761	-25.878	-0.761	-35.3	-0.761	-49.391
-0.762	-18.3	-0.762	-25.9644	-0.762	-35.43	-0.762	-49.4716
-0.763	-18.33	-0.763	-26.0316	-0.763	-35.54	-0.763	-49.5119
-0.764	-18.36	-0.764	-26.1613	-0.764	-35.665	-0.764	-49.6731
-0.765	-18.5	-0.765	-26.2141	-0.765	-35.805	-0.765	-50.4329
-0.766	-18.605	-0.766	-26.2909	-0.766	-35.925	-0.766	-50.6746
-0.767	-18.615	-0.767	-26.4494	-0.767	-36.035	-0.767	-50.6976
-0.768	-18.63	-0.768	-26.5406	-0.768	-36.17	-0.768	-50.6573
-0.769	-18.68	-0.769	-26.6271	-0.769	-36.285	-0.769	-50.7724
-0.77	-18.785	-0.77	-26.7471	-0.77	-36.4	-0.77	-51.1754
-0.771	-18.82	-0.771	-26.8048	-0.771	-36.53	-0.771	-51.2387
-0.772	-18.865	-0.772	-26.8672	-0.772	-36.655	-0.772	-51.325
-0.773	-18.935	-0.773	-27.0689	-0.773	-36.785	-0.773	-51.3998
-0.774	-19.055	-0.774	-27.1361	-0.774	-36.91	-0.774	-51.5034
-0.775	-19.14	-0.775	-27.2273	-0.775	-37.035	-0.775	-51.6185
-0.776	-19.16	-0.776	-27.3186	-0.776	-37.16	-0.776	-51.7337
-0.777	-19.225	-0.777	-27.381	-0.777	-37.27	-0.777	-52.292
-0.778	-19.24	-0.778	-27.5251	-0.778	-37.39	-0.778	-52.3208
-0.779	-19.275	-0.779	-27.6451	-0.779	-37.505	-0.779	-52.338
-0.78	-19.32	-0.78	-27.7219	-0.78	-37.645	-0.78	-52.4129
-0.781	-19.35	-0.781	-27.8516	-0.781	-37.745	-0.781	-52.4819
-0.782	-19.4	-0.782	-27.9092	-0.782	-37.92	-0.782	-52.4992
-0.783	-19.4	-0.783	-27.9909	-0.783	-38.225	-0.783	-52.6661
-0.784	-19.415	-0.784	-28.1301	-0.784	-38.335	-0.784	-52.8388
-0.785	-19.465	-0.785	-28.255	-0.785	-38.44	-0.785	-53.0345
-0.786	-19.52	-0.786	-28.3126	-0.786	-38.545	-0.786	-53.1381
-0.787	-19.6	-0.787	-28.3894	-0.787	-38.73	-0.787	-53.4374
-0.788	-19.675	-0.788	-28.4903	-0.788	-39.11	-0.788	-53.5928
-0.789	-19.715	-0.789	-28.6199	-0.789	-39.35	-0.789	-53.6446
-0.79	-19.835	-0.79	-28.7448	-0.79	-39.55	-0.79	-53.7597
-0.791	-19.835	-0.791	-28.8216	-0.791	-39.73	-0.791	-54.0993
-0.792	-19.89	-0.792	-28.9273	-0.792	-39.85	-0.792	-54.6116
-0.793	-19.96	-0.793	-29.0089	-0.793	-39.965	-0.793	-54.6519
-0.794	-20.05	-0.794	-29.1001	-0.794	-40.06	-0.794	-54.6346
-0.795	-20.115	-0.795	-29.2394	-0.795	-40.165	-0.795	-54.7094
-0.796	-20.18	-0.796	-29.345	-0.796	-40.26	-0.796	-54.8015
-0.797	-20.185	-0.797	-29.4218	-0.797	-40.365	-0.797	-54.8706
-0.798	-20.265	-0.798	-29.5083	-0.798	-40.49	-0.798	-55.0836
-0.799	-20.33	-0.799	-29.5995	-0.799	-40.57	-0.799	-55.1009
-0.8	-20.39	-0.8	-29.7292	-0.8	-40.685	-0.8	-55.3886
-0.801	-20.455	-0.801	-29.83	-0.801	-40.79	-0.801	-55.4347
-0.802	-20.495	-0.802	-29.9309	-0.802	-40.905	-0.802	-55.8606
-0.803	-20.53	-0.803	-30.0269	-0.803	-41	-0.803	-55.8261
-0.804	-20.6	-0.804	-30.0797	-0.804	-41.115	-0.804	-55.8203
-0.805	-20.64	-0.805	-30.2574	-0.805	-41.215	-0.805	-55.9182
-0.806	-20.72	-0.806	-30.3534	-0.806	-41.32	-0.806	-56.1484
-0.807	-20.78	-0.807	-30.4447	-0.807	-41.43	-0.807	-56.229
-0.808	-20.835	-0.808	-30.5215	-0.808	-41.545	-0.808	-56.3844
-0.809	-20.815	-0.809	-30.6127	-0.809	-41.65	-0.809	-56.4765
-0.81	-20.815	-0.81	-30.7376	-0.81	-41.765	-0.81	-56.701
-0.811	-20.865	-0.811	-30.8624	-0.811	-41.87	-0.811	-57.0003
-0.812	-20.845	-0.812	-30.9393	-0.812	-41.98	-0.812	-57.3629
-0.813	-20.9	-0.813	-31.0401	-0.813	-42.105	-0.813	-57.3053
-0.814	-21	-0.814	-31.1218	-0.814	-42.22	-0.814	-57.3917
-0.815	-20.975	-0.815	-31.2082	-0.815	-42.33	-0.815	-57.5298
-0.816	-20.965	-0.816	-31.3859	-0.816	-42.45	-0.816	-57.5068
-0.817	-20.945	-0.817	-31.4483	-0.817	-42.555	-0.817	-57.5586
-0.818	-21.03	-0.818	-31.5443	-0.818	-42.665	-0.818	-58.3069
-0.819	-21.02	-0.819	-31.6356	-0.819	-42.79	-0.819	-58.3644
-0.82	-21.16	-0.82	-31.6836	-0.82	-42.895	-0.82	-58.422
-0.821	-21.55	-0.821	-31.9141	-0.821	-43.04	-0.821	-58.422
-0.822	-21.665	-0.822	-31.9573	-0.822	-43.14	-0.822	-58.422
-0.823	-21.9	-0.823	-32.0341	-0.823	-43.23	-0.823	-58.3644
-0.824	-21.83	-0.824	-32.1686	-0.824	-43.375	-0.824	-58.8824
-0.825	-21.91	-0.825	-32.2358	-0.825	-43.49	-0.825	-59.2278
-0.826	-21.935	-0.826	-32.3655	-0.826	-43.605	-0.826	-59.4005
-0.827	-22.19	-0.827	-32.4855	-0.827	-43.72	-0.827	-59.4005
-0.828	-22.61	-0.828	-32.5864	-0.828	-43.865	-0.828	-59.5156
-0.829	-22.56	-0.829	-32.6968	-0.829	-43.97	-0.829	-59.5156
-0.83	-22.555	-0.83	-32.764	-0.83	-44.105	-0.83	-59.5156
-0.831	-22.555	-0.831	-32.9369	-0.831	-44.21	-0.831	-59.6883
-0.832	-22.545	-0.832	-33.0282	-0.832	-44.34	-0.832	-59.8034
-0.833	-22.59	-0.833	-33.1482	-0.833	-44.465	-0.833	-59.8609
-0.834	-22.59	-0.834	-33.1866	-0.834	-44.585	-0.834	-59.8609
-0.835	-22.565	-0.835	-33.2827	-0.835	-44.69	-0.835	-60.2638
-0.836	-22.62	-0.836	-33.4555	-0.836	-44.815	-0.836	-60.3214
-0.837	-22.635	-0.837	-33.542	-0.837	-44.95	-0.837	-60.4365
-0.838	-22.645	-0.838	-33.7004	-0.838	-45.04	-0.838	-60.897
-0.839	-22.615	-0.839	-33.7485	-0.839	-45.145	-0.839	-61.1272
-0.84	-22.63	-0.84	-33.8013	-0.84	-45.255	-0.84	-61.5877
-0.841	-22.625	-0.841	-34.0078	-0.841	-45.38	-0.841	-61.9906
-0.842	-22.55	-0.842	-34.0894	-0.842	-45.495	-0.842	-61.9906
-0.843	-22.68	-0.843	-34.1758	-0.843	-45.615	-0.843	-61.9331
-0.844	-22.67	-0.844	-34.2287	-0.844	-45.78	-0.844	-62.0482
-0.845	-22.725	-0.845	-34.3919	-0.845	-45.91	-0.845	-62.2784
-0.846	-22.76	-0.846	-34.5072	-0.846	-46.045	-0.846	-62.4511
-0.847	-22.905	-0.847	-34.5984	-0.847	-46.16	-0.847	-62.4511
-0.848	-23.005	-0.848	-34.7233	-0.848	-46.29	-0.848	-62.6238
-0.849	-23.075	-0.849	-34.8337	-0.849	-46.405	-0.849	-62.9691
-0.85	-23.06	-0.85	-34.9057	-0.85	-46.515	-0.85	-62.9691
-0.851	-23.115	-0.851	-35.0066	-0.851	-46.645	-0.851	-63.0267
-0.852	-23.41	-0.852	-35.2035	-0.852	-46.78	-0.852	-63.2569
-0.853	-23.38	-0.853	-35.2563	-0.853	-46.925	-0.853	-63.4296
-0.854	-23.415	-0.854	-35.3811	-0.854	-47.015	-0.854	-63.5447
-0.855	-23.405	-0.855	-35.4436	-0.855	-47.16	-0.855	-63.6598
-0.856	-23.39	-0.856	-35.5588	-0.856	-47.305	-0.856	-63.6598
-0.857	-23.435	-0.857	-35.7077	-0.857	-47.435	-0.857	-63.9476
-0.858	-23.47	-0.858	-35.7893	-0.858	-47.56	-0.858	-64.1778
-0.859	-23.5	-0.859	-35.8805	-0.859	-47.68	-0.859	-64.4081
-0.86	-23.52	-0.86	-35.9862	-0.86	-47.79	-0.86	-64.293
-0.861	-23.65	-0.861	-36.1062	-0.861	-47.91	-0.861	-64.293
-0.862	-24.275	-0.862	-36.2695	-0.862	-48.045	-0.862	-64.811
-0.863	-24.385	-0.863	-36.38	-0.863	-48.16	-0.863	-64.9837
-0.864	-24.44	-0.864	-36.4904	-0.864	-48.285	-0.864	-65.0412
-0.865	-24.725	-0.865	-36.5528	-0.865	-48.435	-0.865	-65.4441
-0.866	-24.88	-0.866	-36.6297	-0.866	-48.555	-0.866	-65.5593
-0.867	-24.875	-0.867	-36.8217	-0.867	-48.68	-0.867	-65.5593
-0.868	-24.835	-0.868	-36.9322	-0.868	-48.81	-0.868	-65.5017
-0.869	-25.13	-0.869	-36.9706	-0.869	-48.935	-0.869	-65.6744
-0.87	-25.47	-0.87	-37.105	-0.87	-49.055	-0.87	-65.6168
-0.871	-25.495	-0.871	-37.1771	-0.871	-49.225	-0.871	-65.9046
-0.872	-25.445	-0.872	-37.3644	-0.872	-49.35	-0.872	-66.1348
-0.873	-25.44	-0.873	-37.4796	-0.873	-49.47	-0.873	-66.0773
-0.874	-25.515	-0.874	-37.5564	-0.874	-49.6	-0.874	-66.0773
-0.875	-25.575	-0.875	-37.6669	-0.875	-49.7	-0.875	-66.1924
-0.876	-25.545	-0.876	-37.7581	-0.876	-50.25	-0.876	-66.3075
-0.877	-25.57	-0.877	-37.8926	-0.877	-50.35	-0.877	-66.4802
-0.878	-25.515	-0.878	-38.003	-0.878	-50.45	-0.878	-66.8831
-0.879	-25.49	-0.879	-38.1567	-0.879	-50.6	-0.879	-67.286
-0.88	-25.505	-0.88	-38.2671	-0.88	-50.7	-0.88	-67.5162
-0.881	-25.49	-0.881	-38.3296	-0.881	-50.85	-0.881	-67.4011
-0.882	-25.54	-0.882	-38.4112	-0.882	-50.95	-0.882	-67.5162
-0.883	-25.815	-0.883	-38.6033	-0.883	-51.1	-0.883	-67.5162
-0.884	-25.835	-0.884	-38.6561	-0.884	-51.45	-0.884	-67.5738
-0.885	-25.83	-0.885	-38.805	-0.885	-51.65	-0.885	-67.6313
-0.886	-25.82	-0.886	-38.8578	-0.886	-51.7	-0.886	-68.3221
-0.887	-25.8	-0.887	-38.9682	-0.887	-52	-0.887	-68.8976
-0.888	-25.84	-0.888	-39.1363	-0.888	-52.25	-0.888	-69.243
-0.889	-25.83	-0.889	-39.2275	-0.889	-52.45	-0.889	-69.0703
-0.89	-25.91	-0.89	-39.3476	-0.89	-52.8	-0.89	-69.0703
-0.891	-25.945	-0.891	-39.458	-0.891	-53.1	-0.891	-68.9552
-0.892	-26.005	-0.892	-39.6213	-0.892	-53.2	-0.892	-69.1279
-0.893	-25.89	-0.893	-39.751	-0.893	-53.25	-0.893	-69.3006
-0.894	-25.895	-0.894	-39.8422	-0.894	-53.35	-0.894	-69.3006
-0.895	-25.875	-0.895	-39.9382	-0.895	-53.4	-0.895	-69.243
-0.896	-25.84	-0.896	-39.9815	-0.896	-53.5	-0.896	-69.5308
-0.897	-25.81	-0.897	-40.1879	-0.897	-53.55	-0.897	-69.8186
-0.898	-25.865	-0.898	-40.2888	-0.898	-53.65	-0.898	-70.3366
-0.899	-26	-0.899	-40.38	-0.899	-53.8	-0.899	-70.682

## Sheet: Figure 2c
Potential	FE
	H2	CH3OH	total
-0.4	0.48	0.05	0.53
-0.5	0.74	0.11	0.85
-0.6	0.78	0.13	0.91
-0.7	0.75	0.19	0.94
-0.8	0.8	0.16	0.96
-0.9	0.92	0.01	0.93
-1	0.93	0.02	0.95
-0.4	0.35	0.08	0.43
-0.5	0.43	0.44	0.87
-0.6	0.33	0.57	0.9
-0.7	0.38	0.56	0.94
-0.8	0.44	0.48	0.92
-0.9	0.9	0.04	0.94
-1	0.92	0.02	0.94

## Sheet: Figure 2d
time	j
0	-0.0202
0	-0.0204
0	-0.0203
0	-0.0203
0	-0.0203
0	-0.0203
3.6	-0.0204
3.6	-0.0204
3.6	-0.0202
3.6	-0.0203
3.6	-0.0203
3.6	-0.0202
3.6	-0.0204
3.6	-0.0203
3.6	-0.0202
3.6	-0.0199
7.2	-0.0203
7.2	-0.0203
7.2	-0.0203
7.2	-0.0207
7.2	-0.0207
7.2	-0.0202
7.2	-0.0202
7.2	-0.0204
7.2	-0.0205
7.2	-0.0204
10.8	-0.0202
10.8	-0.0205
10.8	-0.0204
10.8	-0.02
10.8	-0.0203
10.8	-0.0205
10.8	-0.0205
10.8	-0.0204
10.8	-0.0204
10.8	-0.0204
14.4	-0.0201
14.4	-0.0202
14.4	-0.0203
14.4	-0.0202
14.4	-0.0204
14.4	-0.0203
14.4	-0.0202
14.4	-0.0199
14.4	-0.0202
14.4	-0.0203
18	-0.0203
18	-0.0202
18	-0.0204
18	-0.0204
18	-0.02
18	-0.0203
18	-0.0204
18	-0.0204
18	-0.0202
18	-0.0203
21.6	-0.0204
21.6	-0.0203
21.6	-0.0203
21.6	-0.0202
21.6	-0.0203
21.6	-0.0203
21.6	-0.0203
21.6	-0.0204
21.6	-0.0204
21.6	-0.0204
25.2	-0.0206
25.2	-0.0204
25.2	-0.0202
25.2	-0.0201
25.2	-0.0203
25.2	-0.0203
25.2	-0.0204
25.2	-0.0205
25.2	-0.0204
25.2	-0.0206
28.8	-0.0203
28.8	-0.0206
28.8	-0.0204
28.8	-0.0202
28.8	-0.0204
28.8	-0.0205
28.8	-0.0205
28.8	-0.0203
28.8	-0.0206
28.8	-0.0206
32.4	-0.0205
32.4	-0.0206
32.4	-0.0205
32.4	-0.0205
32.4	-0.0205
32.4	-0.0205
32.4	-0.0203
32.4	-0.0203
32.4	-0.0206
32.4	-0.0206
36	-0.0204
36	-0.0203
36	-0.0205
36	-0.0204
36	-0.0205
36	-0.0204
36	-0.0204
36	-0.0203
36	-0.0203
36	-0.0204
39.6	-0.0204
39.6	-0.0204
39.6	-0.0203
39.6	-0.02
39.6	-0.0202
39.6	-0.0202
39.6	-0.0202
39.6	-0.0205
39.6	-0.0202
39.6	-0.0204
43.2	-0.0202
43.2	-0.0201
43.2	-0.0206
43.2	-0.0205
43.2	-0.0201
43.2	-0.0204
43.2	-0.0203
43.2	-0.0204
43.2	-0.0201
43.2	-0.0204
46.8	-0.0206
46.8	-0.0206
46.8	-0.0204
46.8	-0.0203
46.8	-0.0204
46.8	-0.0203
46.8	-0.0203
46.8	-0.0206
46.8	-0.0207
46.8	-0.0207
50.4	-0.0204
50.4	-0.0203
50.4	-0.0206
50.4	-0.0203
50.4	-0.0207
50.4	-0.0207
50.4	-0.0205
50.4	-0.0207
50.4	-0.0207
50.4	-0.0206
54	-0.0208
54	-0.0207
54	-0.0207
54	-0.0206
54	-0.0206
54	-0.0205
54	-0.0207
54	-0.0208
54	-0.0205
54	-0.0206
57.6	-0.0206
57.6	-0.0205
57.6	-0.0205
57.6	-0.0206
57.6	-0.0205
57.6	-0.0203
57.6	-0.0199
57.6	-0.0199
57.6	-0.0202
57.6	-0.0203
61.2	-0.0203
61.2	-0.0206
61.2	-0.0205
61.2	-0.0204
61.2	-0.0206
61.2	-0.0203
61.2	-0.0201
61.2	-0.0204
61.2	-0.0206
61.2	-0.0205
64.8	-0.0204
64.8	-0.0208
64.8	-0.0208
64.8	-0.0205
64.8	-0.0206
64.8	-0.0207
64.8	-0.0208
64.8	-0.0207
64.8	-0.0207
64.8	-0.0206
68.4	-0.0206
68.4	-0.0205
68.4	-0.0205
68.4	-0.0207
68.4	-0.0205
68.4	-0.0206
68.4	-0.0205
68.4	-0.02
68.4	-0.0204
68.4	-0.0204
72	-0.0202
72	-0.0205
72	-0.0204
72	-0.0208
72	-0.0205
72	-0.0206
72	-0.0206
72	-0.0207
72	-0.0207
72	-0.0206
75.6	-0.0204
75.6	-0.0206
75.6	-0.0206
75.6	-0.0205
75.6	-0.0208
75.6	-0.0208
75.6	-0.0205
75.6	-0.0207
75.6	-0.0207
75.6	-0.0207
79.2	-0.0207
79.2	-0.0206
79.2	-0.0206
79.2	-0.0205
79.2	-0.0205
79.2	-0.0206
79.2	-0.0204
79.2	-0.0206
79.2	-0.0206
79.2	-0.0206
82.8	-0.0205
82.8	-0.0206
82.8	-0.0204
82.8	-0.0207
82.8	-0.0206
82.8	-0.0205
82.8	-0.0206
82.8	-0.0206
82.8	-0.0205
82.8	-0.0203
86.4	-0.0206
86.4	-0.0205
86.4	-0.0203
86.4	-0.0206
86.4	-0.0204
86.4	-0.0202
86.4	-0.0206
86.4	-0.0205
86.4	-0.0205
86.4	-0.0206
90	-0.0206
90	-0.0205
90	-0.0205
90	-0.0201
90	-0.0204
90	-0.0204
90	-0.0205
90	-0.0205
90	-0.0206
90	-0.0206
93.6	-0.0207
93.6	-0.0205
93.6	-0.0205
93.6	-0.0205
93.6	-0.0209
93.6	-0.0207
93.6	-0.0206
93.6	-0.0206
93.6	-0.0207
93.6	-0.0208
97.2	-0.0207
97.2	-0.0207
97.2	-0.0207
97.2	-0.0207
97.2	-0.0207
97.2	-0.0207
97.2	-0.0206
97.2	-0.0207
97.2	-0.0206
97.2	-0.0205
100.8	-0.0207
100.8	-0.0207
100.8	-0.0207
100.8	-0.0205
100.8	-0.0207
100.8	-0.0205
100.8	-0.0204
100.8	-0.0204
100.8	-0.0205
100.8	-0.0203
104.4	-0.02
104.4	-0.0204
104.4	-0.0204
104.4	-0.0206
104.4	-0.0206
104.4	-0.0206
104.4	-0.0205
104.4	-0.0204
104.4	-0.0204
104.4	-0.0207
108	-0.0205
108	-0.0204
108	-0.0204
108	-0.0203
108	-0.0206
108	-0.0206
108	-0.0204
108	-0.0208
108	-0.0209
108	-0.0208
111.6	-0.0206
111.6	-0.0207
111.6	-0.0206
111.6	-0.0208
111.6	-0.0207
111.6	-0.0207
111.6	-0.0206
111.6	-0.0202
111.6	-0.0202
111.6	-0.0204
115.2	-0.0206
115.2	-0.0208
115.2	-0.0202
115.2	-0.0207
115.2	-0.0206
115.2	-0.0204
115.2	-0.0204
115.2	-0.0207
115.2	-0.0207
115.2	-0.0206
118.8	-0.0207
118.8	-0.0206
118.8	-0.0205
118.8	-0.0205
118.8	-0.0205
118.8	-0.0206
118.8	-0.0207
118.8	-0.0205
118.8	-0.0206
118.8	-0.0207
122.4	-0.0205
122.4	-0.0204
122.4	-0.0205
122.4	-0.0206
122.4	-0.0205
122.4	-0.0206
122.4	-0.0205
122.4	-0.0201
122.4	-0.0205
122.4	-0.0204
126	-0.0206
126	-0.0204
126	-0.0204
126	-0.0205
126	-0.0207
126	-0.0204
126	-0.0204
126	-0.0206
126	-0.0205
126	-0.0206
129.6	-0.0207
129.6	-0.0205
129.6	-0.0207
129.6	-0.0207
129.6	-0.0207
129.6	-0.0205
129.6	-0.0203
129.6	-0.0209
129.6	-0.0208
129.6	-0.0202
133.2	-0.0207
133.2	-0.0203
133.2	-0.0201
133.2	-0.0205
133.2	-0.0204
133.2	-0.0206
133.2	-0.0205
133.2	-0.0207
133.2	-0.0206
133.2	-0.0206
136.8	-0.0204
136.8	-0.0206
136.8	-0.0208
136.8	-0.0205
136.8	-0.0207
136.8	-0.0208
136.8	-0.0207
136.8	-0.0207
136.8	-0.0204
136.8	-0.0204
140.4	-0.0206
140.4	-0.0205
140.4	-0.0205
140.4	-0.0205
140.4	-0.0207
140.4	-0.0206
140.4	-0.0207
140.4	-0.0207
140.4	-0.0206
140.4	-0.0207
144	-0.0208
144	-0.0209
144	-0.0205
144	-0.0206
144	-0.0207
144	-0.0204
144	-0.0205
144	-0.0205
144	-0.0205
144	-0.0205
147.6	-0.0207
147.6	-0.0207
147.6	-0.0207
147.6	-0.0207
147.6	-0.0206
147.6	-0.0201
147.6	-0.0207
147.6	-0.0209
147.6	-0.0209
147.6	-0.021
151.2	-0.0209
151.2	-0.0205
151.2	-0.0207
151.2	-0.0207
151.2	-0.0207
151.2	-0.0208
151.2	-0.0209
151.2	-0.0209
151.2	-0.0208
151.2	-0.0206
154.8	-0.0208
154.8	-0.0208
154.8	-0.0209
154.8	-0.0206
154.8	-0.0206
154.8	-0.0207
154.8	-0.0207
154.8	-0.0202
154.8	-0.0206
154.8	-0.0205
158.4	-0.0211
158.4	-0.0209
158.4	-0.0208
158.4	-0.0204
158.4	-0.0204
158.4	-0.0209
158.4	-0.0209
158.4	-0.0208
158.4	-0.0208
158.4	-0.0207
162	-0.0206
162	-0.0208
162	-0.0206
162	-0.0207
162	-0.0207
162	-0.0206
162	-0.0204
162	-0.0204
162	-0.0205
162	-0.0204
165.6	-0.0209
165.6	-0.0207
165.6	-0.0207
165.6	-0.0205
165.6	-0.0204
165.6	-0.0207
165.6	-0.0203
165.6	-0.0206
165.6	-0.0208
165.6	-0.0206
169.2	-0.0206
169.2	-0.0205
169.2	-0.0205
169.2	-0.0207
169.2	-0.0208
169.2	-0.0206
169.2	-0.0207
169.2	-0.0209
169.2	-0.0205
169.2	-0.0209
172.8	-0.0208
172.8	-0.0206
172.8	-0.0205
172.8	-0.0209
172.8	-0.0206
172.8	-0.0205
172.8	-0.0208
172.8	-0.0208
172.8	-0.0209
172.8	-0.0209
176.4	-0.0208
176.4	-0.0208
176.4	-0.0209
176.4	-0.0206
176.4	-0.0206
176.4	-0.0205
176.4	-0.0206
176.4	-0.0205
176.4	-0.0204
176.4	-0.0206
180	-0.0205
180	-0.0207
180	-0.0208
180	-0.0205
180	-0.0206
180	-0.0207
180	-0.0206
180	-0.0205
180	-0.0208
180	-0.021
183.6	-0.0209
183.6	-0.0209
183.6	-0.0209
183.6	-0.0209
183.6	-0.0206
183.6	-0.0209
183.6	-0.021
183.6	-0.0208
183.6	-0.0208
183.6	-0.0208
187.2	-0.0209
187.2	-0.0208
187.2	-0.0207
187.2	-0.0204
187.2	-0.0207
187.2	-0.0207
187.2	-0.0208
187.2	-0.0208
187.2	-0.0207
187.2	-0.0207
190.8	-0.0207
190.8	-0.0208
190.8	-0.0206
190.8	-0.0204
190.8	-0.0207
190.8	-0.0208
190.8	-0.0206
190.8	-0.0206
190.8	-0.0207
190.8	-0.0206
194.4	-0.0207
194.4	-0.0205
194.4	-0.0208
194.4	-0.0208
194.4	-0.0207
194.4	-0.0206
194.4	-0.0207
194.4	-0.0208
194.4	-0.0206
194.4	-0.0208
198	-0.0206
198	-0.0208
198	-0.0207
198	-0.0204
198	-0.0207
198	-0.0208
198	-0.0209
198	-0.0209
198	-0.0206
198	-0.0207
201.6	-0.0206
201.6	-0.0207
201.6	-0.0206
201.6	-0.0208
201.6	-0.0204
201.6	-0.0205
201.6	-0.0207
201.6	-0.0206
201.6	-0.0206
201.6	-0.0208
205.2	-0.0208
205.2	-0.0208
205.2	-0.0208
205.2	-0.0209
205.2	-0.0206
205.2	-0.0207
205.2	-0.0206
205.2	-0.0204
205.2	-0.0204
205.2	-0.0206
208.8	-0.0201
208.8	-0.0204
208.8	-0.0206
208.8	-0.0204
208.8	-0.0205
208.8	-0.0206
208.8	-0.0207
208.8	-0.0207
208.8	-0.0207
208.8	-0.0209
212.4	-0.021
212.4	-0.0209
212.4	-0.0209
212.4	-0.0208
212.4	-0.0205
212.4	-0.0206
212.4	-0.0204
212.4	-0.0207
212.4	-0.0206
212.4	-0.0208
216	-0.0208
216	-0.0206
216	-0.0206
216	-0.0204
216	-0.0207
216	-0.0207
216	-0.0206
216	-0.0204
216	-0.0204
216	-0.0206
219.6	-0.0207
219.6	-0.0207
219.6	-0.0206
219.6	-0.0203
219.6	-0.0205
219.6	-0.0207
219.6	-0.0207
219.6	-0.0206
219.6	-0.0207
219.6	-0.0205
223.2	-0.0207
223.2	-0.0206
223.2	-0.0205
223.2	-0.0206
223.2	-0.0208
223.2	-0.0204
223.2	-0.0207
223.2	-0.0207
223.2	-0.0205
223.2	-0.0209
226.8	-0.0208
226.8	-0.0209
226.8	-0.0208
226.8	-0.0207
226.8	-0.0206
226.8	-0.0207
226.8	-0.0208
226.8	-0.0209
226.8	-0.0206
226.8	-0.0205
230.4	-0.0207
230.4	-0.0205
230.4	-0.0207
230.4	-0.0205
230.4	-0.0206
230.4	-0.0208
230.4	-0.0209
230.4	-0.021
230.4	-0.0209
230.4	-0.0209
234	-0.0207
234	-0.0208
234	-0.0209
234	-0.0209
234	-0.0208
234	-0.0204
234	-0.0209
234	-0.0209
234	-0.0209
234	-0.0209
237.6	-0.0208
237.6	-0.0208
237.6	-0.0207
237.6	-0.0207
237.6	-0.0206
237.6	-0.0208
237.6	-0.0208
237.6	-0.0208
237.6	-0.0203
237.6	-0.0206
241.2	-0.0206
241.2	-0.0206
241.2	-0.0204
241.2	-0.0207
241.2	-0.0207
241.2	-0.0207
241.2	-0.0206
241.2	-0.0206
241.2	-0.0204
241.2	-0.021
244.8	-0.0209
244.8	-0.0208
244.8	-0.021
244.8	-0.0212
244.8	-0.0209
244.8	-0.021
244.8	-0.0211
244.8	-0.0212
244.8	-0.021
244.8	-0.021
248.4	-0.021
248.4	-0.0211
248.4	-0.021
248.4	-0.021
248.4	-0.0209
248.4	-0.021
248.4	-0.0211
248.4	-0.0206
248.4	-0.0207
248.4	-0.0206
252	-0.0206
252	-0.0208
252	-0.0209
252	-0.0208
252	-0.0208
252	-0.0208
252	-0.0209
252	-0.0209
252	-0.021
252	-0.0209
255.6	-0.0207
255.6	-0.0208
255.6	-0.0207
255.6	-0.0209
255.6	-0.0208
255.6	-0.0208
255.6	-0.0208
255.6	-0.0207
255.6	-0.0205
255.6	-0.0208
259.2	-0.0208
259.2	-0.0206
259.2	-0.0204
259.2	-0.0208
259.2	-0.0208
259.2	-0.0209
259.2	-0.0208
259.2	-0.0209
259.2	-0.0206
259.2	-0.0203
262.8	-0.0203
262.8	-0.0208
262.8	-0.0208
262.8	-0.021
262.8	-0.0206
262.8	-0.0209
262.8	-0.0209
262.8	-0.0209
262.8	-0.021
262.8	-0.0211
266.4	-0.0211
266.4	-0.021
266.4	-0.0207
266.4	-0.0207
266.4	-0.0208
266.4	-0.0208
266.4	-0.0209
266.4	-0.0209
266.4	-0.0204
266.4	-0.021
270	-0.0209
270	-0.0209
270	-0.0208
270	-0.0209
270	-0.0208
270	-0.0205
270	-0.021
270	-0.0209
270	-0.0205
270	-0.0207
273.6	-0.0207
273.6	-0.0206
273.6	-0.0209
273.6	-0.0211
273.6	-0.0211
273.6	-0.0208
273.6	-0.021
273.6	-0.0208
273.6	-0.0207
273.6	-0.021
277.2	-0.021
277.2	-0.0208
277.2	-0.0208
277.2	-0.0209
277.2	-0.0208
277.2	-0.0207
277.2	-0.0208
277.2	-0.0207
277.2	-0.0208
277.2	-0.0206
280.8	-0.0207
280.8	-0.0207
280.8	-0.0208
280.8	-0.0208
280.8	-0.0207
280.8	-0.0207
280.8	-0.0209
280.8	-0.0207
280.8	-0.0206
280.8	-0.0204
284.4	-0.0205
284.4	-0.0208
284.4	-0.021
284.4	-0.021
284.4	-0.021
284.4	-0.021
284.4	-0.0211
284.4	-0.0209
284.4	-0.0209
284.4	-0.0209
288	-0.0209
288	-0.0208
288	-0.0207
288	-0.0208
288	-0.0205
288	-0.0205
288	-0.0209
288	-0.0207
288	-0.0207
288	-0.0209
291.6	-0.0206
291.6	-0.0207
291.6	-0.0205
291.6	-0.0204
291.6	-0.0207
291.6	-0.0207
291.6	-0.0209
291.6	-0.0207
291.6	-0.0206
291.6	-0.0205
295.2	-0.0207
295.2	-0.0205
295.2	-0.0209
295.2	-0.0208
295.2	-0.0209
295.2	-0.0208
295.2	-0.0207
295.2	-0.0207
295.2	-0.0207
295.2	-0.0205
298.8	-0.0207
298.8	-0.0208
298.8	-0.0207
298.8	-0.0204
298.8	-0.0207
298.8	-0.0207
298.8	-0.0206
298.8	-0.0206
298.8	-0.0206
298.8	-0.0205
302.4	-0.0207
302.4	-0.0209
302.4	-0.0208
302.4	-0.0205
302.4	-0.0206
302.4	-0.0206
302.4	-0.0208
302.4	-0.0208
302.4	-0.0207
302.4	-0.0206
306	-0.0208
306	-0.0208
306	-0.0208
306	-0.0206
306	-0.0205
306	-0.0207
306	-0.0209
306	-0.0208
306	-0.0207
306	-0.021
309.6	-0.021
309.6	-0.0202
309.6	-0.0207
309.6	-0.021
309.6	-0.021
309.6	-0.0208
309.6	-0.0206
309.6	-0.0208
309.6	-0.0208
309.6	-0.0208
313.2	-0.0205
313.2	-0.0208
313.2	-0.0207
313.2	-0.0206
313.2	-0.0206
313.2	-0.021
313.2	-0.0208
313.2	-0.0209
313.2	-0.0209
313.2	-0.0211
316.8	-0.0208
316.8	-0.0209
316.8	-0.0208
316.8	-0.0203
316.8	-0.0208
316.8	-0.0211
316.8	-0.0211
316.8	-0.0211
316.8	-0.0208
316.8	-0.0206
320.4	-0.0209
320.4	-0.021
320.4	-0.0211
320.4	-0.0209
320.4	-0.0209
320.4	-0.021
320.4	-0.021
320.4	-0.0208
320.4	-0.0209
320.4	-0.0209
324	-0.0207
324	-0.0208
324	-0.0206
324	-0.0208
324	-0.0208
324	-0.0208
324	-0.0208
324	-0.0205
324	-0.0207
324	-0.0205
327.6	-0.0209
327.6	-0.021
327.6	-0.0209
327.6	-0.021
327.6	-0.021
327.6	-0.0208
327.6	-0.0206
327.6	-0.0208
327.6	-0.0208
327.6	-0.0209
331.2	-0.0209
331.2	-0.0209
331.2	-0.021
331.2	-0.0205
331.2	-0.0209
331.2	-0.0208
331.2	-0.0207
331.2	-0.0208
331.2	-0.021
331.2	-0.0209
334.8	-0.021
334.8	-0.0209
334.8	-0.021
334.8	-0.0211
334.8	-0.0209
334.8	-0.0208
334.8	-0.0211
334.8	-0.021
334.8	-0.0208
334.8	-0.0211
338.4	-0.0209
338.4	-0.021
338.4	-0.0211
338.4	-0.021
338.4	-0.0208
338.4	-0.021
338.4	-0.021
338.4	-0.0209
338.4	-0.0205
338.4	-0.0209
342	-0.0208
342	-0.021
342	-0.021
342	-0.0207
342	-0.0209
342	-0.0205
342	-0.0206
342	-0.0209
342	-0.0208
342	-0.0209
345.6	-0.0209
345.6	-0.0209
345.6	-0.021
345.6	-0.0208
345.6	-0.021
345.6	-0.0209
345.6	-0.0209
345.6	-0.0209
345.6	-0.0207
345.6	-0.021
349.2	-0.021
349.2	-0.021
349.2	-0.021
349.2	-0.021
349.2	-0.0209
349.2	-0.0209
349.2	-0.0209
349.2	-0.0209
349.2	-0.0208
349.2	-0.021
352.8	-0.0206
352.8	-0.0208
352.8	-0.0208
352.8	-0.0209
352.8	-0.0207
352.8	-0.0209
352.8	-0.021
352.8	-0.021
352.8	-0.0206
352.8	-0.0208
356.4	-0.021
356.4	-0.0209
356.4	-0.021
356.4	-0.021
356.4	-0.0209
356.4	-0.0209
356.4	-0.0209
356.4	-0.021
356.4	-0.021
356.4	-0.0208
360	-0.0209
360	-0.0207
360	-0.0207
360	-0.0207
360	-0.0208
360	-0.0207
360	-0.0209
360	-0.0208
360	-0.021
360	-0.0211
363.6	-0.0209
363.6	-0.0211
363.6	-0.0209
363.6	-0.0208
363.6	-0.0207
363.6	-0.0209
363.6	-0.0209
363.6	-0.0211
363.6	-0.0211
363.6	-0.021
367.2	-0.021
367.2	-0.0207
367.2	-0.0209
367.2	-0.0211
367.2	-0.0209
367.2	-0.0207
367.2	-0.0206
367.2	-0.0208
367.2	-0.0206
367.2	-0.0206
370.8	-0.021
370.8	-0.0211
370.8	-0.021
370.8	-0.0207
370.8	-0.021
370.8	-0.0209
370.8	-0.0209
370.8	-0.021
370.8	-0.0209
370.8	-0.0208
374.4	-0.0211
374.4	-0.021
374.4	-0.021
374.4	-0.021
374.4	-0.021
374.4	-0.0209
374.4	-0.0208
374.4	-0.0207
374.4	-0.0208
374.4	-0.0209
378	-0.0209
378	-0.0209
378	-0.0211
378	-0.021
378	-0.021
378	-0.0211
378	-0.0208
378	-0.021
378	-0.0209
378	-0.021
381.6	-0.0207
381.6	-0.0208
381.6	-0.0211
381.6	-0.021
381.6	-0.0207
381.6	-0.0209
381.6	-0.0208
381.6	-0.0209
381.6	-0.0208
381.6	-0.0206
385.2	-0.0212
385.2	-0.0205
385.2	-0.0206
385.2	-0.0207
385.2	-0.021
385.2	-0.021
385.2	-0.0209
385.2	-0.0208
385.2	-0.0206
385.2	-0.021
388.8	-0.021
388.8	-0.0209
388.8	-0.0211
388.8	-0.0208
388.8	-0.0211
388.8	-0.0209
388.8	-0.0209
388.8	-0.0205
388.8	-0.0209
388.8	-0.0205
392.4	-0.0209
392.4	-0.0206
392.4	-0.0206
392.4	-0.0209
392.4	-0.0207
392.4	-0.021
392.4	-0.0208
392.4	-0.0211
392.4	-0.0213
392.4	-0.021
396	-0.0209
396	-0.0212
396	-0.0211
396	-0.0211
396	-0.0212
396	-0.0211
396	-0.0209
396	-0.021
396	-0.021
396	-0.0211
399.6	-0.021
399.6	-0.021
399.6	-0.0209
399.6	-0.021
399.6	-0.0206
399.6	-0.0209
399.6	-0.021
399.6	-0.0206
399.6	-0.0207
399.6	-0.021
403.2	-0.0206
403.2	-0.021
403.2	-0.021
403.2	-0.0209
403.2	-0.021
403.2	-0.021
403.2	-0.0208
403.2	-0.0208
403.2	-0.0209
403.2	-0.0208
406.8	-0.0207
406.8	-0.0207
406.8	-0.0207
406.8	-0.0211
406.8	-0.0209
406.8	-0.0208
406.8	-0.021
406.8	-0.0209
406.8	-0.021
406.8	-0.0207
410.4	-0.0208
410.4	-0.0208
410.4	-0.0209
410.4	-0.0209
410.4	-0.0209
410.4	-0.0209
410.4	-0.021
410.4	-0.0208
410.4	-0.0208
410.4	-0.0208
414	-0.021
414	-0.021
414	-0.021
414	-0.021
414	-0.021
414	-0.0211
414	-0.0209
414	-0.0209
414	-0.0203
414	-0.021
417.6	-0.0211
417.6	-0.0212
417.6	-0.0212
417.6	-0.0211
417.6	-0.021
417.6	-0.0209
417.6	-0.0211
417.6	-0.021
417.6	-0.0212
417.6	-0.0207
421.2	-0.021
421.2	-0.021
421.2	-0.0208
421.2	-0.0208
421.2	-0.021
421.2	-0.021
421.2	-0.0209
421.2	-0.0209
421.2	-0.0209
421.2	-0.0209
424.8	-0.021
424.8	-0.0208
424.8	-0.0209
424.8	-0.0211
424.8	-0.0211
424.8	-0.021
424.8	-0.0207
424.8	-0.0212
424.8	-0.0209
424.8	-0.021
428.4	-0.021
428.4	-0.0212
428.4	-0.0212
428.4	-0.0209
428.4	-0.021
428.4	-0.021
428.4	-0.0209
428.4	-0.0209
428.4	-0.0208
428.4	-0.0209
432	-0.0208
432	-0.0209
432	-0.0209
432	-0.0208
432	-0.0211
432	-0.021
432	-0.0211
432	-0.021
432	-0.0212
432	-0.0211
435.6	-0.0211
435.6	-0.0208
435.6	-0.021
435.6	-0.021
435.6	-0.0209
435.6	-0.0211
435.6	-0.021
435.6	-0.0211
435.6	-0.021
435.6	-0.0209
439.2	-0.0212
439.2	-0.021
439.2	-0.021
439.2	-0.021
439.2	-0.0208
439.2	-0.0211
439.2	-0.0209
439.2	-0.0211
439.2	-0.0211
439.2	-0.0213
442.8	-0.0209
442.8	-0.0213
442.8	-0.0213
442.8	-0.021
442.8	-0.0211
442.8	-0.0211
442.8	-0.0212
442.8	-0.0212
442.8	-0.0213
442.8	-0.0213
446.4	-0.0211
446.4	-0.0209
446.4	-0.021
446.4	-0.0206
446.4	-0.0211
446.4	-0.021
446.4	-0.0206
446.4	-0.0212
446.4	-0.0213
446.4	-0.021
450	-0.0208
450	-0.0211
450	-0.0211
450	-0.021
450	-0.0211
450	-0.0208
450	-0.0206
450	-0.021
450	-0.021
450	-0.0209
453.6	-0.021
453.6	-0.0207
453.6	-0.021
453.6	-0.0211
453.6	-0.0208
453.6	-0.0211
453.6	-0.0211
453.6	-0.021
453.6	-0.021
453.6	-0.0208
457.2	-0.0211
457.2	-0.0209
457.2	-0.021
457.2	-0.0208
457.2	-0.0212
457.2	-0.021
457.2	-0.0211
457.2	-0.021
457.2	-0.0213
457.2	-0.0212
460.8	-0.0212
460.8	-0.0211
460.8	-0.021
460.8	-0.0209
460.8	-0.0209
460.8	-0.021
460.8	-0.0211
460.8	-0.0211
460.8	-0.021
460.8	-0.0209
464.4	-0.0211
464.4	-0.0209
464.4	-0.0205
464.4	-0.021
464.4	-0.0211
464.4	-0.0211
464.4	-0.0211
464.4	-0.0211
464.4	-0.0206
464.4	-0.0211
468	-0.0209
468	-0.0208
468	-0.0209
468	-0.021
468	-0.021
468	-0.0209
468	-0.0211
468	-0.0208
468	-0.0212
468	-0.0211
471.6	-0.0212
471.6	-0.021
471.6	-0.0211
471.6	-0.021
471.6	-0.021
471.6	-0.0211
471.6	-0.0208
471.6	-0.0209
471.6	-0.0213
471.6	-0.0211
475.2	-0.021
475.2	-0.0209
475.2	-0.021
475.2	-0.0211
475.2	-0.0208
475.2	-0.0208
475.2	-0.021
475.2	-0.0209
475.2	-0.0211
475.2	-0.0208
478.8	-0.0209
478.8	-0.0211
478.8	-0.0209
478.8	-0.0209
478.8	-0.0208
478.8	-0.0211
478.8	-0.0212
478.8	-0.0209
478.8	-0.0207
478.8	-0.021
482.4	-0.0209
482.4	-0.0205
482.4	-0.0209
482.4	-0.0211
482.4	-0.0211
482.4	-0.0209
482.4	-0.0211
482.4	-0.021
482.4	-0.0209
482.4	-0.0211
486	-0.0209
486	-0.021
486	-0.021
486	-0.0212
486	-0.0212
486	-0.0211
486	-0.021
486	-0.0211
486	-0.021
486	-0.0211
489.6	-0.021
489.6	-0.021
489.6	-0.0211
489.6	-0.021
489.6	-0.0208
489.6	-0.0211
489.6	-0.0209
489.6	-0.0212
489.6	-0.0211
489.6	-0.0211
493.2	-0.0211
493.2	-0.021
493.2	-0.0211
493.2	-0.0212
493.2	-0.021
493.2	-0.0213
493.2	-0.0211
493.2	-0.0209
493.2	-0.0211
493.2	-0.0209
496.8	-0.0209
496.8	-0.0211
496.8	-0.0211
496.8	-0.0208
496.8	-0.021
496.8	-0.0211
496.8	-0.0208
496.8	-0.0209
496.8	-0.0209
496.8	-0.0208
500.4	-0.0209
500.4	-0.0211
500.4	-0.021
500.4	-0.021
500.4	-0.0209
500.4	-0.0211
500.4	-0.0211
500.4	-0.0208
500.4	-0.0211
500.4	-0.0209
504	-0.0211
504	-0.0212
504	-0.0209
504	-0.021
504	-0.0211
504	-0.0205
504	-0.0208
504	-0.0211
504	-0.0211
504	-0.021
507.6	-0.0209
507.6	-0.0211
507.6	-0.021
507.6	-0.0209
507.6	-0.0211
507.6	-0.0214
507.6	-0.0214
507.6	-0.0212
507.6	-0.0212
507.6	-0.0207
511.2	-0.0213
511.2	-0.0213
511.2	-0.021
511.2	-0.0212
511.2	-0.0212
511.2	-0.021
511.2	-0.0209
511.2	-0.0209
511.2	-0.0213
511.2	-0.0213
514.8	-0.0212
514.8	-0.0214
514.8	-0.0211
514.8	-0.0211
514.8	-0.0211
514.8	-0.0209
514.8	-0.0212
514.8	-0.0209
514.8	-0.0213
514.8	-0.0211
518.4	-0.0211
518.4	-0.0208
518.4	-0.0211
518.4	-0.0207
518.4	-0.0213
518.4	-0.021
518.4	-0.0211
518.4	-0.0208
518.4	-0.0214
518.4	-0.0213
522	-0.0212
522	-0.021
522	-0.0211
522	-0.0211
522	-0.021
522	-0.0212
522	-0.021
522	-0.0209
522	-0.0208
522	-0.0208
525.6	-0.0209
525.6	-0.0209
525.6	-0.021
525.6	-0.0211
525.6	-0.0209
525.6	-0.0211
525.6	-0.021
525.6	-0.0209
525.6	-0.0209
525.6	-0.021
529.2	-0.021
529.2	-0.0211
529.2	-0.0207
529.2	-0.021
529.2	-0.0209
529.2	-0.0208
529.2	-0.021
529.2	-0.0211
529.2	-0.0208
529.2	-0.0211
532.8	-0.021
532.8	-0.0211
532.8	-0.0209
532.8	-0.0211
532.8	-0.021
532.8	-0.0207
532.8	-0.0209
532.8	-0.0209
532.8	-0.021
532.8	-0.021
536.4	-0.0208
536.4	-0.021
536.4	-0.0211
536.4	-0.0211
536.4	-0.0205
536.4	-0.021
536.4	-0.0208
536.4	-0.0211
536.4	-0.0209
536.4	-0.021
540	-0.021
540	-0.0211
540	-0.0211
540	-0.0212
540	-0.0211
540	-0.0208
540	-0.0211
540	-0.021
540	-0.0212
540	-0.0211
543.6	-0.0206
543.6	-0.0209
543.6	-0.0208
543.6	-0.021
543.6	-0.0211
543.6	-0.0211
543.6	-0.0211
543.6	-0.021
543.6	-0.021
543.6	-0.0212
547.2	-0.0211
547.2	-0.0209
547.2	-0.0209
547.2	-0.021
547.2	-0.021
547.2	-0.0211
547.2	-0.021
547.2	-0.0211
547.2	-0.0212
547.2	-0.0213
550.8	-0.0213
550.8	-0.0214
550.8	-0.0211
550.8	-0.0213
550.8	-0.0214
550.8	-0.0214
550.8	-0.0215
550.8	-0.0212
550.8	-0.0213
550.8	-0.0214
554.4	-0.0211
554.4	-0.0212
554.4	-0.0212
554.4	-0.0209
554.4	-0.0211
554.4	-0.0213
554.4	-0.021
554.4	-0.0211
554.4	-0.0213
554.4	-0.0212
558	-0.0211
558	-0.021
558	-0.0212
558	-0.0211
558	-0.0208
558	-0.0208
558	-0.021
558	-0.0211
558	-0.0212
558	-0.0213
561.6	-0.0211
561.6	-0.0212
561.6	-0.0213
561.6	-0.021
561.6	-0.0207
561.6	-0.0212
561.6	-0.021
561.6	-0.021
561.6	-0.0211
561.6	-0.0212
565.2	-0.0214
565.2	-0.0212
565.2	-0.0212
565.2	-0.0212
565.2	-0.021
565.2	-0.021
565.2	-0.021
565.2	-0.0211
565.2	-0.0212
565.2	-0.021
568.8	-0.0212
568.8	-0.0212
568.8	-0.0211
568.8	-0.0208
568.8	-0.0212
568.8	-0.0211
568.8	-0.0212
568.8	-0.0209
568.8	-0.0207
568.8	-0.0208
572.4	-0.0209
572.4	-0.021
572.4	-0.0208
572.4	-0.0211
572.4	-0.0213
572.4	-0.0213
572.4	-0.021
572.4	-0.0209
572.4	-0.021
572.4	-0.0213
576	-0.0213
576	-0.0211
576	-0.0208
576	-0.0215
576	-0.0212
576	-0.0211
576	-0.0212
576	-0.0209
576	-0.0212
576	-0.0212
579.6	-0.021
579.6	-0.0212
579.6	-0.0211
579.6	-0.0213
579.6	-0.0212
579.6	-0.021
579.6	-0.0211
579.6	-0.0212
579.6	-0.0211
579.6	-0.021
583.2	-0.0209
583.2	-0.0208
583.2	-0.0206
583.2	-0.0208
583.2	-0.021
583.2	-0.0211
583.2	-0.0214
583.2	-0.0217
583.2	-0.0215
583.2	-0.0213
586.8	-0.0212
586.8	-0.0214
586.8	-0.0213
586.8	-0.0212
586.8	-0.0213
586.8	-0.0213
586.8	-0.0209
586.8	-0.0209
586.8	-0.0208
586.8	-0.0211
590.4	-0.0212
590.4	-0.0212
590.4	-0.0214
590.4	-0.021
590.4	-0.0212
590.4	-0.0209
590.4	-0.0209
590.4	-0.0208
590.4	-0.0211
590.4	-0.0213
594	-0.0213
594	-0.0211
594	-0.0213
594	-0.0212
594	-0.021
594	-0.021
594	-0.0213
594	-0.0212
594	-0.0212
594	-0.0208
597.6	-0.0209
597.6	-0.0211
597.6	-0.021
597.6	-0.0211
597.6	-0.0213
597.6	-0.0211
597.6	-0.0213
597.6	-0.0214
597.6	-0.0211
597.6	-0.0213
601.2	-0.0212
601.2	-0.0212
601.2	-0.0213
601.2	-0.021
601.2	-0.0208
601.2	-0.0214
601.2	-0.0209
601.2	-0.0211
601.2	-0.0212
601.2	-0.0213
604.8	-0.0212
604.8	-0.0213
604.8	-0.0212
604.8	-0.0212
604.8	-0.0212
604.8	-0.0215
604.8	-0.0214
604.8	-0.0216
604.8	-0.0213
604.8	-0.0214
608.4	-0.0213
608.4	-0.021
608.4	-0.0212
608.4	-0.0211
608.4	-0.0212
608.4	-0.0212
608.4	-0.0212
608.4	-0.0211
608.4	-0.0208
608.4	-0.0209
612	-0.0211
612	-0.0212
612	-0.0211
612	-0.0213
612	-0.021
612	-0.0213
612	-0.0213
612	-0.021
612	-0.0213
612	-0.0213
615.6	-0.0209
615.6	-0.0211
615.6	-0.021
615.6	-0.0213
615.6	-0.0211
615.6	-0.0211
615.6	-0.0211
615.6	-0.0213
615.6	-0.0213
615.6	-0.0211
619.2	-0.0214
619.2	-0.0213
619.2	-0.0212
619.2	-0.0212
619.2	-0.0212
619.2	-0.021
619.2	-0.0212
619.2	-0.0213
619.2	-0.021
619.2	-0.0213
622.8	-0.0208
622.8	-0.021
622.8	-0.021
622.8	-0.0213
622.8	-0.021
622.8	-0.0212
622.8	-0.0212
622.8	-0.0213
622.8	-0.0213
622.8	-0.0211
626.4	-0.0213
626.4	-0.0211
626.4	-0.0212
626.4	-0.0213
626.4	-0.0211
626.4	-0.0215
626.4	-0.0213
626.4	-0.0211
626.4	-0.0212
626.4	-0.021
630	-0.0212
630	-0.0214
630	-0.021
630	-0.0214
630	-0.0212
630	-0.0214
630	-0.0212
630	-0.0213
630	-0.0214
630	-0.0213
633.6	-0.0213
633.6	-0.0214
633.6	-0.021
633.6	-0.0212
633.6	-0.021
633.6	-0.0207
633.6	-0.0214
633.6	-0.0211
633.6	-0.0212
633.6	-0.0213
637.2	-0.0213
637.2	-0.021
637.2	-0.0211
637.2	-0.0212
637.2	-0.0212
637.2	-0.0211
637.2	-0.0211
637.2	-0.0213
637.2	-0.0209
637.2	-0.0211
640.8	-0.0211
640.8	-0.0212
640.8	-0.0213
640.8	-0.0211
640.8	-0.0212
640.8	-0.0209
640.8	-0.0213
640.8	-0.021
640.8	-0.0209
640.8	-0.0212
644.4	-0.0211
644.4	-0.0204
644.4	-0.0213
644.4	-0.0211
644.4	-0.0211
644.4	-0.0212
644.4	-0.0213
644.4	-0.0213
644.4	-0.0209
644.4	-0.0212
648	-0.0213
648	-0.0212
648	-0.0212
648	-0.0205
648	-0.0211
648	-0.0208
648	-0.0212
648	-0.021
648	-0.021
648	-0.0212
651.6	-0.0213
651.6	-0.0211
651.6	-0.0213
651.6	-0.0213
651.6	-0.0214
651.6	-0.0211
651.6	-0.0214
651.6	-0.0211
651.6	-0.0212
651.6	-0.0214
655.2	-0.0213
655.2	-0.0213
655.2	-0.0212
655.2	-0.0214
655.2	-0.0215
655.2	-0.0212
655.2	-0.0214
655.2	-0.0212
655.2	-0.0211
655.2	-0.0212
658.8	-0.0211
658.8	-0.0213
658.8	-0.0214
658.8	-0.0214
658.8	-0.0213
658.8	-0.0213
658.8	-0.0214
658.8	-0.0215
658.8	-0.0212
658.8	-0.021
662.4	-0.0214
662.4	-0.0212
662.4	-0.0213
662.4	-0.0213
662.4	-0.0211
662.4	-0.0214
662.4	-0.0215
662.4	-0.0213
662.4	-0.0209
662.4	-0.0211
666	-0.0212
666	-0.0212
666	-0.0211
666	-0.0214
666	-0.0214
666	-0.0214
666	-0.0213
666	-0.0213
666	-0.0212
666	-0.0214
669.6	-0.0213
669.6	-0.0212
669.6	-0.0212
669.6	-0.0208
669.6	-0.0213
669.6	-0.0213
669.6	-0.0212
669.6	-0.0215
669.6	-0.0214
669.6	-0.0214
673.2	-0.0212
673.2	-0.0214
673.2	-0.0213
673.2	-0.0211
673.2	-0.0211
673.2	-0.0213
673.2	-0.0209
673.2	-0.021
673.2	-0.0212
673.2	-0.0211
676.8	-0.0212
676.8	-0.0212
676.8	-0.0211
676.8	-0.0213
676.8	-0.021
676.8	-0.0212
676.8	-0.0208
676.8	-0.0212
676.8	-0.021
676.8	-0.0213
680.4	-0.0212
680.4	-0.0211
680.4	-0.0211
680.4	-0.0213
680.4	-0.0213
680.4	-0.0212
680.4	-0.0212
680.4	-0.0212
680.4	-0.0212
680.4	-0.0211
684	-0.0208
684	-0.0212
684	-0.021
684	-0.0212
684	-0.0213
684	-0.0212
684	-0.0211
684	-0.0213
684	-0.0211
684	-0.0211
687.6	-0.0211
687.6	-0.0211
687.6	-0.0212
687.6	-0.0211
687.6	-0.0211
687.6	-0.0213
687.6	-0.021
687.6	-0.0214
687.6	-0.0213
687.6	-0.0211
691.2	-0.0212
691.2	-0.0213
691.2	-0.0211
691.2	-0.0212
691.2	-0.0212
691.2	-0.0214
691.2	-0.0213
691.2	-0.0212
691.2	-0.0211
691.2	-0.0212
694.8	-0.0211
694.8	-0.021
694.8	-0.0213
694.8	-0.0212
694.8	-0.021
694.8	-0.0211
694.8	-0.0211
694.8	-0.0211
694.8	-0.0212
694.8	-0.0211
698.4	-0.0213
698.4	-0.0209
698.4	-0.0213
698.4	-0.0215
698.4	-0.0213
698.4	-0.0211
698.4	-0.0211
698.4	-0.0212
698.4	-0.0212
698.4	-0.021
702	-0.0212
702	-0.021
702	-0.0208
702	-0.0212
702	-0.0211
702	-0.0212
702	-0.021
702	-0.0213
702	-0.0212
702	-0.0212
705.6	-0.0208
705.6	-0.0215
705.6	-0.0214
705.6	-0.0213
705.6	-0.0209
705.6	-0.0214
705.6	-0.0213
705.6	-0.0214
705.6	-0.0214
705.6	-0.0213
709.2	-0.0212
709.2	-0.0212
709.2	-0.0213
709.2	-0.0212
709.2	-0.0214
709.2	-0.0213
709.2	-0.0214
709.2	-0.021
709.2	-0.0213
709.2	-0.0213
712.8	-0.0212
712.8	-0.0207
712.8	-0.0209
712.8	-0.0212
712.8	-0.0211
712.8	-0.0211
712.8	-0.0212
712.8	-0.0211
712.8	-0.0214
712.8	-0.0209
716.4	-0.0216
716.4	-0.0215
716.4	-0.0216
716.4	-0.0211
716.4	-0.0213
716.4	-0.0211
716.4	-0.0212
716.4	-0.0212
716.4	-0.0213
716.4	-0.0214
720	-0.0212
720	-0.0213
720	-0.0213
[truncated: 97,268 more rows]
