# Supplementary material for: Atomic high-spin cobalt(II) center for highly selective electrochemical CO reduction to CH3OH
Source: Nat Commun. 2023 Oct 17;14:6550. doi: 10.1038/s41467-023-42307-1 (PMC10582074; doi:10.1038/s41467-023-42307-1)
Supplement: Supplementary file 3 — Source Data [file 41467_2023_42307_MOESM3_ESM.zip › Figure 3.xlsx]

## Sheet: Figure 3a
OCP		0V		-0.1		-0.2		-0.3		-0.4		-0.5		-0.6		-0.7		-0.8		-0.9
Wavenumber	intensity	Wavenumber	intensity	Wavenumber	intensity	Wavenumber	intensity	Wavenumber	intensity	Wavenumber	intensity	Wavenumber	intensity	Wavenumber	intensity	Wavenumber	intensity	Wavenumber	intensity	Wavenumber	intensity
999.91	-0.000217537	999.91	-0.0019	999.91	-0.00172	999.91	-0.00172	999.91	-0.0052	999.91	-0.00562	999.91	-0.00529	999.91	-0.00448	999.91	-0.00332	999.91	-0.00173	999.91	0.000237172
1000.39	-0.000164744	1000.39	-0.00186	1000.39	-0.00173	1000.39	-0.00173	1000.39	-0.00523	1000.39	-0.0057	1000.39	-0.00535	1000.39	-0.00453	1000.39	-0.00333	1000.39	-0.00176	1000.39	0.000218342
1000.87	-0.000132715	1000.87	-0.00181	1000.87	-0.00174	1000.87	-0.00176	1000.87	-0.00531	1000.87	-0.00585	1000.87	-0.00545	1000.87	-0.00464	1000.87	-0.0034	1000.87	-0.00185	1000.87	0.000164939
1001.36	-0.000129601	1001.36	-0.00176	1001.36	-0.00175	1001.36	-0.00179	1001.36	-0.00538	1001.36	-0.00598	1001.36	-0.00554	1001.36	-0.00474	1001.36	-0.00346	1001.36	-0.00194	1001.36	0.000127287
1001.84	-0.000159279	1001.84	-0.00171	1001.84	-0.00176	1001.84	-0.00182	1001.84	-0.00541	1001.84	-0.00605	1001.84	-0.00559	1001.84	-0.0048	1001.84	-0.00347	1001.84	-0.00199	1001.84	0.000143063
1002.32	-0.000221014	1002.32	-0.00168	1002.32	-0.00178	1002.32	-0.00184	1002.32	-0.00537	1002.32	-0.00605	1002.32	-0.00556	1002.32	-0.0048	1002.32	-0.00344	1002.32	-0.00196	1002.32	0.000215126
1002.8	-0.000305753	1002.8	-0.00167	1002.8	-0.0018	1002.8	-0.00186	1002.8	-0.00531	1002.8	-0.006	1002.8	-0.00551	1002.8	-0.00476	1002.8	-0.00338	1002.8	-0.0019	1002.8	0.000312169
1003.28	-0.000400538	1003.28	-0.00168	1003.28	-0.00183	1003.28	-0.00187	1003.28	-0.00526	1003.28	-0.00595	1003.28	-0.00547	1003.28	-0.00474	1003.28	-0.00335	1003.28	-0.00184	1003.28	0.000388438
1003.77	-0.000489015	1003.77	-0.00171	1003.77	-0.00185	1003.77	-0.00187	1003.77	-0.00527	1003.77	-0.00594	1003.77	-0.00547	1003.77	-0.00476	1003.77	-0.00339	1003.77	-0.00183	1003.77	0.000411819
1004.25	-0.000556858	1004.25	-0.00174	1004.25	-0.00187	1004.25	-0.00185	1004.25	-0.00536	1004.25	-0.00597	1004.25	-0.00554	1004.25	-0.00483	1004.25	-0.00348	1004.25	-0.00186	1004.25	0.000384691
1004.73	-0.000594051	1004.73	-0.00178	1004.73	-0.00189	1004.73	-0.00182	1004.73	-0.00549	1004.73	-0.00603	1004.73	-0.00562	1004.73	-0.00492	1004.73	-0.00359	1004.73	-0.00191	1004.73	0.000344134
1005.21	-0.000597757	1005.21	-0.00179	1005.21	-0.00189	1005.21	-0.00178	1005.21	-0.00561	1005.21	-0.00607	1005.21	-0.00567	1005.21	-0.00498	1005.21	-0.00366	1005.21	-0.00193	1005.21	0.00034178
1005.7	-0.000571484	1005.7	-0.00178	1005.7	-0.00189	1005.7	-0.00174	1005.7	-0.00567	1005.7	-0.00606	1005.7	-0.00566	1005.7	-0.00496	1005.7	-0.00366	1005.7	-0.00188	1005.7	0.000413975
1006.18	-0.000524295	1006.18	-0.00175	1006.18	-0.00187	1006.18	-0.0017	1006.18	-0.00566	1006.18	-0.00599	1006.18	-0.00557	1006.18	-0.00487	1006.18	-0.00358	1006.18	-0.00177	1006.18	0.000560924
1006.66	-0.000466178	1006.66	-0.00171	1006.66	-0.00184	1006.66	-0.00168	1006.66	-0.0056	1006.66	-0.00589	1006.66	-0.00545	1006.66	-0.00473	1006.66	-0.00344	1006.66	-0.00163	1006.66	0.00074682
1007.14	-0.000406894	1007.14	-0.00166	1007.14	-0.00181	1007.14	-0.00166	1007.14	-0.00554	1007.14	-0.0058	1007.14	-0.00533	1007.14	-0.00459	1007.14	-0.00331	1007.14	-0.00151	1007.14	0.000918917
1007.62	-0.000353562	1007.62	-0.00161	1007.62	-0.00178	1007.62	-0.00166	1007.62	-0.00551	1007.62	-0.00576	1007.62	-0.00527	1007.62	-0.00449	1007.62	-0.00323	1007.62	-0.00144	1007.62	0.00103
1008.11	-0.000311646	1008.11	-0.00158	1008.11	-0.00173	1008.11	-0.00166	1008.11	-0.00553	1008.11	-0.00578	1008.11	-0.00527	1008.11	-0.00445	1008.11	-0.0032	1008.11	-0.00143	1008.11	0.00108
1008.59	-0.000282806	1008.59	-0.00156	1008.59	-0.00168	1008.59	-0.00166	1008.59	-0.00557	1008.59	-0.00583	1008.59	-0.00531	1008.59	-0.00446	1008.59	-0.00322	1008.59	-0.00146	1008.59	0.00108
1009.07	-0.000267574	1009.07	-0.00156	1009.07	-0.00163	1009.07	-0.00166	1009.07	-0.0056	1009.07	-0.00587	1009.07	-0.00535	1009.07	-0.00446	1009.07	-0.00324	1009.07	-0.00147	1009.07	0.00107
1009.55	-0.00026423	1009.55	-0.00157	1009.55	-0.00158	1009.55	-0.00165	1009.55	-0.00558	1009.55	-0.00586	1009.55	-0.00535	1009.55	-0.00444	1009.55	-0.00321	1009.55	-0.00143	1009.55	0.00109
1010.03	-0.000269892	1010.03	-0.0016	1010.03	-0.00154	1010.03	-0.00165	1010.03	-0.0055	1010.03	-0.00581	1010.03	-0.0053	1010.03	-0.00438	1010.03	-0.00315	1010.03	-0.00133	1010.03	0.00115
1010.52	-0.000280654	1010.52	-0.00164	1010.52	-0.00151	1010.52	-0.00164	1010.52	-0.0054	1010.52	-0.00574	1010.52	-0.00523	1010.52	-0.00431	1010.52	-0.00306	1010.52	-0.00121	1010.52	0.00123
1011	-0.000293038	1011	-0.00169	1011	-0.0015	1011	-0.00164	1011	-0.00531	1011	-0.00568	1011	-0.00517	1011	-0.00426	1011	-0.00298	1011	-0.00111	1011	0.0013
1011.48	-0.000302971	1011.48	-0.00173	1011.48	-0.00152	1011.48	-0.00164	1011.48	-0.00527	1011.48	-0.00568	1011.48	-0.00515	1011.48	-0.00427	1011.48	-0.00295	1011.48	-0.00107	1011.48	0.00132
1011.96	-0.000308203	1011.96	-0.00178	1011.96	-0.00154	1011.96	-0.00164	1011.96	-0.00527	1011.96	-0.00573	1011.96	-0.00519	1011.96	-0.00433	1011.96	-0.00297	1011.96	-0.00109	1011.96	0.00131
1012.45	-0.000307276	1012.45	-0.00181	1012.45	-0.00158	1012.45	-0.00164	1012.45	-0.00531	1012.45	-0.0058	1012.45	-0.00525	1012.45	-0.0044	1012.45	-0.00302	1012.45	-0.00114	1012.45	0.00127
1012.93	-0.000300157	1012.93	-0.00184	1012.93	-0.00161	1012.93	-0.00163	1012.93	-0.00534	1012.93	-0.00585	1012.93	-0.00531	1012.93	-0.00446	1012.93	-0.00305	1012.93	-0.00119	1012.93	0.00127
1013.41	-0.000287277	1013.41	-0.00185	1013.41	-0.00163	1013.41	-0.00162	1013.41	-0.00533	1013.41	-0.00585	1013.41	-0.00532	1013.41	-0.00446	1013.41	-0.00304	1013.41	-0.00119	1013.41	0.00131
1013.89	-0.000269031	1013.89	-0.00184	1013.89	-0.00163	1013.89	-0.00161	1013.89	-0.00526	1013.89	-0.00579	1013.89	-0.00529	1013.89	-0.0044	1013.89	-0.00296	1013.89	-0.00114	1013.89	0.00141
1014.37	-0.000244957	1014.37	-0.00181	1014.37	-0.00163	1014.37	-0.00159	1014.37	-0.00516	1014.37	-0.00569	1014.37	-0.00523	1014.37	-0.00431	1014.37	-0.00286	1014.37	-0.00104	1014.37	0.00154
1014.86	-0.000215318	1014.86	-0.00177	1014.86	-0.00161	1014.86	-0.00158	1014.86	-0.00506	1014.86	-0.0056	1014.86	-0.00517	1014.86	-0.00421	1014.86	-0.00275	1014.86	-0.000948519	1014.86	0.00165
1015.34	-0.000181073	1015.34	-0.00172	1015.34	-0.00159	1015.34	-0.00156	1015.34	-0.005	1015.34	-0.00556	1015.34	-0.00516	1015.34	-0.00415	1015.34	-0.00269	1015.34	-0.000883713	1015.34	0.00172
1015.82	-0.000144672	1015.82	-0.00166	1015.82	-0.00157	1015.82	-0.00154	1015.82	-0.005	1015.82	-0.00556	1015.82	-0.00518	1015.82	-0.00413	1015.82	-0.00267	1015.82	-0.000860334	1015.82	0.00175
1016.3	-0.000109892	1016.3	-0.0016	1016.3	-0.00155	1016.3	-0.00153	1016.3	-0.00502	1016.3	-0.00559	1016.3	-0.00523	1016.3	-0.00414	1016.3	-0.00267	1016.3	-0.000862087	1016.3	0.00174
1016.78	-8.25622e-05	1016.78	-0.00155	1016.78	-0.00154	1016.78	-0.00152	1016.78	-0.00505	1016.78	-0.00562	1016.78	-0.00527	1016.78	-0.00414	1016.78	-0.00268	1016.78	-0.00085878	1016.78	0.00174
1017.27	-6.63293e-05	1017.27	-0.00152	1017.27	-0.00154	1017.27	-0.00152	1017.27	-0.00505	1017.27	-0.00563	1017.27	-0.00527	1017.27	-0.00411	1017.27	-0.00266	1017.27	-0.00082571	1017.27	0.00176
1017.75	-6.4209e-05	1017.75	-0.0015	1017.75	-0.00156	1017.75	-0.00154	1017.75	-0.00503	1017.75	-0.0056	1017.75	-0.00523	1017.75	-0.00405	1017.75	-0.00261	1017.75	-0.000759761	1017.75	0.00183
1018.23	-7.48102e-05	1018.23	-0.00151	1018.23	-0.00158	1018.23	-0.00157	1018.23	-0.00501	1018.23	-0.00555	1018.23	-0.00518	1018.23	-0.00398	1018.23	-0.00254	1018.23	-0.000682224	1018.23	0.0019
1018.71	-9.50843e-05	1018.71	-0.00155	1018.71	-0.00161	1018.71	-0.00161	1018.71	-0.00501	1018.71	-0.00553	1018.71	-0.00515	1018.71	-0.00394	1018.71	-0.00251	1018.71	-0.0006324	1018.71	0.00196
1019.2	-0.000119631	1019.2	-0.00159	1019.2	-0.00163	1019.2	-0.00165	1019.2	-0.00505	1019.2	-0.00556	1019.2	-0.00517	1019.2	-0.00395	1019.2	-0.00252	1019.2	-0.000629256	1019.2	0.00197
1019.68	-0.000143844	1019.68	-0.00164	1019.68	-0.00166	1019.68	-0.00169	1019.68	-0.00514	1019.68	-0.00564	1019.68	-0.00523	1019.68	-0.00402	1019.68	-0.00258	1019.68	-0.000674582	1019.68	0.00193
1020.16	-0.000164645	1020.16	-0.00168	1020.16	-0.00167	1020.16	-0.00173	1020.16	-0.00525	1020.16	-0.00574	1020.16	-0.00532	1020.16	-0.00411	1020.16	-0.00267	1020.16	-0.000744612	1020.16	0.00187
1020.64	-0.000181735	1020.64	-0.0017	1020.64	-0.00168	1020.64	-0.00175	1020.64	-0.00533	1020.64	-0.00582	1020.64	-0.00539	1020.64	-0.0042	1020.64	-0.00273	1020.64	-0.000802659	1020.64	0.00182
1021.12	-0.000197037	1021.12	-0.00171	1021.12	-0.00168	1021.12	-0.00177	1021.12	-0.00538	1021.12	-0.00586	1021.12	-0.00543	1021.12	-0.00425	1021.12	-0.00276	1021.12	-0.000820121	1021.12	0.00181
1021.61	-0.000212834	1021.61	-0.0017	1021.61	-0.00168	1021.61	-0.00179	1021.61	-0.00538	1021.61	-0.00585	1021.61	-0.00541	1021.61	-0.00424	1021.61	-0.00274	1021.61	-0.000790422	1021.61	0.00184
1022.09	-0.000229823	1022.09	-0.00167	1022.09	-0.00167	1022.09	-0.0018	1022.09	-0.00534	1022.09	-0.0058	1022.09	-0.00536	1022.09	-0.00421	1022.09	-0.00268	1022.09	-0.000732737	1022.09	0.00189
1022.57	-0.000247341	1022.57	-0.00164	1022.57	-0.00166	1022.57	-0.00181	1022.57	-0.00531	1022.57	-0.00576	1022.57	-0.00531	1022.57	-0.00417	1022.57	-0.00262	1022.57	-0.000679478	1022.57	0.00193
1023.05	-0.000261746	1023.05	-0.0016	1023.05	-0.00165	1023.05	-0.00182	1023.05	-0.0053	1023.05	-0.00573	1023.05	-0.00529	1023.05	-0.00416	1023.05	-0.00259	1023.05	-0.000656585	1023.05	0.00194
1023.53	-0.000268833	1023.53	-0.00156	1023.53	-0.00164	1023.53	-0.00181	1023.53	-0.00533	1023.53	-0.00574	1023.53	-0.0053	1023.53	-0.00418	1023.53	-0.00259	1023.53	-0.000668726	1023.53	0.00192
1024.02	-0.000265389	1024.02	-0.00152	1024.02	-0.00162	1024.02	-0.0018	1024.02	-0.00537	1024.02	-0.00576	1024.02	-0.00532	1024.02	-0.00421	1024.02	-0.0026	1024.02	-0.00069711	1024.02	0.00188
1024.5	-0.000251183	1024.5	-0.00148	1024.5	-0.00159	1024.5	-0.00177	1024.5	-0.0054	1024.5	-0.00577	1024.5	-0.00534	1024.5	-0.00424	1024.5	-0.0026	1024.5	-0.000710905	1024.5	0.00186
1024.98	-0.00022883	1024.98	-0.00145	1024.98	-0.00156	1024.98	-0.00173	1024.98	-0.00539	1024.98	-0.00575	1024.98	-0.00532	1024.98	-0.00423	1024.98	-0.00257	1024.98	-0.000686227	1024.98	0.00188
1025.46	-0.000203826	1025.46	-0.00143	1025.46	-0.00153	1025.46	-0.00169	1025.46	-0.00534	1025.46	-0.0057	1025.46	-0.00527	1025.46	-0.00419	1025.46	-0.0025	1025.46	-0.000620422	1025.46	0.00195
1025.94	-0.000182133	1025.94	-0.00142	1025.94	-0.00151	1025.94	-0.00166	1025.94	-0.00528	1025.94	-0.00564	1025.94	-0.00521	1025.94	-0.00413	1025.94	-0.00243	1025.94	-0.000534587	1025.94	0.00204
1026.43	-0.000168851	1026.43	-0.00142	1026.43	-0.00149	1026.43	-0.00164	1026.43	-0.00524	1026.43	-0.00559	1026.43	-0.00517	1026.43	-0.00409	1026.43	-0.00238	1026.43	-0.000461213	1026.43	0.00211
1026.91	-0.000166202	1026.91	-0.00144	1026.91	-0.00149	1026.91	-0.00162	1026.91	-0.00524	1026.91	-0.0056	1026.91	-0.00517	1026.91	-0.00408	1026.91	-0.00238	1026.91	-0.000426491	1026.91	0.00214
1027.39	-0.000173621	1027.39	-0.00146	1027.39	-0.0015	1027.39	-0.00161	1027.39	-0.0053	1027.39	-0.00565	1027.39	-0.00521	1027.39	-0.00412	1027.39	-0.00242	1027.39	-0.00043513	1027.39	0.00213
1027.87	-0.000187233	1027.87	-0.00147	1027.87	-0.00151	1027.87	-0.00161	1027.87	-0.00537	1027.87	-0.00573	1027.87	-0.00527	1027.87	-0.00417	1027.87	-0.00248	1027.87	-0.000467766	1027.87	0.00209
1028.36	-0.000202071	1028.36	-0.00147	1028.36	-0.00152	1028.36	-0.0016	1028.36	-0.00543	1028.36	-0.00579	1028.36	-0.00531	1028.36	-0.00421	1028.36	-0.00252	1028.36	-0.000491828	1028.36	0.00206
1028.84	-0.000213	1028.84	-0.00146	1028.84	-0.00152	1028.84	-0.00159	1028.84	-0.00545	1028.84	-0.00582	1028.84	-0.00531	1028.84	-0.0042	1028.84	-0.00252	1028.84	-0.000481303	1028.84	0.00207
1029.32	-0.000216212	1029.32	-0.00143	1029.32	-0.00151	1029.32	-0.00159	1029.32	-0.00542	1029.32	-0.00579	1029.32	-0.00527	1029.32	-0.00415	1029.32	-0.00248	1029.32	-0.000429867	1029.32	0.00212
1029.8	-0.000209721	1029.8	-0.00139	1029.8	-0.00149	1029.8	-0.00158	1029.8	-0.00536	1029.8	-0.00574	1029.8	-0.0052	1029.8	-0.00407	1029.8	-0.0024	1029.8	-0.000355979	1029.8	0.00219
1030.28	-0.000193691	1030.28	-0.00135	1030.28	-0.00148	1030.28	-0.00158	1030.28	-0.00529	1030.28	-0.00569	1030.28	-0.00515	1030.28	-0.004	1030.28	-0.00233	1030.28	-0.000291283	1030.28	0.00226
1030.77	-0.000169249	1030.77	-0.00131	1030.77	-0.00146	1030.77	-0.00158	1030.77	-0.00526	1030.77	-0.00567	1030.77	-0.00513	1030.77	-0.00397	1030.77	-0.00229	1030.77	-0.000262872	1030.77	0.00229
1031.25	-0.000138876	1031.25	-0.00129	1031.25	-0.00144	1031.25	-0.00158	1031.25	-0.00527	1031.25	-0.00569	1031.25	-0.00515	1031.25	-0.00398	1031.25	-0.0023	1031.25	-0.000278634	1031.25	0.00229
1031.73	-0.000105188	1031.73	-0.00127	1031.73	-0.00142	1031.73	-0.00158	1031.73	-0.00531	1031.73	-0.00575	1031.73	-0.00521	1031.73	-0.00402	1031.73	-0.00233	1031.73	-0.000323202	1031.73	0.00226
1032.21	-7.08348e-05	1032.21	-0.00127	1032.21	-0.00141	1032.21	-0.00158	1032.21	-0.00535	1032.21	-0.0058	1032.21	-0.00526	1032.21	-0.00406	1032.21	-0.00236	1032.21	-0.000366804	1032.21	0.00223
1032.69	-3.80362e-05	1032.69	-0.00128	1032.69	-0.0014	1032.69	-0.00157	1032.69	-0.00536	1032.69	-0.00581	1032.69	-0.00527	1032.69	-0.00408	1032.69	-0.00235	1032.69	-0.000383092	1032.69	0.00223
1033.18	-8.4491e-06	1033.18	-0.00128	1033.18	-0.00139	1033.18	-0.00154	1033.18	-0.00532	1033.18	-0.00578	1033.18	-0.00525	1033.18	-0.00405	1033.18	-0.0023	1033.18	-0.000362766	1033.18	0.00226
1033.66	1.67993e-05	1033.66	-0.00129	1033.66	-0.00138	1033.66	-0.00151	1033.66	-0.00526	1033.66	-0.00572	1033.66	-0.0052	1033.66	-0.004	1033.66	-0.00223	1033.66	-0.000318434	1033.66	0.00232
1034.14	3.68135e-05	1034.14	-0.00129	1034.14	-0.00138	1034.14	-0.00148	1034.14	-0.0052	1034.14	-0.00565	1034.14	-0.00515	1034.14	-0.00395	1034.14	-0.00216	1034.14	-0.000275224	1034.14	0.00237
1034.62	5.05986e-05	1034.62	-0.00129	1034.62	-0.00138	1034.62	-0.00144	1034.62	-0.00517	1034.62	-0.00561	1034.62	-0.00511	1034.62	-0.00392	1034.62	-0.00211	1034.62	-0.000255885	1034.62	0.00239
1035.1	5.69612e-05	1035.1	-0.00128	1035.1	-0.00138	1035.1	-0.00141	1035.1	-0.00517	1035.1	-0.00561	1035.1	-0.00511	1035.1	-0.00392	1035.1	-0.0021	1035.1	-0.000266647	1035.1	0.00238
1035.59	5.55362e-05	1035.59	-0.00128	1035.59	-0.00139	1035.59	-0.00138	1035.59	-0.0052	1035.59	-0.00563	1035.59	-0.00513	1035.59	-0.00395	1035.59	-0.00211	1035.59	-0.000292972	1035.59	0.00235
1036.07	4.62245e-05	1036.07	-0.00128	1036.07	-0.00139	1036.07	-0.00137	1036.07	-0.00522	1036.07	-0.00567	1036.07	-0.00515	1036.07	-0.00397	1036.07	-0.00213	1036.07	-0.000309163	1036.07	0.00232
1036.55	2.99873e-05	1036.55	-0.00128	1036.55	-0.0014	1036.55	-0.00137	1036.55	-0.00522	1036.55	-0.00568	1036.55	-0.00514	1036.55	-0.00397	1036.55	-0.00213	1036.55	-0.000293667	1036.55	0.00232
1037.03	8.94628e-06	1037.03	-0.00128	1037.03	-0.00139	1037.03	-0.00138	1037.03	-0.00519	1037.03	-0.00567	1037.03	-0.00511	1037.03	-0.00393	1037.03	-0.00209	1037.03	-0.000241712	1037.03	0.00235
1037.52	-1.35185e-05	1037.52	-0.00128	1037.52	-0.00138	1037.52	-0.0014	1037.52	-0.00515	1037.52	-0.00564	1037.52	-0.00506	1037.52	-0.00387	1037.52	-0.00204	1037.52	-0.00016958	1037.52	0.0024
1038	-3.43918e-05	1038	-0.00129	1038	-0.00137	1038	-0.00142	1038	-0.0051	1038	-0.00561	1038	-0.00501	1038	-0.00381	1038	-0.002	1038	-0.000104625	1038	0.00244
1038.48	-5.10566e-05	1038.48	-0.00129	1038.48	-0.00134	1038.48	-0.00145	1038.48	-0.00508	1038.48	-0.0056	1038.48	-0.005	1038.48	-0.00378	1038.48	-0.00199	1038.48	-7.07685e-05	1038.48	0.00246
1038.96	-6.28507e-05	1038.96	-0.00129	1038.96	-0.00131	1038.96	-0.00146	1038.96	-0.00509	1038.96	-0.00562	1038.96	-0.00502	1038.96	-0.00378	1038.96	-0.00201	1038.96	-7.44789e-05	1038.96	0.00244
1039.44	-7.11661e-05	1039.44	-0.00128	1039.44	-0.00128	1039.44	-0.00148	1039.44	-0.00512	1039.44	-0.00564	1039.44	-0.00505	1039.44	-0.0038	1039.44	-0.00205	1039.44	-0.000101511	1039.44	0.00242
1039.93	-7.89844e-05	1039.93	-0.00127	1039.93	-0.00125	1039.93	-0.00148	1039.93	-0.00514	1039.93	-0.00566	1039.93	-0.00507	1039.93	-0.00382	1039.93	-0.00208	1039.93	-0.000125162	1039.93	0.00241
1040.41	-8.98502e-05	1040.41	-0.00125	1040.41	-0.00122	1040.41	-0.00149	1040.41	-0.00514	1040.41	-0.00565	1040.41	-0.00507	1040.41	-0.00381	1040.41	-0.00209	1040.41	-0.000122512	1040.41	0.00244
1040.89	-0.000105387	1040.89	-0.00124	1040.89	-0.00121	1040.89	-0.00149	1040.89	-0.0051	1040.89	-0.0056	1040.89	-0.00502	1040.89	-0.00378	1040.89	-0.00207	1040.89	-8.70675e-05	1040.89	0.0025
1041.37	-0.000125229	1041.37	-0.00123	1041.37	-0.0012	1041.37	-0.0015	1041.37	-0.00505	1041.37	-0.00555	1041.37	-0.00496	1041.37	-0.00373	1041.37	-0.00203	1041.37	-3.32322e-05	1041.37	0.00258
1041.85	-0.000145302	1041.85	-0.00123	1041.85	-0.00121	1041.85	-0.00151	1041.85	-0.005	1041.85	-0.00551	1041.85	-0.00491	1041.85	-0.0037	1041.85	-0.002	1041.85	1.34195e-05	1041.85	0.00265
1042.34	-0.000159213	1042.34	-0.00123	1042.34	-0.00122	1042.34	-0.00152	1042.34	-0.00499	1042.34	-0.00549	1042.34	-0.00488	1042.34	-0.0037	1042.34	-0.00199	1042.34	3.09814e-05	1042.34	0.00269
1042.82	-0.000161565	1042.82	-0.00124	1042.82	-0.00123	1042.82	-0.00152	1042.82	-0.005	1042.82	-0.00551	1042.82	-0.00489	1042.82	-0.00373	1042.82	-0.002	1042.82	1.42479e-05	1042.82	0.00269
1043.3	-0.000148051	1043.3	-0.00124	1043.3	-0.00124	1043.3	-0.00151	1043.3	-0.00503	1043.3	-0.00553	1043.3	-0.00491	1043.3	-0.00377	1043.3	-0.00202	1043.3	-2.1636e-05	1043.3	0.00266
1043.78	-0.000119465	1043.78	-0.00124	1043.78	-0.00124	1043.78	-0.00149	1043.78	-0.00505	1043.78	-0.00554	1043.78	-0.00491	1043.78	-0.00379	1043.78	-0.00202	1043.78	-4.96982e-05	1043.78	0.00264
1044.27	-8.0972e-05	1044.27	-0.00125	1044.27	-0.00123	1044.27	-0.00148	1044.27	-0.00502	1044.27	-0.0055	1044.27	-0.00488	1044.27	-0.00378	1044.27	-0.00198	1044.27	-4.80417e-05	1044.27	0.00266
1044.75	-4.08855e-05	1044.75	-0.00125	1044.75	-0.00122	1044.75	-0.00147	1044.75	-0.00496	1044.75	-0.00543	1044.75	-0.00482	1044.75	-0.00374	1044.75	-0.00191	1044.75	-1.20606e-05	1044.75	0.0027
1045.23	-7.98523e-06	1045.23	-0.00125	1045.23	-0.00121	1045.23	-0.00148	1045.23	-0.00487	1045.23	-0.00534	1045.23	-0.00475	1045.23	-0.00367	1045.23	-0.00182	1045.23	4.13532e-05	1045.23	0.00276
1045.71	1.11663e-05	1045.71	-0.00127	1045.71	-0.0012	1045.71	-0.00149	1045.71	-0.00479	1045.71	-0.00527	1045.71	-0.00471	1045.71	-0.00361	1045.71	-0.00174	1045.71	8.41023e-05	1045.71	0.0028
1046.19	1.43473e-05	1046.19	-0.00129	1046.19	-0.00121	1046.19	-0.00152	1046.19	-0.00475	1046.19	-0.00525	1046.19	-0.00471	1046.19	-0.00358	1046.19	-0.00172	1046.19	9.30503e-05	1046.19	0.00281
1046.67	4.37372e-06	1046.67	-0.00131	1046.67	-0.00122	1046.67	-0.00156	1046.67	-0.00476	1046.67	-0.00527	1046.67	-0.00475	1046.67	-0.0036	1046.67	-0.00174	1046.67	6.4086e-05	1046.67	0.00277
1047.16	-1.216e-05	1047.16	-0.00134	1047.16	-0.00124	1047.16	-0.00159	1047.16	-0.0048	1047.16	-0.00531	1047.16	-0.00483	1047.16	-0.00364	1047.16	-0.00179	1047.16	1.53082e-05	1047.16	0.00271
1047.64	-2.75998e-05	1047.64	-0.00137	1047.64	-0.00126	1047.64	-0.00162	1047.64	-0.00484	1047.64	-0.00536	1047.64	-0.00488	1047.64	-0.00367	1047.64	-0.00183	1047.64	-2.18348e-05	1047.64	0.00266
1048.12	-3.59158e-05	1048.12	-0.00139	1048.12	-0.00129	1048.12	-0.00163	1048.12	-0.00486	1048.12	-0.00536	1048.12	-0.0049	1048.12	-0.00367	1048.12	-0.00183	1048.12	-2.17023e-05	1048.12	0.00266
1048.6	-3.46237e-05	1048.6	-0.00141	1048.6	-0.00132	1048.6	-0.00163	1048.6	-0.00483	1048.6	-0.00533	1048.6	-0.00486	1048.6	-0.00362	1048.6	-0.00179	1048.6	2.24323e-05	1048.6	0.00269
1049.09	-2.52143e-05	1049.09	-0.00141	1049.09	-0.00135	1049.09	-0.00164	1049.09	-0.00478	1049.09	-0.00527	1049.09	-0.00478	1049.09	-0.00354	1049.09	-0.00172	1049.09	9.31166e-05	1049.09	0.00276
1049.57	-1.14974e-05	1049.57	-0.00141	1049.57	-0.00138	1049.57	-0.00164	1049.57	-0.00473	1049.57	-0.00521	1049.57	-0.0047	1049.57	-0.00347	1049.57	-0.00167	1049.57	0.000154763	1049.57	0.00282
1050.05	8.61486e-07	1050.05	-0.0014	1050.05	-0.00142	1050.05	-0.00165	1050.05	-0.00472	1050.05	-0.00519	1050.05	-0.00465	1050.05	-0.00343	1050.05	-0.00164	1050.05	0.000181613	1050.05	0.00284
1050.53	7.19015e-06	1050.53	-0.0014	1050.53	-0.00146	1050.53	-0.00166	1050.53	-0.00474	1050.53	-0.00522	1050.53	-0.00464	1050.53	-0.00344	1050.53	-0.00167	1050.53	0.00016252	1050.53	0.00282
1051.01	5.50029e-06	1051.01	-0.0014	1051.01	-0.0015	1051.01	-0.00168	1051.01	-0.00479	1051.01	-0.00527	1051.01	-0.00466	1051.01	-0.00347	1051.01	-0.00172	1051.01	0.000110748	1051.01	0.00276
1051.5	-3.711e-06	1051.5	-0.00141	1051.5	-0.00153	1051.5	-0.0017	1051.5	-0.00484	1051.5	-0.00533	1051.5	-0.00469	1051.5	-0.0035	1051.5	-0.00178	1051.5	5.50723e-05	1051.5	0.0027
1051.98	-1.82233e-05	1051.98	-0.00143	1051.98	-0.00156	1051.98	-0.00171	1051.98	-0.00486	1051.98	-0.00535	1051.98	-0.0047	1051.98	-0.00349	1051.98	-0.0018	1051.98	2.28631e-05	1051.98	0.00267
1052.46	-3.4955e-05	1052.46	-0.00145	1052.46	-0.00157	1052.46	-0.00173	1052.46	-0.00484	1052.46	-0.00534	1052.46	-0.00467	1052.46	-0.00345	1052.46	-0.00179	1052.46	2.58122e-05	1052.46	0.00268
1052.94	-5.08909e-05	1052.94	-0.00147	1052.94	-0.00157	1052.94	-0.00174	1052.94	-0.0048	1052.94	-0.00529	1052.94	-0.00461	1052.94	-0.00338	1052.94	-0.00175	1052.94	5.35148e-05	1052.94	0.00272
1053.42	-6.48716e-05	1053.42	-0.00149	1053.42	-0.00156	1053.42	-0.00175	1053.42	-0.00476	1053.42	-0.00524	1053.42	-0.00456	1053.42	-0.0033	1053.42	-0.00172	1053.42	8.20476e-05	1053.42	0.00276
1053.91	-7.61022e-05	1053.91	-0.00152	1053.91	-0.00155	1053.91	-0.00175	1053.91	-0.00474	1053.91	-0.00522	1053.91	-0.00453	1053.91	-0.00326	1053.91	-0.0017	1053.91	8.96368e-05	1053.91	0.00278
1054.39	-8.57424e-05	1054.39	-0.00153	1054.39	-0.00153	1054.39	-0.00176	1054.39	-0.00475	1054.39	-0.00522	1054.39	-0.00454	1054.39	-0.00325	1054.39	-0.00171	1054.39	6.99847e-05	1054.39	0.00278
1054.87	-9.46868e-05	1054.87	-0.00154	1054.87	-0.00151	1054.87	-0.00176	1054.87	-0.00477	1054.87	-0.00523	1054.87	-0.00457	1054.87	-0.00327	1054.87	-0.00174	1054.87	3.74431e-05	1054.87	0.00276
1055.35	-0.00010489	1055.35	-0.00154	1055.35	-0.0015	1055.35	-0.00176	1055.35	-0.00478	1055.35	-0.00523	1055.35	-0.00459	1055.35	-0.00329	1055.35	-0.00176	1055.35	1.76939e-05	1055.35	0.00275
1055.84	-0.000117709	1055.84	-0.00154	1055.84	-0.0015	1055.84	-0.00177	1055.84	-0.00476	1055.84	-0.0052	1055.84	-0.00459	1055.84	-0.00329	1055.84	-0.00174	1055.84	3.21412e-05	1055.84	0.00278
1056.32	-0.000134272	1056.32	-0.00154	1056.32	-0.0015	1056.32	-0.00178	1056.32	-0.00469	1056.32	-0.00513	1056.32	-0.00456	1056.32	-0.00326	1056.32	-0.00168	1056.32	8.37378e-05	1056.32	0.00283
1056.8	-0.000154609	1056.8	-0.00153	1056.8	-0.00151	1056.8	-0.00179	1056.8	-0.00461	1056.8	-0.00505	1056.8	-0.00451	1056.8	-0.00322	1056.8	-0.0016	1056.8	0.000153405	1056.8	0.0029
1057.28	-0.000177761	1057.28	-0.00153	1057.28	-0.00153	1057.28	-0.00182	1057.28	-0.00453	1057.28	-0.00499	1057.28	-0.00447	1057.28	-0.0032	1057.28	-0.00153	1057.28	0.000210154	1057.28	0.00295
1057.76	-0.00020058	1057.76	-0.00154	1057.76	-0.00155	1057.76	-0.00185	1057.76	-0.0045	1057.76	-0.00498	1057.76	-0.00447	1057.76	-0.00321	1057.76	-0.0015	1057.76	0.000228387	1057.76	0.00296
1058.25	-0.000218994	1058.25	-0.00156	1058.25	-0.00158	1058.25	-0.00188	1058.25	-0.00451	1058.25	-0.00502	1058.25	-0.0045	1058.25	-0.00327	1058.25	-0.00151	1058.25	0.00020233	1058.25	0.00292
1058.73	-0.000228035	1058.73	-0.00157	1058.73	-0.0016	1058.73	-0.0019	1058.73	-0.00454	1058.73	-0.00509	1058.73	-0.00455	1058.73	-0.00334	1058.73	-0.00154	1058.73	0.000151217	1058.73	0.00286
1059.21	-0.000223995	1059.21	-0.00158	1059.21	-0.00161	1059.21	-0.00191	1059.21	-0.00457	1059.21	-0.00515	1059.21	-0.00457	1059.21	-0.00339	1059.21	-0.00156	1059.21	0.000108594	1059.21	0.00282
1059.69	-0.000204919	1059.69	-0.00158	1059.69	-0.0016	1059.69	-0.00189	1059.69	-0.00455	1059.69	-0.00517	1059.69	-0.00455	1059.69	-0.0034	1059.69	-0.00154	1059.69	0.000103788	1059.69	0.00281
1060.17	-0.000172428	1060.17	-0.00157	1060.17	-0.00159	1060.17	-0.00186	1060.17	-0.00449	1060.17	-0.00512	1060.17	-0.00447	1060.17	-0.00335	1060.17	-0.00148	1060.17	0.000147074	1060.17	0.00286
1060.66	-0.000130959	1060.66	-0.00156	1060.66	-0.00157	1060.66	-0.00183	1060.66	-0.0044	1060.66	-0.00504	1060.66	-0.00435	1060.66	-0.00325	1060.66	-0.00139	1060.66	0.00022295	1060.66	0.00294
1061.14	-8.75313e-05	1061.14	-0.00154	1061.14	-0.00155	1061.14	-0.00179	1061.14	-0.00431	1061.14	-0.00495	1061.14	-0.00424	1061.14	-0.00316	1061.14	-0.00131	1061.14	0.000300729	1061.14	0.00302
1061.62	-4.9897e-05	1061.62	-0.00153	1061.62	-0.00153	1061.62	-0.00175	1061.62	-0.00425	1061.62	-0.00489	1061.62	-0.00417	1061.62	-0.00311	1061.62	-0.00128	1061.62	0.000350799	1061.62	0.00306
1062.1	-2.43197e-05	1062.1	-0.00153	1062.1	-0.00152	1062.1	-0.00173	1062.1	-0.00425	1062.1	-0.00488	1062.1	-0.00416	1062.1	-0.0031	1062.1	-0.00131	1062.1	0.000361577	1062.1	0.00305
1062.59	-1.42474e-05	1062.59	-0.00154	1062.59	-0.00153	1062.59	-0.00173	1062.59	-0.00429	1062.59	-0.0049	1062.59	-0.00418	1062.59	-0.00314	1062.59	-0.00137	1062.59	0.000344665	1062.59	0.003
1063.07	-2.03438e-05	1063.07	-0.00157	1063.07	-0.00154	1063.07	-0.00173	1063.07	-0.00434	1063.07	-0.00494	1063.07	-0.00422	1063.07	-0.00319	1063.07	-0.00145	1063.07	0.00032636	1063.07	0.00295
1063.55	-3.93615e-05	1063.55	-0.00161	1063.55	-0.00157	1063.55	-0.00175	1063.55	-0.00438	1063.55	-0.00496	1063.55	-0.00424	1063.55	-0.00322	1063.55	-0.0015	1063.55	0.000330704	1063.55	0.00291
1064.03	-6.7025e-05	1064.03	-0.00165	1064.03	-0.00161	1064.03	-0.00178	1064.03	-0.00439	1064.03	-0.00495	1064.03	-0.00423	1064.03	-0.00322	1064.03	-0.00151	1064.03	0.000364064	1064.03	0.00291
1064.51	-9.85626e-05	1064.51	-0.00169	1064.51	-0.00165	1064.51	-0.0018	1064.51	-0.00438	1064.51	-0.00492	1064.51	-0.00419	1064.51	-0.00321	1064.51	-0.00149	1064.51	0.000410891	1064.51	0.00293
1065	-0.000130197	1065	-0.00172	1065	-0.00169	1065	-0.00183	1065	-0.00438	1065	-0.0049	1065	-0.00416	1065	-0.0032	1065	-0.00147	1065	0.000442565	1065	0.00294
1065.48	-0.000159677	1065.48	-0.00175	1065.48	-0.00173	1065.48	-0.00186	1065.48	-0.00439	1065.48	-0.0049	1065.48	-0.00416	1065.48	-0.00323	1065.48	-0.00147	1065.48	0.000435965	1065.48	0.00293
1065.96	-0.000186273	1065.96	-0.00177	1065.96	-0.00176	1065.96	-0.00189	1065.96	-0.00444	1065.96	-0.00493	1065.96	-0.0042	1065.96	-0.00329	1065.96	-0.00151	1065.96	0.000387642	1065.96	0.00287
1066.44	-0.000209522	1066.44	-0.00179	1066.44	-0.00178	1066.44	-0.00192	1066.44	-0.00451	1066.44	-0.00497	1066.44	-0.00427	1066.44	-0.00337	1066.44	-0.00156	1066.44	0.000319563	1066.44	0.0028
1066.92	-0.000229459	1066.92	-0.0018	1066.92	-0.0018	1066.92	-0.00195	1066.92	-0.00456	1066.92	-0.005	1066.92	-0.00432	1066.92	-0.00342	1066.92	-0.00161	1066.92	0.000267209	1066.92	0.00275
1067.41	-0.000244825	1067.41	-0.00182	1067.41	-0.00182	1067.41	-0.00199	1067.41	-0.00456	1067.41	-0.00498	1067.41	-0.00433	1067.41	-0.00343	1067.41	-0.00161	1067.41	0.000260711	1067.41	0.00274
1067.89	-0.000254693	1067.89	-0.00184	1067.89	-0.00184	1067.89	-0.00202	1067.89	-0.00451	1067.89	-0.00491	1067.89	-0.00429	1067.89	-0.00338	1067.89	-0.00156	1067.89	0.000307162	1067.89	0.00278
1068.37	-0.000257077	1068.37	-0.00186	1068.37	-0.00186	1068.37	-0.00205	1068.37	-0.00443	1068.37	-0.00481	1068.37	-0.00422	1068.37	-0.00329	1068.37	-0.00148	1068.37	0.000386283	1068.37	0.00286
1068.85	-0.000251481	1068.85	-0.00187	1068.85	-0.00188	1068.85	-0.00207	1068.85	-0.00435	1068.85	-0.00472	1068.85	-0.00414	1068.85	-0.00319	1068.85	-0.0014	1068.85	0.000460774	1068.85	0.00294
1069.34	-0.000236943	1069.34	-0.00188	1069.34	-0.0019	1069.34	-0.00208	1069.34	-0.00429	1069.34	-0.00467	1069.34	-0.00409	1069.34	-0.00313	1069.34	-0.00135	1069.34	0.000496599	1069.34	0.003
1069.82	-0.000214788	1069.82	-0.00189	1069.82	-0.00192	1069.82	-0.00209	1069.82	-0.00427	1069.82	-0.00467	1069.82	-0.00409	1069.82	-0.0031	1069.82	-0.00135	1069.82	0.000481307	1069.82	0.00302
1070.3	-0.000186538	1070.3	-0.00189	1070.3	-0.00194	1070.3	-0.00208	1070.3	-0.00428	1070.3	-0.00471	1070.3	-0.00412	1070.3	-0.0031	1070.3	-0.00137	1070.3	0.00043079	1070.3	0.003
1070.78	-0.000155172	1070.78	-0.0019	1070.78	-0.00196	1070.78	-0.00207	1070.78	-0.00429	1070.78	-0.00476	1070.78	-0.00415	1070.78	-0.0031	1070.78	-0.00141	1070.78	0.000379716	1070.78	0.00299
1071.26	-0.000124533	1071.26	-0.00191	1071.26	-0.00198	1071.26	-0.00206	1071.26	-0.00426	1071.26	-0.00478	1071.26	-0.00414	1071.26	-0.00306	1071.26	-0.00141	1071.26	0.000360714	1071.26	0.00299
1071.74	-9.78338e-05	1071.74	-0.00192	1071.74	-0.00199	1071.74	-0.00206	1071.74	-0.00418	1071.74	-0.00476	1071.74	-0.00409	1071.74	-0.00299	1071.74	-0.00138	1071.74	0.000387045	1071.74	0.00302
1072.23	-7.79574e-05	1072.23	-0.00193	1072.23	-0.00201	1072.23	-0.00207	1072.23	-0.00409	1072.23	-0.0047	1072.23	-0.004	1072.23	-0.0029	1072.23	-0.00132	1072.23	0.000445351	1072.23	0.00306
1072.71	-6.76213e-05	1072.71	-0.00193	1072.71	-0.00202	1072.71	-0.00208	1072.71	-0.00401	1072.71	-0.00463	1072.71	-0.00393	1072.71	-0.00283	1072.71	-0.00128	1072.71	0.000504859	1072.71	0.00308
1073.19	-6.7025e-05	1073.19	-0.00193	1073.19	-0.00203	1073.19	-0.00211	1073.19	-0.00398	1073.19	-0.00459	1073.19	-0.0039	1073.19	-0.0028	1073.19	-0.00128	1073.19	0.000537269	1073.19	0.00308
1073.67	-7.61353e-05	1073.67	-0.00191	1073.67	-0.00203	1073.67	-0.00213	1073.67	-0.004	1073.67	-0.00457	1073.67	-0.00392	1073.67	-0.00283	1073.67	-0.00131	1073.67	0.000533487	1073.67	0.00303
1074.16	-9.25998e-05	1074.16	-0.0019	1074.16	-0.00203	1074.16	-0.00215	1074.16	-0.00405	1074.16	-0.00458	1074.16	-0.00398	1074.16	-0.00289	1074.16	-0.00138	1074.16	0.000509834	1074.16	0.00298
1074.64	-0.000113304	1074.64	-0.00188	1074.64	-0.00202	1074.64	-0.00216	1074.64	-0.0041	1074.64	-0.00459	1074.64	-0.00405	1074.64	-0.00295	1074.64	-0.00143	1074.64	0.000497494	1074.64	0.00295
1075.12	-0.000134106	1075.12	-0.00186	1075.12	-0.00202	1075.12	-0.00217	1075.12	-0.00411	1075.12	-0.00457	1075.12	-0.00408	1075.12	-0.00297	1075.12	-0.00144	1075.12	0.000522241	1075.12	0.00297
1075.6	-0.00015186	1075.6	-0.00184	1075.6	-0.00202	1075.6	-0.00218	1075.6	-0.00409	1075.6	-0.00451	1075.6	-0.00406	1075.6	-0.00295	1075.6	-0.00141	1075.6	0.000586272	1075.6	0.00305
1076.08	-0.000163883	1076.08	-0.00184	1076.08	-0.00203	1076.08	-0.0022	1076.08	-0.00404	1076.08	-0.00444	1076.08	-0.004	1076.08	-0.0029	1076.08	-0.00135	1076.08	0.000664415	1076.08	0.00314
1076.57	-0.000168752	1076.57	-0.00186	1076.57	-0.00205	1076.57	-0.00224	1076.57	-0.004	1076.57	-0.00439	1076.57	-0.00394	1076.57	-0.00285	1076.57	-0.0013	1076.57	0.000717281	1076.57	0.00321
1077.05	-0.000166831	1077.05	-0.00188	1077.05	-0.00209	1077.05	-0.00228	1077.05	-0.00401	1077.05	-0.00439	1077.05	-0.00391	1077.05	-0.00285	1077.05	-0.0013	1077.05	0.0007129	1077.05	0.00322
1077.53	-0.000158816	1077.53	-0.00191	1077.53	-0.00214	1077.53	-0.00232	1077.53	-0.00407	1077.53	-0.00444	1077.53	-0.00391	1077.53	-0.0029	1077.53	-0.00135	1077.53	0.000648354	1077.53	0.00317
1078.01	-0.000145931	1078.01	-0.00195	1078.01	-0.00218	1078.01	-0.00236	1078.01	-0.00416	1078.01	-0.00451	1078.01	-0.00393	1078.01	-0.00297	1078.01	-0.00142	1078.01	0.000553791	1078.01	0.00307
1078.49	-0.000130396	1078.49	-0.00199	1078.49	-0.00223	1078.49	-0.00238	1078.49	-0.00422	1078.49	-0.00455	1078.49	-0.00392	1078.49	-0.00302	1078.49	-0.00146	1078.49	0.000478255	1078.49	0.003
1078.98	-0.000113767	1078.98	-0.00202	1078.98	-0.00226	1078.98	-0.00239	1078.98	-0.00422	1078.98	-0.00453	1078.98	-0.00387	1078.98	-0.003	1078.98	-0.00145	1078.98	0.000464191	1078.98	0.00298
1079.46	-9.89932e-05	1079.46	-0.00205	1079.46	-0.00228	1079.46	-0.00239	1079.46	-0.00415	1079.46	-0.00445	1079.46	-0.00376	1079.46	-0.00291	1079.46	-0.00136	1079.46	0.000526023	1079.46	0.00304
1079.94	-8.76307e-05	1079.94	-0.00207	1079.94	-0.00228	1079.94	-0.00238	1079.94	-0.00402	1079.94	-0.00431	1079.94	-0.00362	1079.94	-0.00277	1079.94	-0.00121	1079.94	0.000641783	1079.94	0.00314
1080.42	-8.2264e-05	1080.42	-0.00209	1080.42	-0.00228	1080.42	-0.00237	1080.42	-0.00388	1080.42	-0.00418	1080.42	-0.0035	1080.42	-0.00262	1080.42	-0.00107	1080.42	0.000765408	1080.42	0.00324
1080.91	-8.35891e-05	1080.91	-0.0021	1080.91	-0.00226	1080.91	-0.00237	1080.91	-0.00379	1080.91	-0.00409	1080.91	-0.00343	1080.91	-0.00251	1080.91	-0.000968025	1080.91	0.000853908	1080.91	0.0033
1081.39	-9.1871e-05	1081.39	-0.00211	1081.39	-0.00223	1081.39	-0.00237	1081.39	-0.00375	1081.39	-0.00405	1081.39	-0.00343	1081.39	-0.00246	1081.39	-0.000934004	1081.39	0.000886245	1081.39	0.0033
1081.87	-0.000104989	1081.87	-0.00212	1081.87	-0.00221	1081.87	-0.00238	1081.87	-0.00375	1081.87	-0.00406	1081.87	-0.00347	1081.87	-0.00246	1081.87	-0.000954238	1081.87	0.00087406	1081.87	0.00326
1082.35	-0.000120028	1082.35	-0.00213	1082.35	-0.0022	1082.35	-0.00239	1082.35	-0.00377	1082.35	-0.00408	1082.35	-0.00352	1082.35	-0.00247	1082.35	-0.000993282	1082.35	0.000850422	1082.35	0.00321
1082.83	-0.00013457	1082.83	-0.00214	1082.83	-0.00219	1082.83	-0.00241	1082.83	-0.00376	1082.83	-0.00406	1082.83	-0.00354	1082.83	-0.00245	1082.83	-0.00101	1082.83	0.000846969	1082.83	0.00319
1083.32	-0.000147223	1083.32	-0.00215	1083.32	-0.0022	1083.32	-0.00243	1083.32	-0.0037	1083.32	-0.004	1083.32	-0.00352	1083.32	-0.0024	1083.32	-0.001	1083.32	0.000873795	1083.32	0.00322
1083.8	-0.000157888	1083.8	-0.00217	1083.8	-0.00223	1083.8	-0.00245	1083.8	-0.00361	1083.8	-0.00391	1083.8	-0.00347	1083.8	-0.00232	1083.8	-0.000966901	1083.8	0.000912442	1083.8	0.00328
1084.28	-0.000168686	1084.28	-0.00219	1084.28	-0.00228	1084.28	-0.00247	1084.28	-0.00353	1084.28	-0.00383	1084.28	-0.00343	1084.28	-0.00226	1084.28	-0.000942303	1084.28	0.000928048	1084.28	0.00333
1084.76	-0.000181669	1084.76	-0.00221	1084.76	-0.00233	1084.76	-0.0025	1084.76	-0.00349	1084.76	-0.00379	1084.76	-0.00344	1084.76	-0.00224	1084.76	-0.00095447	1084.76	0.000892952	1084.76	0.00335
1085.24	-0.000197997	1085.24	-0.00223	1085.24	-0.00238	1085.24	-0.00252	1085.24	-0.0035	1085.24	-0.00382	1085.24	-0.00349	1085.24	-0.00227	1085.24	-0.00101	1085.24	0.000806867	1085.24	0.00331
1085.73	-0.000215483	1085.73	-0.00225	1085.73	-0.00242	1085.73	-0.00255	1085.73	-0.00353	1085.73	-0.00389	1085.73	-0.00357	1085.73	-0.00234	1085.73	-0.00107	1085.73	0.000701948	1085.73	0.00324
1086.21	-0.000230221	1086.21	-0.00226	1086.21	-0.00245	1086.21	-0.00257	1086.21	-0.00354	1086.21	-0.00395	1086.21	-0.00364	1086.21	-0.00239	1086.21	-0.00112	1086.21	0.000628079	1086.21	0.00318
1086.69	-0.000236678	1086.69	-0.00227	1086.69	-0.00246	1086.69	-0.00258	1086.69	-0.0035	1086.69	-0.00397	1086.69	-0.00366	1086.69	-0.0024	1086.69	-0.0011	1086.69	0.000624031	1086.69	0.00318
1087.17	-0.00023032	1087.17	-0.00227	1087.17	-0.00247	1087.17	-0.00259	1087.17	-0.0034	1087.17	-0.00393	1087.17	-0.00363	1087.17	-0.00236	1087.17	-0.00102	1087.17	0.000695709	1087.17	0.00323
1087.65	-0.000210284	1087.65	-0.00228	1087.65	-0.00247	1087.65	-0.0026	1087.65	-0.00327	1087.65	-0.00386	1087.65	-0.00356	1087.65	-0.0023	1087.65	-0.000905272	1087.65	0.000810353	1087.65	0.00331
1088.14	-0.000180444	1088.14	-0.00229	1088.14	-0.00247	1088.14	-0.00261	1088.14	-0.00317	1088.14	-0.0038	1088.14	-0.00351	1088.14	-0.00227	1088.14	-0.000814433	1088.14	0.000913405	1088.14	0.00337
1088.62	-0.000148249	1088.62	-0.0023	1088.62	-0.00248	1088.62	-0.00262	1088.62	-0.00312	1088.62	-0.00377	1088.62	-0.00351	1088.62	-0.0023	1088.62	-0.000784568	1088.62	0.000956439	1088.62	0.00339
1089.1	-0.000123606	1089.1	-0.00232	1089.1	-0.00249	1089.1	-0.00263	1089.1	-0.00316	1089.1	-0.0038	1089.1	-0.00356	1089.1	-0.00239	1089.1	-0.000825082	1089.1	0.000924628	1089.1	0.00333
1089.58	-0.000114032	1089.58	-0.00233	1089.58	-0.00251	1089.58	-0.00265	1089.58	-0.00324	1089.58	-0.00384	1089.58	-0.00362	1089.58	-0.00252	1089.58	-0.000906826	1089.58	0.00084428	1089.58	0.00323
1090.07	-0.000122115	1090.07	-0.00234	1090.07	-0.00252	1090.07	-0.00267	1090.07	-0.00333	1090.07	-0.00387	1090.07	-0.00366	1090.07	-0.00264	1090.07	-0.000977943	1090.07	0.000769258	1090.07	0.00313
1090.55	-0.000144474	1090.55	-0.00235	1090.55	-0.00252	1090.55	-0.0027	1090.55	-0.00336	1090.55	-0.00385	1090.55	-0.00361	1090.55	-0.00269	1090.55	-0.000995299	1090.55	0.000748845	1090.55	0.00307
1091.03	-0.000172528	1091.03	-0.00236	1091.03	-0.00252	1091.03	-0.00273	1091.03	-0.00333	1091.03	-0.00377	1091.03	-0.00348	1091.03	-0.00266	1091.03	-0.000947725	1091.03	0.000802054	1091.03	0.00307
1091.51	-0.00019591	1091.51	-0.00237	1091.51	-0.0025	1091.51	-0.00276	1091.51	-0.00324	1091.51	-0.00367	1091.51	-0.0033	1091.51	-0.00258	1091.51	-0.000864666	1091.51	0.000905768	1091.51	0.00311
1091.99	-0.000206509	1091.99	-0.00238	1091.99	-0.00248	1091.99	-0.00279	1091.99	-0.00316	1091.99	-0.00359	1091.99	-0.00313	1091.99	-0.0025	1091.99	-0.000798988	1091.99	0.00101	1091.99	0.00314
1092.48	-0.000200779	1092.48	-0.00241	1092.48	-0.00246	1092.48	-0.00282	1092.48	-0.00311	1092.48	-0.00359	1092.48	-0.00304	1092.48	-0.00246	1092.48	-0.000796706	1092.48	0.00106	1092.48	0.00312
1092.96	-0.000180841	1092.96	-0.00243	1092.96	-0.00245	1092.96	-0.00285	1092.96	-0.00313	1092.96	-0.00366	1092.96	-0.00304	1092.96	-0.0025	1092.96	-0.000870817	1092.96	0.00104	1092.96	0.00305
1093.44	-0.000152489	1093.44	-0.00246	1093.44	-0.00245	1093.44	-0.00287	1093.44	-0.00319	1093.44	-0.00379	1093.44	-0.00312	1093.44	-0.00257	1093.44	-0.000991894	1093.44	0.000962383	1093.44	0.00294
1093.92	-0.000122844	1093.92	-0.00248	1093.92	-0.00246	1093.92	-0.00287	1093.92	-0.00325	1093.92	-0.0039	1093.92	-0.00322	1093.92	-0.00264	1093.92	-0.00111	1093.92	0.000868682	1093.92	0.00286
1094.4	-9.69725e-05	1094.4	-0.00249	1094.4	-0.00248	1094.4	-0.00286	1094.4	-0.00327	1094.4	-0.00396	1094.4	-0.0033	1094.4	-0.00265	1094.4	-0.00116	1094.4	0.000802054	1094.4	0.00283
1094.89	-7.6301e-05	1094.89	-0.00249	1094.89	-0.00252	1094.89	-0.00285	1094.89	-0.00322	1094.89	-0.00395	1094.89	-0.00331	1094.89	-0.0026	1094.89	-0.00114	1094.89	0.000778386	1094.89	0.00287
1095.37	-5.94715e-05	1095.37	-0.00248	1095.37	-0.00256	1095.37	-0.00283	1095.37	-0.00314	1095.37	-0.00389	1095.37	-0.00329	1095.37	-0.00251	1095.37	-0.00108	1095.37	0.000776793	1095.37	0.00295
1095.85	-4.43311e-05	1095.85	-0.00244	1095.85	-0.00259	1095.85	-0.00281	1095.85	-0.00307	1095.85	-0.00384	1095.85	-0.00328	1095.85	-0.00244	1095.85	-0.00102	1095.85	0.000753757	1095.85	0.00301
1096.33	-2.86269e-05	1096.33	-0.0024	1096.33	-0.00261	1096.33	-0.00281	1096.33	-0.00305	1096.33	-0.00383	1096.33	-0.00332	1096.33	-0.00243	1096.33	-0.00102	1096.33	0.000670952	1096.33	0.00301
1096.82	-1.38167e-05	1096.82	-0.00235	1096.82	-0.00261	1096.82	-0.00282	1096.82	-0.0031	1096.82	-0.00389	1096.82	-0.00342	1096.82	-0.00249	1096.82	-0.00109	1096.82	0.000519853	1096.82	0.00294
1097.3	-2.05431e-06	1097.3	-0.0023	1097.3	-0.0026	1097.3	-0.00284	1097.3	-0.0032	1097.3	-0.00398	1097.3	-0.00356	1097.3	-0.00261	1097.3	-0.00122	1097.3	0.00033024	1097.3	0.00281
1097.78	2.65073e-06	1097.78	-0.00228	1097.78	-0.00258	1097.78	-0.00288	1097.78	-0.00328	1097.78	-0.00406	1097.78	-0.00368	1097.78	-0.00272	1097.78	-0.00134	1097.78	0.000154001	1097.78	0.00269
1098.26	-2.65072e-06	1098.26	-0.00229	1098.26	-0.00257	1098.26	-0.00294	1098.26	-0.00331	1098.26	-0.00409	1098.26	-0.00374	1098.26	-0.00278	1098.26	-0.00143	1098.26	3.4262e-05	1098.26	0.00259
1098.74	-1.89854e-05	1098.74	-0.00233	1098.74	-0.00258	1098.74	-0.00302	1098.74	-0.00328	1098.74	-0.00405	1098.74	-0.00373	1098.74	-0.00278	1098.74	-0.00145	1098.74	-1.86872e-05	1098.74	0.00252
1099.23	-4.63189e-05	1099.23	-0.00239	1099.23	-0.00262	1099.23	-0.0031	1099.23	-0.00322	1099.23	-0.00399	1099.23	-0.00367	1099.23	-0.00273	1099.23	-0.00145	1099.23	-3.53195e-05	1099.23	0.00245
1099.71	-8.50136e-05	1099.71	-0.00248	1099.71	-0.0027	1099.71	-0.00319	1099.71	-0.00318	1099.71	-0.00396	1099.71	-0.00363	1099.71	-0.0027	1099.71	-0.00147	1099.71	-6.70913e-05	1099.71	0.00232
1100.19	-0.000135199	1100.19	-0.00257	1100.19	-0.00279	1100.19	-0.00327	1100.19	-0.00321	1100.19	-0.00401	1100.19	-0.00364	1100.19	-0.00274	1100.19	-0.00156	1100.19	-0.000156464	1100.19	0.0021
1100.67	-0.000198924	1100.67	-0.00265	1100.67	-0.00291	1100.67	-0.00333	1100.67	-0.00333	1100.67	-0.00415	1100.67	-0.00374	1100.67	-0.00287	1100.67	-0.00173	1100.67	-0.000310421	1100.67	0.00179
1101.15	-0.000276316	1101.15	-0.00271	1101.15	-0.00301	1101.15	-0.00338	1101.15	-0.0035	1101.15	-0.00434	1101.15	-0.00389	1101.15	-0.00305	1101.15	-0.00195	1101.15	-0.000494178	1101.15	0.00144
1101.64	-0.000365348	1101.64	-0.00277	1101.64	-0.0031	1101.64	-0.0034	1101.64	-0.00366	1101.64	-0.0045	1101.64	-0.00403	1101.64	-0.00323	1101.64	-0.00215	1101.64	-0.000651324	1101.64	0.00113
1102.12	-0.000458763	1102.12	-0.00282	1102.12	-0.00315	1102.12	-0.00342	1102.12	-0.00375	1102.12	-0.00459	1102.12	-0.00411	1102.12	-0.00337	1102.12	-0.00229	1102.12	-0.000736971	1102.12	0.000910085
1102.6	-0.000545276	1102.6	-0.00287	1102.6	-0.00318	1102.6	-0.00343	1102.6	-0.00376	1102.6	-0.00458	1102.6	-0.00412	1102.6	-0.00344	1102.6	-0.00234	1102.6	-0.000746531	1102.6	0.000802651
1103.08	-0.000610728	1103.08	-0.00294	1103.08	-0.00319	1103.08	-0.00345	1103.08	-0.00371	1103.08	-0.00451	1103.08	-0.00408	1103.08	-0.00348	1103.08	-0.00234	1103.08	-0.000719142	1103.08	0.000772013
1103.57	-0.000642722	1103.57	-0.00303	1103.57	-0.00318	1103.57	-0.00347	1103.57	-0.00367	1103.57	-0.00443	1103.57	-0.00405	1103.57	-0.00353	1103.57	-0.00234	1103.57	-0.000717157	1103.57	0.000754089
1104.05	-0.000632929	1104.05	-0.00312	1104.05	-0.00315	1104.05	-0.00348	1104.05	-0.00367	1104.05	-0.0044	1104.05	-0.00409	1104.05	-0.00365	1104.05	-0.0024	1104.05	-0.000790785	1104.05	0.000690797
1104.53	-0.000583165	1104.53	-0.00321	1104.53	-0.00311	1104.53	-0.0035	1104.53	-0.00373	1104.53	-0.00443	1104.53	-0.0042	1104.53	-0.00384	1104.53	-0.00253	1104.53	-0.000949015	1104.53	0.000561687
1105.01	-0.000504239	1105.01	-0.00328	1105.01	-0.00307	1105.01	-0.00349	1105.01	-0.00382	1105.01	-0.0045	1105.01	-0.00437	1105.01	-0.00404	1105.01	-0.00269	1105.01	-0.00115	1105.01	0.000391324
1105.49	-0.000414872	1105.49	-0.00331	1105.49	-0.00304	1105.49	-0.00348	1105.49	-0.00388	1105.49	-0.00454	1105.49	-0.00451	1105.49	-0.00419	1105.49	-0.00282	1105.49	-0.00134	1105.49	0.00023147
1105.98	-0.000335452	1105.98	-0.00332	1105.98	-0.00302	1105.98	-0.00346	1105.98	-0.00386	1105.98	-0.00451	1105.98	-0.00458	1105.98	-0.00424	1105.98	-0.00288	1105.98	-0.00146	1105.98	0.000125099
1106.46	-0.000282442	1106.46	-0.0033	1106.46	-0.00302	1106.46	-0.00344	1106.46	-0.00376	1106.46	-0.0044	1106.46	-0.00456	1106.46	-0.00417	1106.46	-0.00287	1106.46	-0.00149	1106.46	7.84354e-05
1106.94	-0.000263799	1106.94	-0.00327	1106.94	-0.00307	1106.94	-0.00344	1106.94	-0.00361	1106.94	-0.00426	1106.94	-0.00448	1106.94	-0.00404	1106.94	-0.00282	1106.94	-0.00149	1106.94	5.60995e-05
1107.42	-0.0002788	1107.42	-0.00323	1107.42	-0.00315	1107.42	-0.00346	1107.42	-0.00348	1107.42	-0.00414	1107.42	-0.0044	1107.42	-0.00391	1107.42	-0.00279	1107.42	-0.00151	1107.42	3.7773e-06
1107.9	-0.000317904	1107.9	-0.00321	1107.9	-0.00327	1107.9	-0.0035	1107.9	-0.00342	1107.9	-0.00411	1107.9	-0.00438	1107.9	-0.00385	1107.9	-0.00283	1107.9	-0.00159	1107.9	-0.000117776
1108.39	-0.000366242	1108.39	-0.00318	1108.39	-0.0034	1108.39	-0.00356	1108.39	-0.00344	1108.39	-0.00417	1108.39	-0.00442	1108.39	-0.00389	1108.39	-0.00294	1108.39	-0.00175	1108.39	-0.000303799
1108.87	-0.000406993	1108.87	-0.00316	1108.87	-0.00352	1108.87	-0.00361	1108.87	-0.0035	1108.87	-0.00427	1108.87	-0.00449	1108.87	-0.00399	1108.87	-0.00308	1108.87	-0.00194	1108.87	-0.000502154
1109.35	-0.000426391	1109.35	-0.00312	1109.35	-0.00361	1109.35	-0.00365	1109.35	-0.00352	1109.35	-0.00436	1109.35	-0.00453	1109.35	-0.00407	1109.35	-0.00317	1109.35	-0.00209	1109.35	-0.000640506
1109.83	-0.000417454	1109.83	-0.00308	1109.83	-0.00367	1109.83	-0.00365	1109.83	-0.00347	1109.83	-0.00435	1109.83	-0.0045	1109.83	-0.00409	1109.83	-0.00316	1109.83	-0.00214	1109.83	-0.000668395
1110.32	-0.000378557	1110.32	-0.00303	1110.32	-0.0037	1110.32	-0.00363	1110.32	-0.00332	1110.32	-0.00425	1110.32	-0.00437	1110.32	-0.00401	1110.32	-0.00304	1110.32	-0.00209	1110.32	-0.000586639
1110.8	-0.000315388	1110.8	-0.00299	1110.8	-0.00369	1110.8	-0.00359	1110.8	-0.00313	1110.8	-0.00408	1110.8	-0.0042	1110.8	-0.00387	1110.8	-0.00286	1110.8	-0.00201	1110.8	-0.00045168
1111.28	-0.000238798	1111.28	-0.00296	1111.28	-0.00367	1111.28	-0.00355	1111.28	-0.00298	1111.28	-0.00394	1111.28	-0.00405	1111.28	-0.00373	1111.28	-0.00271	1111.28	-0.00195	1111.28	-0.000348894
1111.76	-0.0001612	1111.76	-0.00294	1111.76	-0.00365	1111.76	-0.00353	1111.76	-0.00294	1111.76	-0.00387	1111.76	-0.004	1111.76	-0.00367	1111.76	-0.00265	1111.76	-0.00199	1111.76	-0.000349688
1112.24	-9.75357e-05	1112.24	-0.00294	1112.24	-0.00363	1112.24	-0.00354	1112.24	-0.00302	1112.24	-0.00391	1112.24	-0.00407	1112.24	-0.00369	1112.24	-0.00271	1112.24	-0.00215	1112.24	-0.000478986
1112.72	-5.77157e-05	1112.72	-0.00294	1112.72	-0.00362	1112.72	-0.00359	1112.72	-0.00317	1112.72	-0.00403	1112.72	-0.00421	1112.72	-0.00379	1112.72	-0.00285	1112.72	-0.00236	1112.72	-0.000702172
1113.21	-4.71141e-05	1113.21	-0.00294	1113.21	-0.00361	1113.21	-0.00369	1113.21	-0.00331	1113.21	-0.00415	1113.21	-0.00437	1113.21	-0.00389	1113.21	-0.00298	1113.21	-0.00256	1113.21	-0.000947494
1113.69	-6.44078e-05	1113.69	-0.00294	1113.69	-0.00359	1113.69	-0.00381	1113.69	-0.00337	1113.69	-0.00421	1113.69	-0.00447	1113.69	-0.00394	1113.69	-0.00306	1113.69	-0.00267	1113.69	-0.00115
1114.17	-0.000103797	1114.17	-0.00293	1114.17	-0.00356	1114.17	-0.00394	1114.17	-0.00332	1114.17	-0.00418	1114.17	-0.00449	1114.17	-0.00393	1114.17	-0.00305	1114.17	-0.00268	1114.17	-0.00127
1114.65	-0.000155603	1114.65	-0.00292	1114.65	-0.00352	1114.65	-0.00406	1114.65	-0.00318	1114.65	-0.0041	1114.65	-0.00445	1114.65	-0.00387	1114.65	-0.00299	1114.65	-0.0026	1114.65	-0.00134
1115.14	-0.000212536	1115.14	-0.00293	1115.14	-0.00346	1115.14	-0.00415	1115.14	-0.00303	1115.14	-0.00402	1115.14	-0.0044	1115.14	-0.00382	1115.14	-0.00294	1115.14	-0.00252	1115.14	-0.00138
1115.62	-0.000269296	1115.62	-0.00295	1115.62	-0.00339	1115.62	-0.00419	1115.62	-0.00294	1115.62	-0.00398	1115.62	-0.00439	1115.62	-0.00383	1115.62	-0.00295	1115.62	-0.0025	1115.62	-0.00146
1116.1	-0.000324294	1116.1	-0.003	1116.1	-0.00333	1116.1	-0.00418	1116.1	-0.00294	1116.1	-0.00401	1116.1	-0.00444	1116.1	-0.00392	1116.1	-0.00305	1116.1	-0.00255	1116.1	-0.00156
1116.58	-0.000377498	1116.58	-0.00306	1116.58	-0.00327	1116.58	-0.00413	1116.58	-0.00301	1116.58	-0.00407	1116.58	-0.00452	1116.58	-0.00404	1116.58	-0.0032	1116.58	-0.00265	1116.58	-0.00166
1117.06	-0.000429536	1117.06	-0.00312	1117.06	-0.00324	1117.06	-0.00406	1117.06	-0.00309	1117.06	-0.00411	1117.06	-0.00457	1117.06	-0.00413	1117.06	-0.00335	1117.06	-0.00274	1117.06	-0.0017
1117.55	-0.000478159	1117.55	-0.00318	1117.55	-0.00324	1117.55	-0.00398	1117.55	-0.00312	1117.55	-0.00408	1117.55	-0.00454	1117.55	-0.00415	1117.55	-0.00344	1117.55	-0.00278	1117.55	-0.00165
1118.03	-0.000517709	1118.03	-0.00324	1118.03	-0.00327	1118.03	-0.00391	1118.03	-0.00306	1118.03	-0.00397	1118.03	-0.00444	1118.03	-0.00409	1118.03	-0.00345	1118.03	-0.00274	1118.03	-0.00153
1118.51	-0.000539749	1118.51	-0.00327	1118.51	-0.00332	1118.51	-0.00386	1118.51	-0.00295	1118.51	-0.00382	1118.51	-0.00428	1118.51	-0.00398	1118.51	-0.00341	1118.51	-0.00266	1118.51	-0.00138
1118.99	-0.000537466	1118.99	-0.00329	1118.99	-0.00338	1118.99	-0.00383	1118.99	-0.00282	1118.99	-0.00369	1118.99	-0.00415	1118.99	-0.00388	1118.99	-0.00338	1118.99	-0.00259	1118.99	-0.00128
1119.47	-0.00050649	1119.47	-0.00329	1119.47	-0.00344	1119.47	-0.00382	1119.47	-0.00275	1119.47	-0.00363	1119.47	-0.00407	1119.47	-0.00383	1119.47	-0.00339	1119.47	-0.00257	1119.47	-0.00128
1119.96	-0.000450125	1119.96	-0.00327	1119.96	-0.00347	1119.96	-0.00381	1119.96	-0.00274	1119.96	-0.00364	1119.96	-0.00408	1119.96	-0.00386	1119.96	-0.00345	1119.96	-0.0026	1119.96	-0.00137
1120.44	-0.000377365	1120.44	-0.00323	1120.44	-0.00348	1120.44	-0.00379	1120.44	-0.00277	1120.44	-0.00368	1120.44	-0.00412	1120.44	-0.00392	1120.44	-0.00353	1120.44	-0.00265	1120.44	-0.0015
1120.92	-0.000302309	1120.92	-0.00318	1120.92	-0.00345	1120.92	-0.00375	1120.92	-0.0028	1120.92	-0.0037	1120.92	-0.00415	1120.92	-0.00395	1120.92	-0.00356	1120.92	-0.00266	1120.92	-0.00161
1121.4	-0.000239394	1121.4	-0.00313	1121.4	-0.00339	1121.4	-0.00371	1121.4	-0.00276	1121.4	-0.00364	1121.4	-0.00411	1121.4	-0.00391	1121.4	-0.00351	1121.4	-0.00261	1121.4	-0.00164
1121.88	-0.000198759	1121.88	-0.00308	1121.88	-0.00333	1121.88	-0.00367	1121.88	-0.00267	1121.88	-0.00351	1121.88	-0.00401	1121.88	-0.0038	1121.88	-0.00339	1121.88	-0.00248	1121.88	-0.00158
1122.37	-0.000184054	1122.37	-0.00304	1122.37	-0.00327	1122.37	-0.00363	1122.37	-0.00254	1122.37	-0.00334	1122.37	-0.00388	1122.37	-0.00365	1122.37	-0.00325	1122.37	-0.00234	1122.37	-0.00148
1122.85	-0.000193029	1122.85	-0.00302	1122.85	-0.00323	1122.85	-0.00361	1122.85	-0.00244	1122.85	-0.00319	1122.85	-0.00377	1122.85	-0.00355	1122.85	-0.00315	1122.85	-0.00225	1122.85	-0.00139
1123.33	-0.000218265	1123.33	-0.00301	1123.33	-0.00322	1123.33	-0.00359	1123.33	-0.00243	1123.33	-0.00313	1123.33	-0.00375	1123.33	-0.00352	1123.33	-0.00314	1123.33	-0.00226	1123.33	-0.00137
1123.81	-0.000250024	1123.81	-0.00301	1123.81	-0.00322	1123.81	-0.00358	1123.81	-0.0025	1123.81	-0.00317	1123.81	-0.00382	1123.81	-0.00359	1123.81	-0.00324	1123.81	-0.00238	1123.81	-0.00143
1124.3	-0.000278071	1124.3	-0.00302	1124.3	-0.00324	1124.3	-0.00357	1124.3	-0.00262	1124.3	-0.00325	1124.3	-0.00393	1124.3	-0.0037	1124.3	-0.00338	1124.3	-0.00255	1124.3	-0.00153
1124.78	-0.000295886	1124.78	-0.00302	1124.78	-0.00326	1124.78	-0.00353	1124.78	-0.00272	1124.78	-0.00332	1124.78	-0.00401	1124.78	-0.00378	1124.78	-0.00351	1124.78	-0.00272	1124.78	-0.00162
1125.26	-0.000299395	1125.26	-0.003	1125.26	-0.00326	1125.26	-0.00349	1125.26	-0.00275	1125.26	-0.00332	1125.26	-0.00402	1125.26	-0.00377	1125.26	-0.00354	1125.26	-0.00279	1125.26	-0.00165
1125.74	-0.000289892	1125.74	-0.00296	1125.74	-0.00324	1125.74	-0.00343	1125.74	-0.00267	1125.74	-0.00325	1125.74	-0.00393	1125.74	-0.00366	1125.74	-0.00348	1125.74	-0.00276	1125.74	-0.0016
1126.22	-0.000271416	1126.22	-0.00291	1126.22	-0.00319	1126.22	-0.00336	1126.22	-0.00253	1126.22	-0.00312	1126.22	-0.00378	1126.22	-0.00348	1126.22	-0.00335	1126.22	-0.00266	1126.22	-0.00152
1126.71	-0.000251282	1126.71	-0.00286	1126.71	-0.00313	1126.71	-0.0033	1126.71	-0.00238	1126.71	-0.00302	1126.71	-0.00364	1126.71	-0.00331	1126.71	-0.00321	1126.71	-0.00253	1126.71	-0.00145
1127.19	-0.000237771	1127.19	-0.0028	1127.19	-0.00306	1127.19	-0.00326	1127.19	-0.00227	1127.19	-0.003	1127.19	-0.00356	1127.19	-0.00321	1127.19	-0.00313	1127.19	-0.00245	1127.19	-0.00143
1127.67	-0.000238202	1127.67	-0.00275	1127.67	-0.00298	1127.67	-0.00324	1127.67	-0.00224	1127.67	-0.00306	1127.67	-0.00356	1127.67	-0.00321	1127.67	-0.00313	1127.67	-0.00243	1127.67	-0.00149
1128.15	-0.00025572	1128.15	-0.00272	1128.15	-0.00292	1128.15	-0.00324	1128.15	-0.00225	1128.15	-0.00319	1128.15	-0.00362	1128.15	-0.00329	1128.15	-0.00319	1128.15	-0.00246	1128.15	-0.00159
1128.63	-0.000287508	1128.63	-0.0027	1128.63	-0.00287	1128.63	-0.00325	1128.63	-0.00227	1128.63	-0.00331	1128.63	-0.00368	1128.63	-0.00337	1128.63	-0.00324	1128.63	-0.0025	1128.63	-0.00168
1129.12	-0.000324957	1129.12	-0.00271	1129.12	-0.00284	1129.12	-0.00327	1129.12	-0.00225	1129.12	-0.00336	1129.12	-0.00368	1129.12	-0.00342	1129.12	-0.00325	1129.12	-0.00251	1129.12	-0.0017
1129.6	-0.000355979	1129.6	-0.00272	1129.6	-0.00282	1129.6	-0.00329	1129.6	-0.00217	1129.6	-0.00334	1129.6	-0.00362	1129.6	-0.00339	1129.6	-0.0032	1129.6	-0.00248	1129.6	-0.00164
1130.08	-0.000368096	1130.08	-0.00274	1130.08	-0.00281	1130.08	-0.00329	1130.08	-0.00206	1130.08	-0.00325	1130.08	-0.00352	1130.08	-0.00332	1130.08	-0.0031	1130.08	-0.00244	1130.08	-0.00154
1130.56	-0.000354853	1130.56	-0.00276	1130.56	-0.00281	1130.56	-0.00327	1130.56	-0.00196	1130.56	-0.00317	1130.56	-0.00342	1130.56	-0.00323	1130.56	-0.00301	1130.56	-0.00243	1130.56	-0.00144
1131.05	-0.000316315	1131.05	-0.00278	1131.05	-0.0028	1131.05	-0.00324	1131.05	-0.00194	1131.05	-0.00313	1131.05	-0.00337	1131.05	-0.00319	1131.05	-0.00298	1131.05	-0.00248	1131.05	-0.00139
1131.53	-0.000262508	1131.53	-0.0028	1131.53	-0.0028	1131.53	-0.0032	1131.53	-0.002	1131.53	-0.00317	1131.53	-0.00339	1131.53	-0.00321	1131.53	-0.00301	1131.53	-0.00259	1131.53	-0.00141
1132.01	-0.000208131	1132.01	-0.00282	1132.01	-0.0028	1132.01	-0.00316	1132.01	-0.00212	1132.01	-0.00325	1132.01	-0.00347	1132.01	-0.00328	1132.01	-0.00309	1132.01	-0.00273	1132.01	-0.00147
1132.49	-0.000169348	1132.49	-0.00285	1132.49	-0.00281	1132.49	-0.00312	1132.49	-0.00226	1132.49	-0.00334	1132.49	-0.00354	1132.49	-0.00336	1132.49	-0.00317	1132.49	-0.00285	1132.49	-0.00155
1132.97	-0.000156629	1132.97	-0.00289	1132.97	-0.00284	1132.97	-0.00312	1132.97	-0.00237	1132.97	-0.00339	1132.97	-0.00358	1132.97	-0.00341	1132.97	-0.00322	1132.97	-0.00291	1132.97	-0.00161
1133.46	-0.0001716	1133.46	-0.00293	1133.46	-0.00289	1133.46	-0.00313	1133.46	-0.00243	1133.46	-0.00338	1133.46	-0.00357	1133.46	-0.00344	1133.46	-0.00323	1133.46	-0.0029	1133.46	-0.00165
1133.94	-0.000207105	1133.94	-0.00296	1133.94	-0.00295	1133.94	-0.00317	1133.94	-0.00245	1133.94	-0.00334	1133.94	-0.00352	1133.94	-0.00344	1133.94	-0.0032	1133.94	-0.00286	1133.94	-0.00168
1134.42	-0.000251845	1134.42	-0.00298	1134.42	-0.00301	1134.42	-0.00321	1134.42	-0.00248	1134.42	-0.0033	1134.42	-0.00348	1134.42	-0.00346	1134.42	-0.00319	1134.42	-0.00282	1134.42	-0.00173
1134.9	-0.000292972	1134.9	-0.00298	1134.9	-0.00305	1134.9	-0.00325	1134.9	-0.00253	1134.9	-0.00331	1134.9	-0.00348	1134.9	-0.00352	1134.9	-0.00321	1134.9	-0.00282	1134.9	-0.00183
1135.38	-0.000322937	1135.38	-0.00296	1135.38	-0.00306	1135.38	-0.00327	1135.38	-0.00262	1135.38	-0.00336	1135.38	-0.00352	1135.38	-0.00362	1135.38	-0.00326	1135.38	-0.00286	1135.38	-0.00195
1135.87	-0.000340683	1135.87	-0.00292	1135.87	-0.00303	1135.87	-0.00326	1135.87	-0.00273	1135.87	-0.00345	1135.87	-0.00359	1135.87	-0.00371	1135.87	-0.00332	1135.87	-0.00293	1135.87	-0.00208
1136.35	-0.000350185	1136.35	-0.00285	1136.35	-0.00298	1136.35	-0.00322	1136.35	-0.0028	1136.35	-0.00351	1136.35	-0.00363	1136.35	-0.00377	1136.35	-0.00335	1136.35	-0.00297	1136.35	-0.00216
1136.83	-0.000358263	1136.83	-0.00279	1136.83	-0.00291	1136.83	-0.00317	1136.83	-0.00281	1136.83	-0.00353	1136.83	-0.00362	1136.83	-0.00375	1136.83	-0.00333	1136.83	-0.00295	1136.83	-0.00217
1137.31	-0.000369023	1137.31	-0.00272	1137.31	-0.00282	1137.31	-0.00311	1137.31	-0.00276	1137.31	-0.0035	1137.31	-0.00357	1137.31	-0.00367	1137.31	-0.00326	1137.31	-0.00288	1137.31	-0.00211
1137.8	-0.000381636	1137.8	-0.00266	1137.8	-0.00274	1137.8	-0.00304	1137.8	-0.00267	1137.8	-0.00344	1137.8	-0.0035	1137.8	-0.00355	1137.8	-0.00319	1137.8	-0.00278	1137.8	-0.00201
1138.28	-0.000390971	1138.28	-0.00262	1138.28	-0.00267	1138.28	-0.00298	1138.28	-0.00259	1138.28	-0.00341	1138.28	-0.00345	1138.28	-0.00346	1138.28	-0.00315	1138.28	-0.00269	1138.28	-0.00193
1138.76	-0.000389548	1138.76	-0.00259	1138.76	-0.00261	1138.76	-0.00293	1138.76	-0.00256	1138.76	-0.00343	1138.76	-0.00346	1138.76	-0.00343	1138.76	-0.00318	1138.76	-0.00266	1138.76	-0.00189
1139.24	-0.000371241	1139.24	-0.00257	1139.24	-0.00255	1139.24	-0.00289	1139.24	-0.00259	1139.24	-0.00349	1139.24	-0.00354	1139.24	-0.00347	1139.24	-0.00327	1139.24	-0.00269	1139.24	-0.00189
1139.72	-0.000333631	1139.72	-0.00256	1139.72	-0.0025	1139.72	-0.00285	1139.72	-0.00265	1139.72	-0.00359	1139.72	-0.00365	1139.72	-0.00356	1139.72	-0.00339	1139.72	-0.00274	1139.72	-0.0019
1140.21	-0.000280522	1140.21	-0.00256	1140.21	-0.00245	1140.21	-0.00282	1140.21	-0.00271	1140.21	-0.00366	1140.21	-0.00375	1140.21	-0.00365	1140.21	-0.00347	1140.21	-0.00279	1140.21	-0.0019
1140.69	-0.000218895	1140.69	-0.00256	1140.69	-0.00241	1140.69	-0.00281	1140.69	-0.00274	1140.69	-0.00367	1140.69	-0.00381	1140.69	-0.00371	1140.69	-0.00349	1140.69	-0.00279	1140.69	-0.00186
1141.17	-0.000157259	1141.17	-0.00256	1141.17	-0.00238	1141.17	-0.0028	1141.17	-0.00272	1141.17	-0.00362	1141.17	-0.0038	1141.17	-0.00373	1141.17	-0.00345	1141.17	-0.00276	1141.17	-0.0018
1141.65	-0.000102041	1141.65	-0.00256	1141.65	-0.00236	1141.65	-0.0028	1141.65	-0.00268	1141.65	-0.00354	1141.65	-0.00377	1141.65	-0.00373	1141.65	-0.00338	1141.65	-0.00272	1141.65	-0.00174
1142.13	-5.74506e-05	1142.13	-0.00256	1142.13	-0.00236	1142.13	-0.0028	1142.13	-0.00266	1142.13	-0.00347	1142.13	-0.00373	1142.13	-0.00374	1142.13	-0.00333	1142.13	-0.00271	1142.13	-0.00173
1142.62	-2.41872e-05	1142.62	-0.00255	1142.62	-0.00238	1142.62	-0.0028	1142.62	-0.00267	1142.62	-0.00345	1142.62	-0.00373	1142.62	-0.00379	1142.62	-0.00332	1142.62	-0.00276	1142.62	-0.00178
1143.1	-2.21997e-06	1143.1	-0.00254	1143.1	-0.00241	1143.1	-0.00279	1143.1	-0.00273	1143.1	-0.00348	1143.1	-0.00377	1143.1	-0.00388	1143.1	-0.00337	1143.1	-0.00287	1143.1	-0.00189
1143.58	9.31077e-06	1143.58	-0.00252	1143.58	-0.00245	1143.58	-0.00277	1143.58	-0.00281	1143.58	-0.00353	1143.58	-0.00382	1143.58	-0.00399	1143.58	-0.00345	1143.58	-0.003	1143.58	-0.00201
1144.06	1.11995e-05	1144.06	-0.0025	1144.06	-0.00248	1144.06	-0.00273	1144.06	-0.00287	1144.06	-0.00358	1144.06	-0.00386	1144.06	-0.00408	1144.06	-0.00351	1144.06	-0.00312	1144.06	-0.00211
1144.55	3.67789e-06	1144.55	-0.00247	1144.55	-0.00251	1144.55	-0.0027	1144.55	-0.0029	1144.55	-0.00359	1144.55	-0.00387	1144.55	-0.00412	1144.55	-0.00352	1144.55	-0.0032	1144.55	-0.00216
1145.03	-1.23257e-05	1145.03	-0.00245	1145.03	-0.00253	1145.03	-0.00266	1145.03	-0.00288	1145.03	-0.00355	1145.03	-0.00383	1145.03	-0.0041	1145.03	-0.00349	1145.03	-0.00322	1145.03	-0.00215
1145.51	-3.37623e-05	1145.51	-0.00242	1145.51	-0.00255	1145.51	-0.00263	1145.51	-0.00284	1145.51	-0.00349	1145.51	-0.00378	1145.51	-0.00404	1145.51	-0.00343	1145.51	-0.00321	1145.51	-0.00211
1145.99	-5.75169e-05	1145.99	-0.00238	1145.99	-0.00255	1145.99	-0.00261	1145.99	-0.00281	1145.99	-0.00346	1145.99	-0.00375	1145.99	-0.00398	1145.99	-0.00338	1145.99	-0.0032	1145.99	-0.00209
1146.47	-7.87856e-05	1146.47	-0.00235	1146.47	-0.00254	1146.47	-0.0026	1146.47	-0.00282	1146.47	-0.00347	1146.47	-0.00376	1146.47	-0.00395	1146.47	-0.00338	1146.47	-0.00321	1146.47	-0.0021
1146.96	-9.4223e-05	1146.96	-0.0023	1146.96	-0.00252	1146.96	-0.00259	1146.96	-0.00288	1146.96	-0.00354	1146.96	-0.00383	1146.96	-0.00395	1146.96	-0.00341	1146.96	-0.00324	1146.96	-0.00216
1147.44	-0.000102173	1147.44	-0.00226	1147.44	-0.00248	1147.44	-0.00258	1147.44	-0.00295	1147.44	-0.00364	1147.44	-0.00391	1147.44	-0.00397	1147.44	-0.00348	1147.44	-0.00328	1147.44	-0.00224
1147.92	-0.000103068	1147.92	-0.00222	1147.92	-0.00243	1147.92	-0.00257	1147.92	-0.003	1147.92	-0.00372	1147.92	-0.00397	1147.92	-0.00398	1147.92	-0.00353	1147.92	-0.0033	1147.92	-0.0023
1148.4	-9.92914e-05	1148.4	-0.00219	1148.4	-0.00237	1148.4	-0.00256	1148.4	-0.003	1148.4	-0.00375	1148.4	-0.004	1148.4	-0.00395	1148.4	-0.00355	1148.4	-0.00328	1148.4	-0.00232
1148.88	-9.25998e-05	1148.88	-0.00217	1148.88	-0.00232	1148.88	-0.00254	1148.88	-0.00295	1148.88	-0.00372	1148.88	-0.00397	1148.88	-0.00389	1148.88	-0.00353	1148.88	-0.00322	1148.88	-0.00229
1149.37	-8.44836e-05	1149.37	-0.00216	1149.37	-0.00228	1149.37	-0.00252	1149.37	-0.00286	1149.37	-0.00365	1149.37	-0.00392	1149.37	-0.00382	1149.37	-0.00349	1149.37	-0.00315	1149.37	-0.00224
1149.85	-7.49427e-05	1149.85	-0.00216	1149.85	-0.00225	1149.85	-0.00249	1149.85	-0.00279	1149.85	-0.00358	1149.85	-0.00388	1149.85	-0.00377	1149.85	-0.00347	1149.85	-0.00309	1149.85	-0.0022
1150.33	-6.26851e-05	1150.33	-0.00217	1150.33	-0.00223	1150.33	-0.00245	1150.33	-0.00274	1150.33	-0.00353	1150.33	-0.00388	1150.33	-0.00376	1150.33	-0.00349	1150.33	-0.00308	1150.33	-0.00219
1150.81	-4.72134e-05	1150.81	-0.00217	1150.81	-0.00222	1150.81	-0.0024	1150.81	-0.00274	1150.81	-0.00352	1150.81	-0.00392	1150.81	-0.00379	1150.81	-0.00354	1150.81	-0.00312	1150.81	-0.00221
1151.3	-2.94552e-05	1151.3	-0.00217	1151.3	-0.00222	1151.3	-0.00236	1151.3	-0.00277	1151.3	-0.00354	1151.3	-0.00399	1151.3	-0.00384	1151.3	-0.00362	1151.3	-0.00318	1151.3	-0.00225
1151.78	-1.14311e-05	1151.78	-0.00217	1151.78	-0.00221	1151.78	-0.00231	1151.78	-0.0028	1151.78	-0.00355	1151.78	-0.00404	1151.78	-0.00388	1151.78	-0.00367	1151.78	-0.00323	1151.78	-0.00226
1152.26	3.01521e-06	1152.26	-0.00217	1152.26	-0.0022	1152.26	-0.00228	1152.26	-0.00281	1152.26	-0.00355	1152.26	-0.00405	1152.26	-0.00389	1152.26	-0.00368	1152.26	-0.00324	1152.26	-0.00224
1152.74	1.09675e-05	1152.74	-0.00217	1152.74	-0.00219	1152.74	-0.00227	1152.74	-0.00279	1152.74	-0.00351	1152.74	-0.00403	1152.74	-0.00386	1152.74	-0.00365	1152.74	-0.00322	1152.74	-0.00218
1153.22	1.10006e-05	1153.22	-0.00219	1153.22	-0.00217	1153.22	-0.00228	1153.22	-0.00275	1153.22	-0.00347	1153.22	-0.00397	1153.22	-0.00381	1153.22	-0.0036	1153.22	-0.00319	1153.22	-0.00213
1153.7	4.47312e-06	1153.7	-0.00221	1153.7	-0.00215	1153.7	-0.0023	1153.7	-0.00273	1153.7	-0.00345	1153.7	-0.00392	1153.7	-0.00378	1153.7	-0.00356	1153.7	-0.00316	1153.7	-0.00209
1154.19	-4.97008e-06	1154.19	-0.00222	1154.19	-0.00213	1154.19	-0.00232	1154.19	-0.00275	1154.19	-0.00346	1154.19	-0.00389	1154.19	-0.00378	1154.19	-0.00356	1154.19	-0.00317	1154.19	-0.0021
1154.67	-1.21269e-05	1154.67	-0.00222	1154.67	-0.0021	1154.67	-0.00233	1154.67	-0.00279	1154.67	-0.00351	1154.67	-0.0039	1154.67	-0.00381	1154.67	-0.00359	1154.67	-0.00321	1154.67	-0.00215
1155.15	-1.24251e-05	1155.15	-0.0022	1155.15	-0.00207	1155.15	-0.00231	1155.15	-0.00285	1155.15	-0.00358	1155.15	-0.00392	1155.15	-0.00386	1155.15	-0.00364	1155.15	-0.00326	1155.15	-0.00221
1155.63	-3.21399e-06	1155.63	-0.00216	1155.63	-0.00204	1155.63	-0.00228	1155.63	-0.00289	1155.63	-0.00363	1155.63	-0.00392	1155.63	-0.00389	1155.63	-0.00367	1155.63	-0.00329	1155.63	-0.00226
1156.12	1.40491e-05	1156.12	-0.00211	1156.12	-0.00201	1156.12	-0.00223	1156.12	-0.00288	1156.12	-0.00364	1156.12	-0.00388	1156.12	-0.00388	1156.12	-0.00366	1156.12	-0.00328	1156.12	-0.00226
1156.6	3.56537e-05	1156.6	-0.00205	1156.6	-0.00199	1156.6	-0.00218	1156.6	-0.00282	1156.6	-0.0036	1156.6	-0.00381	1156.6	-0.00383	1156.6	-0.00361	1156.6	-0.00323	1156.6	-0.00222
1157.08	5.52048e-05	1157.08	-0.002	1157.08	-0.00198	1157.08	-0.00214	1157.08	-0.00275	1157.08	-0.00354	1157.08	-0.00372	1157.08	-0.00376	1157.08	-0.00355	1157.08	-0.00317	1157.08	-0.00217
1157.56	6.6008e-05	1157.56	-0.00196	1157.56	-0.00197	1157.56	-0.00211	1157.56	-0.00269	1157.56	-0.0035	1157.56	-0.00365	1157.56	-0.0037	1157.56	-0.00349	1157.56	-0.00314	1157.56	-0.00215
1158.04	6.31581e-05	1158.04	-0.00195	1158.04	-0.00198	1158.04	-0.0021	1158.04	-0.00268	1158.04	-0.00349	1158.04	-0.00363	1158.04	-0.00368	1158.04	-0.00348	1158.04	-0.00315	1158.04	-0.00217
1158.53	4.43025e-05	1158.53	-0.00196	1158.53	-0.002	1158.53	-0.00211	1158.53	-0.00271	1158.53	-0.00353	1158.53	-0.00366	1158.53	-0.00372	1158.53	-0.00352	1158.53	-0.00321	1158.53	-0.00226
1159.01	1.08018e-05	1159.01	-0.00199	1159.01	-0.00201	1159.01	-0.00213	1159.01	-0.00278	1159.01	-0.0036	1159.01	-0.00372	1159.01	-0.00379	1159.01	-0.00358	1159.01	-0.0033	1159.01	-0.00237
1159.49	-3.27352e-05	1159.49	-0.00202	1159.49	-0.00202	1159.49	-0.00217	1159.49	-0.00286	1159.49	-0.00366	1159.49	-0.00379	1159.49	-0.00387	1159.49	-0.00364	1159.49	-0.00338	1159.49	-0.00248
1159.97	-7.9912e-05	1159.97	-0.00206	1159.97	-0.00202	1159.97	-0.0022	1159.97	-0.00291	1159.97	-0.0037	1159.97	-0.00383	1159.97	-0.00392	1159.97	-0.00367	1159.97	-0.00343	1159.97	-0.00256
1160.45	-0.000123937	1160.45	-0.00209	1160.45	-0.00203	1160.45	-0.00223	1160.45	-0.00293	1160.45	-0.0037	1160.45	-0.00383	1160.45	-0.00394	1160.45	-0.00366	1160.45	-0.00345	1160.45	-0.0026
1160.94	-0.000159312	1160.94	-0.00212	1160.94	-0.00203	1160.94	-0.00226	1160.94	-0.00293	1160.94	-0.00368	1160.94	-0.00382	1160.94	-0.00393	1160.94	-0.00363	1160.94	-0.00344	1160.94	-0.00261
1161.42	-0.00018359	1161.42	-0.00214	1161.42	-0.00203	1161.42	-0.00228	1161.42	-0.00293	1161.42	-0.00366	1161.42	-0.00381	1161.42	-0.00393	1161.42	-0.00361	1161.42	-0.00343	1161.42	-0.00261
1161.9	-0.000196738	1161.9	-0.00216	1161.9	-0.00204	1161.9	-0.00229	1161.9	-0.00295	1161.9	-0.00368	1161.9	-0.00382	1161.9	-0.00395	1161.9	-0.00362	1161.9	-0.00343	1161.9	-0.00264
1162.38	-0.000201673	1162.38	-0.00217	1162.38	-0.00205	1162.38	-0.0023	1162.38	-0.00301	1162.38	-0.00372	1162.38	-0.00386	1162.38	-0.004	1162.38	-0.00367	1162.38	-0.00346	1162.38	-0.00269
1162.87	-0.000202468	1162.87	-0.00218	1162.87	-0.00205	1162.87	-0.0023	1162.87	-0.00307	1162.87	-0.0038	1162.87	-0.00392	1162.87	-0.00406	1162.87	-0.00375	1162.87	-0.0035	1162.87	-0.00275
1163.35	-0.000203197	1163.35	-0.00219	1163.35	-0.00205	1163.35	-0.0023	1163.35	-0.00313	1163.35	-0.00387	1163.35	-0.00397	1163.35	-0.00411	1163.35	-0.00383	1163.35	-0.00352	1163.35	-0.00281
1163.83	-0.000205846	1163.83	-0.0022	1163.83	-0.00205	1163.83	-0.0023	1163.83	-0.00315	1163.83	-0.00392	1163.83	-0.004	1163.83	-0.00414	1163.83	-0.00388	1163.83	-0.00352	1163.83	-0.00283
1164.31	-0.000210052	1164.31	-0.0022	1164.31	-0.00204	1164.31	-0.00231	1164.31	-0.00314	1164.31	-0.00393	1164.31	-0.004	1164.31	-0.00414	1164.31	-0.0039	1164.31	-0.0035	1164.31	-0.00282
1164.79	-0.000212933	1164.79	-0.00221	1164.79	-0.00203	1164.79	-0.00232	1164.79	-0.00311	1164.79	-0.00391	1164.79	-0.00398	1164.79	-0.00411	1164.79	-0.00391	1164.79	-0.00347	1164.79	-0.00279
1165.28	-0.00021088	1165.28	-0.00221	1165.28	-0.00202	1165.28	-0.00233	1165.28	-0.00308	1165.28	-0.0039	1165.28	-0.00397	1165.28	-0.00409	1165.28	-0.00391	1165.28	-0.00346	1165.28	-0.00277
1165.76	-0.000200315	1165.76	-0.00219	1165.76	-0.00201	1165.76	-0.00234	1165.76	-0.00307	1165.76	-0.00389	1165.76	-0.00398	1165.76	-0.00408	1165.76	-0.00392	1165.76	-0.00348	1165.76	-0.00277
1166.24	-0.000179914	1166.24	-0.00217	1166.24	-0.002	1166.24	-0.00234	1166.24	-0.00308	1166.24	-0.00391	1166.24	-0.00401	1166.24	-0.0041	1166.24	-0.00395	1166.24	-0.00352	1166.24	-0.0028
1166.72	-0.000151297	1166.72	-0.00214	1166.72	-0.00198	1166.72	-0.00233	1166.72	-0.00309	1166.72	-0.00394	1166.72	-0.00404	1166.72	-0.00413	1166.72	-0.00399	1166.72	-0.00358	1166.72	-0.00284
1167.2	-0.000118637	1167.2	-0.0021	1167.2	-0.00197	1167.2	-0.00232	1167.2	-0.00309	1167.2	-0.00395	1167.2	-0.00406	1167.2	-0.00415	1167.2	-0.004	1167.2	-0.00362	1167.2	-0.00287
1167.69	-8.75976e-05	1167.69	-0.00207	1167.69	-0.00196	1167.69	-0.0023	1167.69	-0.00306	1167.69	-0.00394	1167.69	-0.00404	1167.69	-0.00414	1167.69	-0.00399	1167.69	-0.00363	1167.69	-0.00288
1168.17	-6.33477e-05	1168.17	-0.00203	1168.17	-0.00196	1168.17	-0.00227	1168.17	-0.003	1168.17	-0.0039	1168.17	-0.00398	1168.17	-0.0041	1168.17	-0.00395	1168.17	-0.00359	1168.17	-0.00286
1168.65	-4.93338e-05	1168.65	-0.00201	1168.65	-0.00195	1168.65	-0.00225	1168.65	-0.00293	1168.65	-0.00384	1168.65	-0.0039	1168.65	-0.00405	1168.65	-0.00389	1168.65	-0.00354	1168.65	-0.00284
1169.13	-4.73791e-05	1169.13	-0.00199	1169.13	-0.00196	1169.13	-0.00223	1169.13	-0.00288	1169.13	-0.0038	1169.13	-0.00384	1169.13	-0.00401	1169.13	-0.00386	1169.13	-0.00351	1169.13	-0.00283
1169.62	-5.64236e-05	1169.62	-0.00198	1169.62	-0.00196	1169.62	-0.00222	1169.62	-0.00287	1169.62	-0.00378	1169.62	-0.00382	1169.62	-0.004	1169.62	-0.00385	1169.62	-0.0035	1169.62	-0.00284
1170.1	-7.38826e-05	1170.1	-0.00198	1170.1	-0.00196	1170.1	-0.0022	1170.1	-0.0029	1170.1	-0.00379	1170.1	-0.00384	1170.1	-0.00403	1170.1	-0.00388	1170.1	-0.00353	1170.1	-0.00287
1170.58	-9.59125e-05	1170.58	-0.00198	1170.58	-0.00195	1170.58	-0.00219	1170.58	-0.00295	1170.58	-0.00382	1170.58	-0.00389	1170.58	-0.00409	1170.58	-0.00393	1170.58	-0.00358	1170.58	-0.0029
1171.06	-0.000118604	1171.06	-0.00198	1171.06	-0.00194	1171.06	-0.00217	1171.06	-0.003	1171.06	-0.00384	1171.06	-0.00393	1171.06	-0.00413	1171.06	-0.00396	1171.06	-0.00363	1171.06	-0.00291
1171.54	-0.000138048	1171.54	-0.00197	1171.54	-0.00191	1171.54	-0.00215	1171.54	-0.00302	1171.54	-0.00385	1171.54	-0.00396	1171.54	-0.00415	1171.54	-0.00396	1171.54	-0.00364	1171.54	-0.00289
1172.03	-0.000151827	1172.03	-0.00196	1172.03	-0.00188	1172.03	-0.00212	1172.03	-0.00302	1172.03	-0.00383	1172.03	-0.00395	1172.03	-0.00413	1172.03	-0.00392	1172.03	-0.00362	1172.03	-0.00285
1172.51	-0.000156795	1172.51	-0.00196	1172.51	-0.00185	1172.51	-0.0021	1172.51	-0.00299	1172.51	-0.0038	1172.51	-0.00391	1172.51	-0.00408	1172.51	-0.00385	1172.51	-0.00357	1172.51	-0.0028
1172.99	-0.000152655	1172.99	-0.00195	1172.99	-0.00182	1172.99	-0.00208	1172.99	-0.00297	1172.99	-0.00378	1172.99	-0.00388	1172.99	-0.00403	1172.99	-0.00379	1172.99	-0.00353	1172.99	-0.00276
1173.47	-0.000140035	1173.47	-0.00194	1173.47	-0.0018	1173.47	-0.00207	1173.47	-0.00296	1173.47	-0.00378	1173.47	-0.00386	1173.47	-0.004	1173.47	-0.00376	1173.47	-0.00351	1173.47	-0.00277
1173.95	-0.000121916	1173.95	-0.00194	1173.95	-0.00179	1173.95	-0.00206	1173.95	-0.00299	1173.95	-0.00381	1173.95	-0.00386	1173.95	-0.00399	1173.95	-0.00376	1173.95	-0.00352	1173.95	-0.00281
1174.44	-0.000102405	1174.44	-0.00193	1174.44	-0.00179	1174.44	-0.00206	1174.44	-0.00302	1174.44	-0.00385	1174.44	-0.00388	1174.44	-0.004	1174.44	-0.00377	1174.44	-0.00354	1174.44	-0.00287
1174.92	-8.68025e-05	1174.92	-0.00192	1174.92	-0.00179	1174.92	-0.00206	1174.92	-0.00305	1174.92	-0.00387	1174.92	-0.00389	1174.92	-0.004	1174.92	-0.00379	1174.92	-0.00357	1174.92	-0.00292
1175.4	-7.88519e-05	1175.4	-0.0019	1175.4	-0.00179	1175.4	-0.00206	1175.4	-0.00304	1175.4	-0.00387	1175.4	-0.00389	1175.4	-0.00398	1175.4	-0.00379	1175.4	-0.00357	1175.4	-0.00295
1175.88	-8.06408e-05	1175.88	-0.00188	1175.88	-0.0018	1175.88	-0.00206	1175.88	-0.00301	1175.88	-0.00383	1175.88	-0.00387	1175.88	-0.00394	1175.88	-0.00377	1175.88	-0.00356	1175.88	-0.00294
1176.37	-9.0844e-05	1176.37	-0.00187	1176.37	-0.0018	1176.37	-0.00207	1176.37	-0.00295	1176.37	-0.00377	1176.37	-0.00385	1176.37	-0.00389	1176.37	-0.00374	1176.37	-0.00354	1176.37	-0.00291
1176.85	-0.000105619	1176.85	-0.00187	1176.85	-0.00181	1176.85	-0.00207	1176.85	-0.0029	1176.85	-0.00372	1176.85	-0.00384	1176.85	-0.00385	1176.85	-0.00373	1176.85	-0.00353	1176.85	-0.00289
1177.33	-0.000119631	1177.33	-0.00187	1177.33	-0.00181	1177.33	-0.00206	1177.33	-0.00288	1177.33	-0.00369	1177.33	-0.00385	1177.33	-0.00384	1177.33	-0.00374	1177.33	-0.00354	1177.33	-0.00288
1177.81	-0.000127713	1177.81	-0.00189	1177.81	-0.0018	1177.81	-0.00205	1177.81	-0.00288	1177.81	-0.00368	1177.81	-0.00388	1177.81	-0.00385	1177.81	-0.00377	1177.81	-0.00357	1177.81	-0.00289
1178.29	-0.000127084	1178.29	-0.0019	1178.29	-0.00179	1178.29	-0.00203	1178.29	-0.0029	1178.29	-0.00369	1178.29	-0.00392	1178.29	-0.00388	1178.29	-0.00382	1178.29	-0.00361	1178.29	-0.00291
1178.78	-0.000117875	1178.78	-0.00192	1178.78	-0.00178	1178.78	-0.00201	1178.78	-0.00291	1178.78	-0.0037	1178.78	-0.00393	1178.78	-0.00391	1178.78	-0.00385	1178.78	-0.00363	1178.78	-0.00292
1179.26	-0.000103432	1179.26	-0.00194	1179.26	-0.00176	1179.26	-0.00199	1179.26	-0.0029	1179.26	-0.00368	1179.26	-0.00392	1179.26	-0.00391	1179.26	-0.00385	1179.26	-0.00362	1179.26	-0.00291
1179.74	-8.91546e-05	1179.74	-0.00195	1179.74	-0.00174	1179.74	-0.00198	1179.74	-0.00287	1179.74	-0.00364	1179.74	-0.00386	1179.74	-0.00389	1179.74	-0.00381	1179.74	-0.00359	1179.74	-0.00289
1180.22	-7.98126e-05	1180.22	-0.00196	1180.22	-0.00173	1180.22	-0.00197	1180.22	-0.00281	1180.22	-0.00359	1180.22	-0.00378	1180.22	-0.00386	1180.22	-0.00376	1180.22	-0.00354	1180.22	-0.00286
1180.7	-7.96138e-05	1180.7	-0.00196	1180.7	-0.00172	1180.7	-0.00196	1180.7	-0.00276	1180.7	-0.00353	1180.7	-0.00371	1180.7	-0.00383	1180.7	-0.00371	1180.7	-0.0035	1180.7	-0.00284
1181.19	-8.91877e-05	1181.19	-0.00196	1181.19	-0.00172	1181.19	-0.00197	1181.19	-0.00273	1181.19	-0.0035	1181.19	-0.00366	1181.19	-0.00381	1181.19	-0.00368	1181.19	-0.00348	1181.19	-0.00285
1181.67	-0.000106679	1181.67	-0.00195	1181.67	-0.00173	1181.67	-0.00198	1181.67	-0.00272	1181.67	-0.00349	1181.67	-0.00364	1181.67	-0.00382	1181.67	-0.00368	1181.67	-0.00349	1181.67	-0.00289
1182.15	-0.000128442	1182.15	-0.00194	1182.15	-0.00174	1182.15	-0.00199	1182.15	-0.00272	1182.15	-0.0035	1182.15	-0.00364	1182.15	-0.00384	1182.15	-0.00369	1182.15	-0.00351	1182.15	-0.00293
1182.63	-0.000149541	1182.63	-0.00193	1182.63	-0.00176	1182.63	-0.002	1182.63	-0.00272	1182.63	-0.00349	1182.63	-0.00362	1182.63	-0.00385	1182.63	-0.00369	1182.63	-0.00353	1182.63	-0.00296
1183.11	-0.000166566	1183.11	-0.00191	1183.11	-0.00178	1183.11	-0.002	1183.11	-0.00269	1183.11	-0.00345	1183.11	-0.00358	1183.11	-0.00384	1183.11	-0.00367	1183.11	-0.00351	1183.11	-0.00296
1183.6	-0.00017743	1183.6	-0.0019	1183.6	-0.0018	1183.6	-0.002	1183.6	-0.00264	1183.6	-0.00339	1183.6	-0.00352	1183.6	-0.00381	1183.6	-0.00362	1183.6	-0.00347	1183.6	-0.00293
1184.08	-0.000181802	1184.08	-0.0019	1184.08	-0.00181	1184.08	-0.002	1184.08	-0.00257	1184.08	-0.00331	1184.08	-0.00344	1184.08	-0.00376	1184.08	-0.00355	1184.08	-0.00342	1184.08	-0.00288
1184.56	-0.000179715	1184.56	-0.0019	1184.56	-0.00181	1184.56	-0.00199	1184.56	-0.00252	1184.56	-0.00323	1184.56	-0.00338	1184.56	-0.00372	1184.56	-0.0035	1184.56	-0.00337	1184.56	-0.00283
1185.04	-0.000173985	1185.04	-0.00191	1185.04	-0.00181	1185.04	-0.00198	1185.04	-0.00249	1185.04	-0.00319	1185.04	-0.00334	1185.04	-0.0037	1185.04	-0.00347	1185.04	-0.00334	1185.04	-0.0028
1185.53	-0.000167228	1185.53	-0.00192	1185.53	-0.0018	1185.53	-0.00197	1185.53	-0.00248	1185.53	-0.00317	1185.53	-0.00334	1185.53	-0.00371	1185.53	-0.00347	1185.53	-0.00333	1185.53	-0.00279
1186.01	-0.000159544	1186.01	-0.00193	1186.01	-0.00179	1186.01	-0.00195	1186.01	-0.00249	1186.01	-0.00317	1186.01	-0.00336	1186.01	-0.00372	1186.01	-0.00348	1186.01	-0.00334	1186.01	-0.00279
1186.49	-0.0001508	1186.49	-0.00193	1186.49	-0.00177	1186.49	-0.00192	1186.49	-0.00249	1186.49	-0.00318	1186.49	-0.00338	1186.49	-0.00371	1186.49	-0.0035	1186.49	-0.00335	1186.49	-0.00278
1186.97	-0.000139406	1186.97	-0.00193	1186.97	-0.00176	1186.97	-0.00189	1186.97	-0.00247	1186.97	-0.00316	1186.97	-0.00338	1186.97	-0.00368	1186.97	-0.0035	1186.97	-0.00335	1186.97	-0.00275
1187.45	-0.00012397	1187.45	-0.00192	1187.45	-0.00175	1187.45	-0.00186	1187.45	-0.00241	1187.45	-0.00313	1187.45	-0.00336	1187.45	-0.00362	1187.45	-0.00347	1187.45	-0.00332	1187.45	-0.00271
1187.94	-0.000104161	1187.94	-0.0019	1187.94	-0.00174	1187.94	-0.00183	1187.94	-0.00234	1187.94	-0.00308	1187.94	-0.00333	1187.94	-0.00354	1187.94	-0.00344	1187.94	-0.00328	1187.94	-0.00266
1188.42	-8.12702e-05	1188.42	-0.00188	1188.42	-0.00173	1188.42	-0.0018	1188.42	-0.00227	1188.42	-0.00303	1188.42	-0.00329	1188.42	-0.00347	1188.42	-0.0034	1188.42	-0.00324	1188.42	-0.00263
1188.9	-5.81463e-05	1188.9	-0.00186	1188.9	-0.00173	1188.9	-0.00177	1188.9	-0.00222	1188.9	-0.003	1188.9	-0.00327	1188.9	-0.00341	1188.9	-0.00338	1188.9	-0.00321	1188.9	-0.00261
1189.38	-3.84669e-05	1189.38	-0.00183	1189.38	-0.00172	1189.38	-0.00174	1189.38	-0.0022	1189.38	-0.00298	1189.38	-0.00326	1189.38	-0.00339	1189.38	-0.00338	1189.38	-0.00321	1189.38	-0.00262
1189.86	-2.50486e-05	1189.86	-0.0018	1189.86	-0.00171	1189.86	-0.00171	1189.86	-0.0022	1189.86	-0.00298	1189.86	-0.00327	1189.86	-0.00339	1189.86	-0.00338	1189.86	-0.00321	1189.86	-0.00263
1190.35	-1.97806e-05	1190.35	-0.00177	1190.35	-0.00169	1190.35	-0.00169	1190.35	-0.00222	1190.35	-0.00298	1190.35	-0.00326	1190.35	-0.00339	1190.35	-0.00338	1190.35	-0.00321	1190.35	-0.00265
1190.83	-2.21992e-05	1190.83	-0.00175	1190.83	-0.00167	1190.83	-0.00167	1190.83	-0.00222	1190.83	-0.00296	1190.83	-0.00324	1190.83	-0.00339	1190.83	-0.00336	1190.83	-0.0032	1190.83	-0.00265
1191.31	-3.04823e-05	1191.31	-0.00174	1191.31	-0.00165	1191.31	-0.00167	1191.31	-0.0022	1191.31	-0.00292	1191.31	-0.00319	1191.31	-0.00336	1191.31	-0.00333	1191.31	-0.00318	1191.31	-0.00264
1191.79	-4.16806e-05	1191.79	-0.00173	1191.79	-0.00163	1191.79	-0.00168	1191.79	-0.00217	1191.79	-0.00288	1191.79	-0.00312	1191.79	-0.00333	1191.79	-0.00328	1191.79	-0.00315	1191.79	-0.00261
1192.28	-5.30775e-05	1192.28	-0.00173	1192.28	-0.00161	1192.28	-0.0017	1192.28	-0.00214	1192.28	-0.00285	1192.28	-0.00307	1192.28	-0.00329	1192.28	-0.00324	1192.28	-0.00314	1192.28	-0.0026
1192.76	-6.34139e-05	1192.76	-0.00174	1192.76	-0.0016	1192.76	-0.00172	1192.76	-0.00213	1192.76	-0.00283	1192.76	-0.00303	1192.76	-0.00326	1192.76	-0.00322	1192.76	-0.00314	1192.76	-0.0026
1193.24	-7.2425e-05	1193.24	-0.00174	1193.24	-0.0016	1193.24	-0.00174	1193.24	-0.00213	1193.24	-0.00285	1193.24	-0.00302	1193.24	-0.00325	1193.24	-0.00323	1193.24	-0.00316	1193.24	-0.00262
1193.72	-8.09058e-05	1193.72	-0.00175	1193.72	-0.0016	1193.72	-0.00175	1193.72	-0.00215	1193.72	-0.00287	1193.72	-0.00303	1193.72	-0.00324	1193.72	-0.00324	1193.72	-0.00318	1193.72	-0.00265
1194.2	-9.03803e-05	1194.2	-0.00176	1194.2	-0.0016	1194.2	-0.00176	1194.2	-0.00216	1194.2	-0.00289	1194.2	-0.00304	1194.2	-0.00324	1194.2	-0.00325	1194.2	-0.0032	1194.2	-0.00267
1194.68	-0.000102041	1194.68	-0.00176	1194.68	-0.00161	1194.68	-0.00177	1194.68	-0.00217	1194.68	-0.0029	1194.68	-0.00303	1194.68	-0.00323	1194.68	-0.00324	1194.68	-0.0032	1194.68	-0.00268
1195.17	-0.000116053	1195.17	-0.00177	1195.17	-0.00163	1195.17	-0.00177	1195.17	-0.00216	1195.17	-0.00289	1195.17	-0.00301	1195.17	-0.0032	1195.17	-0.00323	1195.17	-0.00319	1195.17	-0.00268
1195.65	-0.000131688	1195.65	-0.00178	1195.65	-0.00165	1195.65	-0.00177	1195.65	-0.00214	1195.65	-0.00287	1195.65	-0.00298	1195.65	-0.00318	1195.65	-0.0032	1195.65	-0.00316	1195.65	-0.00267
1196.13	-0.00014772	1196.13	-0.00178	1196.13	-0.00166	1196.13	-0.00177	1196.13	-0.00212	1196.13	-0.00285	1196.13	-0.00296	1196.13	-0.00316	1196.13	-0.00319	1196.13	-0.00314	1196.13	-0.00268
1196.61	-0.000161697	1196.61	-0.00179	1196.61	-0.00168	1196.61	-0.00178	1196.61	-0.00211	1196.61	-0.00285	1196.61	-0.00296	1196.61	-0.00317	1196.61	-0.0032	1196.61	-0.00314	1196.61	-0.0027
1197.1	-0.000171899	1197.1	-0.0018	1197.1	-0.00168	1197.1	-0.00178	1197.1	-0.00212	1197.1	-0.00286	1197.1	-0.00297	1197.1	-0.00319	1197.1	-0.00322	1197.1	-0.00315	1197.1	-0.00273
1197.58	-0.000176502	1197.58	-0.0018	1197.58	-0.00168	1197.58	-0.00178	1197.58	-0.00214	1197.58	-0.00287	1197.58	-0.003	1197.58	-0.00321	1197.58	-0.00326	1197.58	-0.00317	1197.58	-0.00277
1198.06	-0.000174747	1198.06	-0.00179	1198.06	-0.00166	1198.06	-0.00178	1198.06	-0.00216	1198.06	-0.00288	1198.06	-0.00303	1198.06	-0.00322	1198.06	-0.00328	1198.06	-0.00318	1198.06	-0.00279
1198.54	-0.000166566	1198.54	-0.00177	1198.54	-0.00164	1198.54	-0.00177	1198.54	-0.00215	1198.54	-0.00286	1198.54	-0.00303	1198.54	-0.00322	1198.54	-0.00327	1198.54	-0.00317	1198.54	-0.0028
1199.02	-0.000153682	1199.02	-0.00175	1199.02	-0.00161	1199.02	-0.00176	1199.02	-0.00213	1199.02	-0.00281	1199.02	-0.00302	1199.02	-0.0032	1199.02	-0.00324	1199.02	-0.00315	1199.02	-0.00278
1199.51	-0.00013775	1199.51	-0.00172	1199.51	-0.00158	1199.51	-0.00174	1199.51	-0.00209	1199.51	-0.00275	1199.51	-0.00298	1199.51	-0.00316	1199.51	-0.0032	1199.51	-0.00312	1199.51	-0.00276
1199.99	-0.000121751	1199.99	-0.00169	1199.99	-0.00156	1199.99	-0.00172	1199.99	-0.00205	1199.99	-0.00269	1199.99	-0.00295	1199.99	-0.00314	1199.99	-0.00315	1199.99	-0.0031	1199.99	-0.00274
1200.47	-0.000108666	1200.47	-0.00166	1200.47	-0.00154	1200.47	-0.00168	1200.47	-0.00203	1200.47	-0.00265	1200.47	-0.00292	1200.47	-0.00313	1200.47	-0.00312	1200.47	-0.00309	1200.47	-0.00274
1200.95	-0.000101146	1200.95	-0.00164	1200.95	-0.00152	1200.95	-0.00165	1200.95	-0.00202	1200.95	-0.00263	1200.95	-0.00291	1200.95	-0.00313	1200.95	-0.00311	1200.95	-0.0031	1200.95	-0.00276
1201.43	-0.000100318	1201.43	-0.00162	1201.43	-0.00151	1201.43	-0.00162	1201.43	-0.00203	1201.43	-0.00263	1201.43	-0.0029	1201.43	-0.00314	1201.43	-0.00312	1201.43	-0.00312	1201.43	-0.00279
1201.92	-0.00010691	1201.92	-0.00162	1201.92	-0.0015	1201.92	-0.00159	1201.92	-0.00203	1201.92	-0.00263	1201.92	-0.0029	1201.92	-0.00315	1201.92	-0.00313	1201.92	-0.00313	1201.92	-0.00282
1202.4	-0.000119465	1202.4	-0.00161	1202.4	-0.00149	1202.4	-0.00156	1202.4	-0.00203	1202.4	-0.00263	1202.4	-0.00289	1202.4	-0.00314	1202.4	-0.00314	1202.4	-0.00314	1202.4	-0.00284
1202.88	-0.000135994	1202.88	-0.00161	1202.88	-0.00149	1202.88	-0.00155	1202.88	-0.00202	1202.88	-0.00261	1202.88	-0.00286	1202.88	-0.00312	1202.88	-0.00315	1202.88	-0.00313	1202.88	-0.00286
1203.36	-0.000153682	1203.36	-0.00162	1203.36	-0.00148	1203.36	-0.00155	1203.36	-0.00201	1203.36	-0.00259	1203.36	-0.00284	1203.36	-0.00309	1203.36	-0.00315	1203.36	-0.00312	1203.36	-0.00287
1203.85	-0.000169978	1203.85	-0.00163	1203.85	-0.00148	1203.85	-0.00155	1203.85	-0.00201	1203.85	-0.00258	1203.85	-0.00282	1203.85	-0.00307	1203.85	-0.00315	1203.85	-0.00313	1203.85	-0.00289
1204.33	-0.000182762	1204.33	-0.00163	1204.33	-0.00148	1204.33	-0.00156	1204.33	-0.00202	1204.33	-0.00259	1204.33	-0.00282	1204.33	-0.00307	1204.33	-0.00317	1204.33	-0.00316	1204.33	-0.00292
1204.81	-0.000190744	1204.81	-0.00163	1204.81	-0.00148	1204.81	-0.00157	1204.81	-0.00205	1204.81	-0.00261	1204.81	-0.00284	1204.81	-0.00309	1204.81	-0.0032	1204.81	-0.0032	1204.81	-0.00296
1205.29	-0.000193526	1205.29	-0.00162	1205.29	-0.00148	1205.29	-0.00157	1205.29	-0.00208	1205.29	-0.00264	1205.29	-0.00287	1205.29	-0.00313	1205.29	-0.00323	1205.29	-0.00326	1205.29	-0.00301
1205.77	-0.000191406	1205.77	-0.00161	1205.77	-0.00148	1205.77	-0.00157	1205.77	-0.0021	1205.77	-0.00266	1205.77	-0.0029	1205.77	-0.00316	1205.77	-0.00326	1205.77	-0.0033	1205.77	-0.00305
1206.26	-0.000185809	1206.26	-0.0016	1206.26	-0.00147	1206.26	-0.00157	1206.26	-0.00211	1206.26	-0.00268	1206.26	-0.00291	1206.26	-0.00317	1206.26	-0.00327	1206.26	-0.00333	1206.26	-0.00307
1206.74	-0.000177993	1206.74	-0.00159	1206.74	-0.00146	1206.74	-0.00157	1206.74	-0.0021	1206.74	-0.00267	1206.74	-0.0029	1206.74	-0.00317	1206.74	-0.00326	1206.74	-0.00334	1206.74	-0.00307
1207.22	-0.000169978	1207.22	-0.00158	1207.22	-0.00146	1207.22	-0.00156	1207.22	-0.00207	1207.22	-0.00266	1207.22	-0.00289	1207.22	-0.00316	1207.22	-0.00325	1207.22	-0.00334	1207.22	-0.00308
1207.7	-0.000163983	1207.7	-0.00157	1207.7	-0.00145	1207.7	-0.00156	1207.7	-0.00206	1207.7	-0.00265	1207.7	-0.00288	1207.7	-0.00315	1207.7	-0.00324	1207.7	-0.00334	1207.7	-0.00309
1208.18	-0.000161498	1208.18	-0.00157	1208.18	-0.00145	1208.18	-0.00155	1208.18	-0.00205	1208.18	-0.00266	1208.18	-0.00287	1208.18	-0.00316	1208.18	-0.00325	1208.18	-0.00336	1208.18	-0.00312
1208.67	-0.000163519	1208.67	-0.00156	1208.67	-0.00144	1208.67	-0.00154	1208.67	-0.00206	1208.67	-0.00268	1208.67	-0.00289	1208.67	-0.00318	1208.67	-0.00327	1208.67	-0.00338	1208.67	-0.00316
1209.15	-0.000169944	1209.15	-0.00156	1209.15	-0.00144	1209.15	-0.00154	1209.15	-0.00209	1209.15	-0.00271	1209.15	-0.00291	1209.15	-0.0032	1209.15	-0.0033	1209.15	-0.00341	1209.15	-0.00321
1209.63	-0.000179616	1209.63	-0.00155	1209.63	-0.00143	1209.63	-0.00153	1209.63	-0.0021	1209.63	-0.00273	1209.63	-0.00293	1209.63	-0.00322	1209.63	-0.00333	1209.63	-0.00343	1209.63	-0.00326
1210.11	-0.000190678	1210.11	-0.00155	1210.11	-0.00143	1210.11	-0.00152	1210.11	-0.00211	1210.11	-0.00273	1210.11	-0.00294	1210.11	-0.00323	1210.11	-0.00334	1210.11	-0.00344	1210.11	-0.00329
1210.6	-0.000200315	1210.6	-0.00154	1210.6	-0.00143	1210.6	-0.00152	1210.6	-0.00209	1210.6	-0.00272	1210.6	-0.00293	1210.6	-0.00323	1210.6	-0.00334	1210.6	-0.00343	1210.6	-0.0033
1211.08	-0.000206409	1211.08	-0.00154	1211.08	-0.00143	1211.08	-0.00152	1211.08	-0.00207	1211.08	-0.0027	1211.08	-0.00292	1211.08	-0.00321	1211.08	-0.00333	1211.08	-0.00342	1211.08	-0.0033
1211.56	-0.000207568	1211.56	-0.00155	1211.56	-0.00144	1211.56	-0.00153	1211.56	-0.00205	1211.56	-0.00268	1211.56	-0.00291	1211.56	-0.00321	1211.56	-0.00333	1211.56	-0.00341	1211.56	-0.0033
1212.04	-0.000202965	1212.04	-0.00155	1212.04	-0.00144	1212.04	-0.00153	1212.04	-0.00204	1212.04	-0.00267	1212.04	-0.00291	1212.04	-0.00321	1212.04	-0.00334	1212.04	-0.00342	1212.04	-0.00332
1212.52	-0.000193128	1212.52	-0.00155	1212.52	-0.00144	1212.52	-0.00154	1212.52	-0.00204	1212.52	-0.00268	1212.52	-0.00293	1212.52	-0.00323	1212.52	-0.00337	1212.52	-0.00345	1212.52	-0.00335
1213.01	-0.000179549	1213.01	-0.00155	1213.01	-0.00143	1213.01	-0.00154	1213.01	-0.00206	1213.01	-0.00269	1213.01	-0.00295	1213.01	-0.00325	1213.01	-0.00339	1213.01	-0.00348	1213.01	-0.00337
1213.49	-0.000164181	1213.49	-0.00154	1213.49	-0.00142	1213.49	-0.00153	1213.49	-0.00207	1213.49	-0.00271	1213.49	-0.00296	1213.49	-0.00326	1213.49	-0.00342	1213.49	-0.0035	1213.49	-0.0034
1213.97	-0.000149343	1213.97	-0.00153	1213.97	-0.0014	1213.97	-0.00153	1213.97	-0.00207	1213.97	-0.0027	1213.97	-0.00296	1213.97	-0.00326	1213.97	-0.00342	1213.97	-0.00351	1213.97	-0.00341
1214.45	-0.000137087	1214.45	-0.00152	1214.45	-0.00139	1214.45	-0.00152	1214.45	-0.00205	1214.45	-0.00268	1214.45	-0.00295	1214.45	-0.00324	1214.45	-0.00341	1214.45	-0.0035	1214.45	-0.00341
1214.93	-0.000129369	1214.93	-0.00151	1214.93	-0.00137	1214.93	-0.00152	1214.93	-0.00202	1214.93	-0.00265	1214.93	-0.00292	1214.93	-0.00321	1214.93	-0.0034	1214.93	-0.00349	1214.93	-0.0034
1215.42	-0.000127448	1215.42	-0.0015	1215.42	-0.00136	1215.42	-0.00152	1215.42	-0.002	1215.42	-0.00262	1215.42	-0.00289	1215.42	-0.00319	1215.42	-0.00339	1215.42	-0.00348	1215.42	-0.00341
1215.9	-0.000131986	1215.9	-0.0015	1215.9	-0.00136	1215.9	-0.00151	1215.9	-0.00199	1215.9	-0.00261	1215.9	-0.00288	1215.9	-0.00318	1215.9	-0.00339	1215.9	-0.00349	1215.9	-0.00344
1216.38	-0.000142453	1216.38	-0.00151	1216.38	-0.00135	1216.38	-0.0015	1216.38	-0.00199	1216.38	-0.00262	1216.38	-0.00288	1216.38	-0.00319	1216.38	-0.00341	1216.38	-0.00351	1216.38	-0.00349
1216.86	-0.000156961	1216.86	-0.00152	1216.86	-0.00136	1216.86	-0.0015	1216.86	-0.002	1216.86	-0.00263	1216.86	-0.00289	1216.86	-0.00322	1216.86	-0.00343	1216.86	-0.00354	1216.86	-0.00354
1217.35	-0.000173025	1217.35	-0.00153	1217.35	-0.00136	1217.35	-0.00149	1217.35	-0.00201	1217.35	-0.00265	1217.35	-0.00291	1217.35	-0.00324	1217.35	-0.00345	1217.35	-0.00358	1217.35	-0.00359
1217.83	-0.000187432	1217.83	-0.00155	1217.83	-0.00136	1217.83	-0.00149	1217.83	-0.002	1217.83	-0.00265	1217.83	-0.00291	1217.83	-0.00325	1217.83	-0.00345	1217.83	-0.0036	1217.83	-0.00363
1218.31	-0.000197103	1218.31	-0.00157	1218.31	-0.00137	1218.31	-0.00149	1218.31	-0.00198	1218.31	-0.00264	1218.31	-0.00291	1218.31	-0.00325	1218.31	-0.00344	1218.31	-0.00362	1218.31	-0.00365
1218.79	-0.000200415	1218.79	-0.00158	1218.79	-0.00137	1218.79	-0.00149	1218.79	-0.00195	1218.79	-0.00262	1218.79	-0.0029	1218.79	-0.00323	1218.79	-0.00342	1218.79	-0.00362	1218.79	-0.00366
1219.27	-0.00019644	1219.27	-0.0016	1219.27	-0.00138	1219.27	-0.0015	1219.27	-0.00193	1219.27	-0.00259	1219.27	-0.00289	1219.27	-0.00321	1219.27	-0.00341	1219.27	-0.00362	1219.27	-0.00366
1219.76	-0.000186074	1219.76	-0.00161	1219.76	-0.00138	1219.76	-0.00151	1219.76	-0.00191	1219.76	-0.00258	1219.76	-0.00288	1219.76	-0.0032	1219.76	-0.0034	1219.76	-0.00363	1219.76	-0.00367
1220.24	-0.000171435	1220.24	-0.00161	1220.24	-0.00138	1220.24	-0.00152	1220.24	-0.00191	1220.24	-0.00257	1220.24	-0.00288	1220.24	-0.00319	1220.24	-0.0034	1220.24	-0.00365	1220.24	-0.00368
1220.72	-0.000154775	1220.72	-0.00161	1220.72	-0.00138	1220.72	-0.00151	1220.72	-0.00191	1220.72	-0.00258	1220.72	-0.00289	1220.72	-0.0032	1220.72	-0.00341	1220.72	-0.00366	1220.72	-0.0037
1221.2	-0.000138478	1221.2	-0.00159	1221.2	-0.00137	1221.2	-0.00151	1221.2	-0.0019	1221.2	-0.00258	1221.2	-0.00288	1221.2	-0.00319	1221.2	-0.0034	1221.2	-0.00366	1221.2	-0.0037
1221.68	-0.000124136	1221.68	-0.00157	1221.68	-0.00137	1221.68	-0.00149	1221.68	-0.00188	1221.68	-0.00257	1221.68	-0.00286	1221.68	-0.00317	1221.68	-0.00339	1221.68	-0.00366	1221.68	-0.00368
1222.17	-0.000112476	1222.17	-0.00155	1222.17	-0.00136	1222.17	-0.00147	1222.17	-0.00184	1222.17	-0.00254	1222.17	-0.00282	1222.17	-0.00315	1222.17	-0.00336	1222.17	-0.00364	1222.17	-0.00366
1222.65	-0.000104194	1222.65	-0.00153	1222.65	-0.00136	1222.65	-0.00146	1222.65	-0.0018	1222.65	-0.00249	1222.65	-0.00278	1222.65	-0.00311	1222.65	-0.00332	1222.65	-0.00362	1222.65	-0.00362
1223.13	-9.9192e-05	1223.13	-0.00151	1223.13	-0.00136	1223.13	-0.00145	1223.13	-0.00176	1223.13	-0.00245	1223.13	-0.00274	1223.13	-0.00309	1223.13	-0.0033	1223.13	-0.0036	1223.13	-0.0036
1223.61	-9.79332e-05	1223.61	-0.0015	1223.61	-0.00136	1223.61	-0.00145	1223.61	-0.00174	1223.61	-0.00241	1223.61	-0.00272	1223.61	-0.00308	1223.61	-0.0033	1223.61	-0.0036	1223.61	-0.00359
1224.09	-0.000100484	1224.09	-0.0015	1224.09	-0.00137	1224.09	-0.00145	1224.09	-0.00174	1224.09	-0.00238	1224.09	-0.00271	1224.09	-0.00309	1224.09	-0.00331	1224.09	-0.00362	1224.09	-0.00359
1224.58	-0.00010701	1224.58	-0.00151	1224.58	-0.00138	1224.58	-0.00145	1224.58	-0.00175	1224.58	-0.00237	1224.58	-0.00271	1224.58	-0.00311	1224.58	-0.00334	1224.58	-0.00363	1224.58	-0.0036
1225.06	-0.000117047	1225.06	-0.00152	1225.06	-0.00139	1225.06	-0.00146	1225.06	-0.00176	1225.06	-0.00236	1225.06	-0.00271	1225.06	-0.00312	1225.06	-0.00336	1225.06	-0.00364	1225.06	-0.00361
1225.54	-0.000129733	1225.54	-0.00153	1225.54	-0.0014	1225.54	-0.00147	1225.54	-0.00176	1225.54	-0.00234	1225.54	-0.0027	1225.54	-0.00313	1225.54	-0.00336	1225.54	-0.00362	1225.54	-0.00362
1226.02	-0.000143579	1226.02	-0.00155	1226.02	-0.00141	1226.02	-0.00148	1226.02	-0.00175	1226.02	-0.00231	1226.02	-0.00267	1226.02	-0.00311	1226.02	-0.00335	1226.02	-0.0036	1226.02	-0.00361
1226.51	-0.000156894	1226.51	-0.00156	1226.51	-0.00142	1226.51	-0.00149	1226.51	-0.00172	1226.51	-0.00228	1226.51	-0.00264	1226.51	-0.00308	1226.51	-0.00333	1226.51	-0.00356	1226.51	-0.00359
1226.99	-0.000168686	1226.99	-0.00157	1226.99	-0.00142	1226.99	-0.0015	1226.99	-0.00169	1226.99	-0.00225	1226.99	-0.00261	1226.99	-0.00305	1226.99	-0.00331	1226.99	-0.00352	1226.99	-0.00358
1227.47	-0.000178125	1227.47	-0.00157	1227.47	-0.00142	1227.47	-0.00151	1227.47	-0.00167	1227.47	-0.00223	1227.47	-0.0026	1227.47	-0.00302	1227.47	-0.00329	1227.47	-0.0035	1227.47	-0.00358
1227.95	-0.000185345	1227.95	-0.00157	1227.95	-0.00141	1227.95	-0.00151	1227.95	-0.00166	1227.95	-0.00223	1227.95	-0.0026	1227.95	-0.00301	1227.95	-0.00329	1227.95	-0.0035	1227.95	-0.00359
1228.43	-0.000190777	1228.43	-0.00156	1228.43	-0.00141	1228.43	-0.00151	1228.43	-0.00166	1228.43	-0.00224	1228.43	-0.0026	1228.43	-0.00301	1228.43	-0.00329	1228.43	-0.0035	1228.43	-0.00359
1228.91	-0.000194685	1228.91	-0.00156	1228.91	-0.00139	1228.91	-0.00151	1228.91	-0.00166	1228.91	-0.00224	1228.91	-0.0026	1228.91	-0.003	1228.91	-0.00329	1228.91	-0.00349	1228.91	-0.00359
1229.4	-0.000197037	1229.4	-0.00155	1229.4	-0.00138	1229.4	-0.00151	1229.4	-0.00165	1229.4	-0.00224	1229.4	-0.0026	1229.4	-0.00299	1229.4	-0.00327	1229.4	-0.00348	1229.4	-0.00357
1229.88	-0.000197401	1229.88	-0.00155	1229.88	-0.00137	1229.88	-0.0015	1229.88	-0.00163	1229.88	-0.00223	1229.88	-0.00258	1229.88	-0.00297	1229.88	-0.00324	1229.88	-0.00346	1229.88	-0.00354
1230.36	-0.000195082	1230.36	-0.00156	1230.36	-0.00136	1230.36	-0.0015	1230.36	-0.00159	1230.36	-0.00221	1230.36	-0.00255	1230.36	-0.00294	1230.36	-0.0032	1230.36	-0.00344	1230.36	-0.0035
1230.84	-0.000189353	1230.84	-0.00157	1230.84	-0.00136	1230.84	-0.0015	1230.84	-0.00156	1230.84	-0.00219	1230.84	-0.00252	1230.84	-0.00291	1230.84	-0.00316	1230.84	-0.00342	1230.84	-0.00346
1231.33	-0.000180278	1231.33	-0.00158	1231.33	-0.00135	1231.33	-0.0015	1231.33	-0.00154	1231.33	-0.00218	1231.33	-0.0025	1231.33	-0.00289	1231.33	-0.00312	1231.33	-0.0034	1231.33	-0.00343
1231.81	-0.000168851	1231.81	-0.00159	1231.81	-0.00135	1231.81	-0.0015	1231.81	-0.00154	1231.81	-0.00218	1231.81	-0.0025	1231.81	-0.00288	1231.81	-0.0031	1231.81	-0.00339	1231.81	-0.0034
1232.29	-0.000156331	1232.29	-0.0016	1232.29	-0.00134	1232.29	-0.00149	1232.29	-0.00154	1232.29	-0.00219	1232.29	-0.0025	1232.29	-0.00288	1232.29	-0.00308	1232.29	-0.00339	1232.29	-0.00337
1232.77	-0.000144639	1232.77	-0.00161	1232.77	-0.00133	1232.77	-0.00149	1232.77	-0.00154	1232.77	-0.00219	1232.77	-0.0025	1232.77	-0.00287	1232.77	-0.00306	1232.77	-0.00337	1232.77	-0.00333
1233.26	-0.000135365	1233.26	-0.00161	1233.26	-0.00132	1233.26	-0.00148	1233.26	-0.00153	1233.26	-0.00219	1233.26	-0.00249	1233.26	-0.00286	1233.26	-0.00303	1233.26	-0.00335	1233.26	-0.00328
1233.74	-0.000129204	1233.74	-0.00161	1233.74	-0.00132	1233.74	-0.00148	1233.74	-0.00151	1233.74	-0.00217	1233.74	-0.00246	1233.74	-0.00283	1233.74	-0.003	1233.74	-0.00331	1233.74	-0.00322
1234.22	-0.000126156	1234.22	-0.00161	1234.22	-0.00131	1234.22	-0.00149	1234.22	-0.00148	1234.22	-0.00214	1234.22	-0.00243	1234.22	-0.00281	1234.22	-0.00295	1234.22	-0.00326	1234.22	-0.00316
1234.7	-0.000124897	1234.7	-0.00161	1234.7	-0.00132	1234.7	-0.00149	1234.7	-0.00146	1234.7	-0.00212	1234.7	-0.0024	1234.7	-0.00278	1234.7	-0.00292	1234.7	-0.00323	1234.7	-0.0031
1235.18	-0.0001245	1235.18	-0.00161	1235.18	-0.00132	1235.18	-0.0015	1235.18	-0.00145	1235.18	-0.00211	1235.18	-0.00239	1235.18	-0.00277	1235.18	-0.00289	1235.18	-0.0032	1235.18	-0.00306
1235.66	-0.000123307	1235.66	-0.00161	1235.66	-0.00133	1235.66	-0.0015	1235.66	-0.00146	1235.66	-0.00211	1235.66	-0.00239	1235.66	-0.00276	1235.66	-0.00288	1235.66	-0.00319	1235.66	-0.00303
1236.15	-0.000120624	1236.15	-0.0016	1236.15	-0.00134	1236.15	-0.0015	1236.15	-0.00147	1236.15	-0.00212	1236.15	-0.0024	1236.15	-0.00276	1236.15	-0.00288	1236.15	-0.00318	1236.15	-0.003
1236.63	-0.000116318	1236.63	-0.00159	1236.63	-0.00135	1236.63	-0.00149	1236.63	-0.00149	1236.63	-0.00214	1236.63	-0.00241	1236.63	-0.00275	1236.63	-0.00287	1236.63	-0.00315	1236.63	-0.00297
1237.11	-0.000111184	1237.11	-0.00158	1237.11	-0.00135	1237.11	-0.00147	1237.11	-0.00149	1237.11	-0.00214	1237.11	-0.0024	1237.11	-0.00273	1237.11	-0.00286	1237.11	-0.00312	1237.11	-0.00292
1237.59	-0.000106645	1237.59	-0.00157	1237.59	-0.00136	1237.59	-0.00145	1237.59	-0.00149	1237.59	-0.00213	1237.59	-0.00238	1237.59	-0.0027	1237.59	-0.00284	1237.59	-0.00307	1237.59	-0.00286
1238.08	-0.000104062	1238.08	-0.00156	1238.08	-0.00136	1238.08	-0.00144	1238.08	-0.00148	1238.08	-0.00212	1238.08	-0.00236	1238.08	-0.00267	1238.08	-0.00281	1238.08	-0.00301	1238.08	-0.0028
1238.56	-0.000105188	1238.56	-0.00155	1238.56	-0.00137	1238.56	-0.00143	1238.56	-0.00147	1238.56	-0.00211	1238.56	-0.00234	1238.56	-0.00264	1238.56	-0.0028	1238.56	-0.00296	1238.56	-0.00275
1239.04	-0.000110322	1239.04	-0.00155	1239.04	-0.00138	1239.04	-0.00142	1239.04	-0.00148	1239.04	-0.00212	1239.04	-0.00235	1239.04	-0.00264	1239.04	-0.0028	1239.04	-0.00293	1239.04	-0.00271
1239.52	-0.000119664	1239.52	-0.00155	1239.52	-0.00138	1239.52	-0.00142	1239.52	-0.0015	1239.52	-0.00214	1239.52	-0.00236	1239.52	-0.00266	1239.52	-0.00281	1239.52	-0.0029	1239.52	-0.00268
1240	-0.000131754	1240	-0.00156	1240	-0.00139	1240	-0.00142	1240	-0.00153	1240	-0.00217	1240	-0.00239	1240	-0.00268	1240	-0.00282	1240	-0.00288	1240	-0.00265
1240.49	-0.000144573	1240.49	-0.00157	1240.49	-0.00139	1240.49	-0.00142	1240.49	-0.00155	1240.49	-0.00219	1240.49	-0.00242	1240.49	-0.0027	1240.49	-0.00283	1240.49	-0.00286	1240.49	-0.0026
1240.97	-0.000155702	1240.97	-0.00157	1240.97	-0.00139	1240.97	-0.00141	1240.97	-0.00156	1240.97	-0.00219	1240.97	-0.00243	1240.97	-0.0027	1240.97	-0.00282	1240.97	-0.00282	1240.97	-0.00253
1241.45	-0.00016279	1241.45	-0.00157	1241.45	-0.00139	1241.45	-0.0014	1241.45	-0.00155	1241.45	-0.00218	1241.45	-0.00243	1241.45	-0.00269	1241.45	-0.00279	1241.45	-0.00276	1241.45	-0.00244
1241.93	-0.000164181	1241.93	-0.00156	1241.93	-0.00138	1241.93	-0.00139	1241.93	-0.00153	1241.93	-0.00216	1241.93	-0.00241	1241.93	-0.00266	1241.93	-0.00274	1241.93	-0.00268	1241.93	-0.00233
1242.41	-0.000159412	1242.41	-0.00155	1242.41	-0.00136	1242.41	-0.00138	1242.41	-0.00151	1242.41	-0.00214	1242.41	-0.0024	1242.41	-0.00263	1242.41	-0.00269	1242.41	-0.00261	1242.41	-0.00221
1242.9	-0.000149442	1242.9	-0.00153	1242.9	-0.00134	1242.9	-0.00137	1242.9	-0.0015	1242.9	-0.00213	1242.9	-0.00239	1242.9	-0.00261	1242.9	-0.00264	1242.9	-0.00254	1242.9	-0.00211
1243.38	-0.000135663	1243.38	-0.0015	1243.38	-0.00132	1243.38	-0.00135	1243.38	-0.00151	1243.38	-0.00214	1243.38	-0.00239	1243.38	-0.00259	1243.38	-0.0026	1243.38	-0.00248	1243.38	-0.00201
1243.86	-0.000119896	1243.86	-0.00147	1243.86	-0.00129	1243.86	-0.00133	1243.86	-0.00153	1243.86	-0.00216	1243.86	-0.00241	1243.86	-0.00258	1243.86	-0.00256	1243.86	-0.00242	1243.86	-0.00192
1244.34	-0.000104194	1244.34	-0.00144	1244.34	-0.00125	1244.34	-0.00132	1244.34	-0.00155	1244.34	-0.00219	1244.34	-0.00242	1244.34	-0.00257	1244.34	-0.00252	1244.34	-0.00235	1244.34	-0.00182
1244.83	-8.9519e-05	1244.83	-0.00141	1244.83	-0.00122	1244.83	-0.0013	1244.83	-0.00156	1244.83	-0.0022	1244.83	-0.00242	1244.83	-0.00254	1244.83	-0.00247	1244.83	-0.00227	1244.83	-0.00171
1245.31	-7.6301e-05	1245.31	-0.00139	1245.31	-0.00119	1245.31	-0.00129	1245.31	-0.00156	1245.31	-0.0022	1245.31	-0.00241	1245.31	-0.0025	1245.31	-0.00241	1245.31	-0.00218	1245.31	-0.00158
1245.79	-6.46728e-05	1245.79	-0.00138	1245.79	-0.00116	1245.79	-0.00128	1245.79	-0.00156	1245.79	-0.0022	1245.79	-0.00238	1245.79	-0.00246	1245.79	-0.00234	1245.79	-0.00208	1245.79	-0.00144
1246.27	-5.45683e-05	1246.27	-0.00136	1246.27	-0.00114	1246.27	-0.00127	1246.27	-0.00155	1246.27	-0.0022	1246.27	-0.00236	1246.27	-0.00242	1246.27	-0.00229	1246.27	-0.00198	1246.27	-0.0013
1246.75	-4.66502e-05	1246.75	-0.00135	1246.75	-0.00112	1246.75	-0.00126	1246.75	-0.00157	1246.75	-0.0022	1246.75	-0.00234	1246.75	-0.0024	1246.75	-0.00224	1246.75	-0.00189	1246.75	-0.00116
1247.24	-4.178e-05	1247.24	-0.00134	1247.24	-0.0011	1247.24	-0.00124	1247.24	-0.00159	1247.24	-0.00222	1247.24	-0.00234	1247.24	-0.00238	1247.24	-0.0022	1247.24	-0.00181	1247.24	-0.00103
1247.72	-4.03223e-05	1247.72	-0.00132	1247.72	-0.00108	1247.72	-0.00123	1247.72	-0.00162	1247.72	-0.00224	1247.72	-0.00234	1247.72	-0.00237	1247.72	-0.00217	1247.72	-0.00174	1247.72	-0.000894327
1248.2	-4.32709e-05	1248.2	-0.0013	1248.2	-0.00106	1248.2	-0.00121	1248.2	-0.00165	1248.2	-0.00226	1248.2	-0.00234	1248.2	-0.00236	1248.2	-0.00213	1248.2	-0.00167	1248.2	-0.000753973
1248.68	-4.99964e-05	1248.68	-0.00129	1248.68	-0.00105	1248.68	-0.00119	1248.68	-0.00168	1248.68	-0.00228	1248.68	-0.00233	1248.68	-0.00233	1248.68	-0.00207	1248.68	-0.00159	1248.68	-0.000601728
1249.16	-5.95709e-05	1249.16	-0.00127	1249.16	-0.00103	1249.16	-0.00117	1249.16	-0.00168	1249.16	-0.00228	1249.16	-0.00232	1249.16	-0.0023	1249.16	-0.00201	1249.16	-0.0015	1249.16	-0.000438407
1249.65	-6.99403e-05	1249.65	-0.00126	1249.65	-0.00102	1249.65	-0.00115	1249.65	-0.00169	1249.65	-0.00228	1249.65	-0.0023	1249.65	-0.00226	1249.65	-0.00195	1249.65	-0.0014	1249.65	-0.000270687
1250.13	-7.87525e-05	1250.13	-0.00126	1250.13	-0.00101	1250.13	-0.00114	1250.13	-0.00169	1250.13	-0.00228	1250.13	-0.00229	1250.13	-0.00223	1250.13	-0.00189	1250.13	-0.00131	1250.13	-0.000107507
1250.61	-8.51461e-05	1250.61	-0.00125	1250.61	-0.001	1250.61	-0.00114	1250.61	-0.0017	1250.61	-0.0023	1250.61	-0.0023	1250.61	-0.00221	1250.61	-0.00185	1250.61	-0.00122	1250.61	4.32421e-05
1251.09	-8.87902e-05	1251.09	-0.00125	1251.09	-0.000999299	1251.09	-0.00114	1251.09	-0.00172	1251.09	-0.00234	1251.09	-0.00232	1251.09	-0.00221	1251.09	-0.00182	1251.09	-0.00115	1251.09	0.00017969
1251.58	-9.01815e-05	1251.58	-0.00126	1251.58	-0.000996654	1251.58	-0.00114	1251.58	-0.00175	1251.58	-0.00238	1251.58	-0.00235	1251.58	-0.00222	1251.58	-0.0018	1251.58	-0.00109	1251.58	0.000304642
1252.06	-9.11753e-05	1252.06	-0.00126	1252.06	-0.000996852	1252.06	-0.00114	1252.06	-0.00179	1252.06	-0.00243	1252.06	-0.00238	1252.06	-0.00223	1252.06	-0.00178	1252.06	-0.00103	1252.06	0.000423361
1252.54	-9.34279e-05	1252.54	-0.00126	1252.54	-0.001	1252.54	-0.00115	1252.54	-0.00181	1252.54	-0.00247	1252.54	-0.00241	1252.54	-0.00224	1252.54	-0.00176	1252.54	-0.000961776	1252.54	0.000538762
1253.02	-9.84963e-05	1253.02	-0.00127	1253.02	-0.00101	1253.02	-0.00117	1253.02	-0.00184	1253.02	-0.00251	1253.02	-0.00243	1253.02	-0.00224	1253.02	-0.00173	1253.02	-0.00089932	1253.02	0.000648553
1253.5	-0.000106579	1253.5	-0.00128	1253.5	-0.00103	1253.5	-0.0012	1253.5	-0.00186	1253.5	-0.00254	1253.5	-0.00245	1253.5	-0.00225	1253.5	-0.00171	1253.5	-0.000847206	1253.5	0.000745094
1253.98	-0.000116848	1253.98	-0.0013	1253.98	-0.00105	1253.98	-0.00123	1253.98	-0.0019	1253.98	-0.00258	1253.98	-0.00248	1253.98	-0.00227	1253.98	-0.00171	1253.98	-0.000815623	1253.98	0.000819581
1254.47	-0.000128011	1254.47	-0.00132	1254.47	-0.00109	1254.47	-0.00128	1254.47	-0.00196	1254.47	-0.00264	1254.47	-0.00254	1254.47	-0.00231	1254.47	-0.00173	1254.47	-0.000811655	1254.47	0.000865727
1254.95	-0.000138246	1254.95	-0.00135	1254.95	-0.00113	1254.95	-0.00133	1254.95	-0.00204	1254.95	-0.00272	1254.95	-0.00261	1254.95	-0.00238	1254.95	-0.00177	1254.95	-0.000835201	1254.95	0.000883722
1255.43	-0.000145832	1255.43	-0.00139	1255.43	-0.00117	1255.43	-0.00138	1255.43	-0.00214	1255.43	-0.00282	1255.43	-0.00271	1255.43	-0.00246	1255.43	-0.00184	1255.43	-0.000879117	1255.43	0.000880103
1255.91	-0.000150369	1255.91	-0.00143	1255.91	-0.00123	1255.91	-0.00143	1255.91	-0.00224	1255.91	-0.00293	1255.91	-0.00282	1255.91	-0.00256	1255.91	-0.00191	1255.91	-0.000934004	1255.91	0.000863237
1256.4	-0.000152191	1256.4	-0.00148	1256.4	-0.00129	1256.4	-0.00149	1256.4	-0.00233	1256.4	-0.00303	1256.4	-0.00293	1256.4	-0.00265	1256.4	-0.00199	1256.4	-0.000992985	1256.4	0.000839334
1256.88	-0.000152324	1256.88	-0.00153	1256.88	-0.00137	1256.88	-0.00156	1256.88	-0.00242	1256.88	-0.00313	1256.88	-0.00304	1256.88	-0.00275	1256.88	-0.00207	1256.88	-0.00106	1256.88	0.000808228
1257.36	-0.000152224	1257.36	-0.00158	1257.36	-0.00145	1257.36	-0.00163	1257.36	-0.0025	1257.36	-0.00323	1257.36	-0.00315	1257.36	-0.00285	1257.36	-0.00215	1257.36	-0.00113	1257.36	0.000762918
1257.84	-0.000153052	1257.84	-0.00165	1257.84	-0.00154	1257.84	-0.00172	1257.84	-0.0026	1257.84	-0.00335	1257.84	-0.00327	1257.84	-0.00297	1257.84	-0.00226	1257.84	-0.00122	1257.84	0.00069395
1258.33	-0.000155503	1258.33	-0.00173	1258.33	-0.00164	1258.33	-0.00182	1258.33	-0.0027	1258.33	-0.00348	1258.33	-0.00341	1258.33	-0.00311	1258.33	-0.00239	1258.33	-0.00134	1258.33	0.000594201
1258.81	-0.000159577	1258.81	-0.00182	1258.81	-0.00175	1258.81	-0.00194	1258.81	-0.00283	1258.81	-0.00364	1258.81	-0.00358	1258.81	-0.00328	1258.81	-0.00254	1258.81	-0.00149	1258.81	0.000462897
1259.29	-0.00016438	1259.29	-0.00191	1259.29	-0.00186	1259.29	-0.00207	1259.29	-0.00298	1259.29	-0.00381	1259.29	-0.00376	1259.29	-0.00347	1259.29	-0.00271	1259.29	-0.00167	1259.29	0.000307195
1259.77	-0.000168851	1259.77	-0.002	1259.77	-0.00196	1259.77	-0.0022	1259.77	-0.00313	1259.77	-0.00399	1259.77	-0.00394	1259.77	-0.00367	1259.77	-0.00289	1259.77	-0.00185	1259.77	0.000138191
1260.25	-0.000171965	1260.25	-0.0021	1260.25	-0.00207	1260.25	-0.00234	1260.25	-0.00328	1260.25	-0.00416	1260.25	-0.00412	1260.25	-0.00385	1260.25	-0.00306	1260.25	-0.00202	1260.25	-3.33316e-05
1260.73	-0.000173257	1260.73	-0.0022	1260.73	-0.00218	1260.73	-0.00248	1260.73	-0.00342	1260.73	-0.00432	1260.73	-0.00429	1260.73	-0.00402	1260.73	-0.00322	1260.73	-0.00219	1260.73	-0.000200812
1261.22	-0.000173025	1261.22	-0.00229	1261.22	-0.00227	1261.22	-0.00261	1261.22	-0.00355	1261.22	-0.00446	1261.22	-0.00445	1261.22	-0.00418	1261.22	-0.00337	1261.22	-0.00235	1261.22	-0.000362137
1261.7	-0.000172627	1261.7	-0.00238	1261.7	-0.00236	1261.7	-0.00273	1261.7	-0.00368	1261.7	-0.00459	1261.7	-0.00459	1261.7	-0.00431	1261.7	-0.00352	1261.7	-0.0025	1261.7	-0.00051612
1262.18	-0.000173157	1262.18	-0.00245	1262.18	-0.00244	1262.18	-0.00283	1262.18	-0.00379	1262.18	-0.0047	1262.18	-0.00471	1262.18	-0.00443	1262.18	-0.00366	1262.18	-0.00264	1262.18	-0.00065814
1262.66	-0.000176304	1262.66	-0.00251	1262.66	-0.0025	1262.66	-0.0029	1262.66	-0.0039	1262.66	-0.00479	1262.66	-0.00481	1262.66	-0.00452	1262.66	-0.00378	1262.66	-0.00275	1262.66	-0.000776696
1263.15	-0.000182928	1263.15	-0.00255	1263.15	-0.00252	1263.15	-0.00293	1263.15	-0.00398	1263.15	-0.00486	1263.15	-0.00488	1263.15	-0.00458	1263.15	-0.00387	1263.15	-0.00283	1263.15	-0.000854216
1263.63	-0.000193128	1263.63	-0.00256	1263.63	-0.00252	1263.63	-0.00293	1263.63	-0.00402	1263.63	-0.00488	1263.63	-0.00488	1263.63	-0.00458	1263.63	-0.00389	1263.63	-0.00284	1263.63	-0.000871544
1264.11	-0.000205581	1264.11	-0.00254	1264.11	-0.00249	1264.11	-0.00289	1264.11	-0.00401	1264.11	-0.00484	1264.11	-0.00483	1264.11	-0.00452	1264.11	-0.00384	1264.11	-0.00278	1264.11	-0.000813407
1264.59	-0.000218365	1264.59	-0.00248	1264.59	-0.00242	1264.59	-0.00281	1264.59	-0.00393	1264.59	-0.00474	1264.59	-0.00471	1264.59	-0.0044	1264.59	-0.00371	1264.59	-0.00264	1264.59	-0.000673093
1265.07	-0.000228763	1265.07	-0.00239	1265.07	-0.00231	1265.07	-0.00269	1265.07	-0.00381	1265.07	-0.00459	1265.07	-0.00453	1265.07	-0.00421	1265.07	-0.00351	1265.07	-0.00243	1265.07	-0.000451879
1265.56	-0.000234195	1265.56	-0.00227	1265.56	-0.00217	1265.56	-0.00254	1265.56	-0.00363	1265.56	-0.0044	1265.56	-0.00431	1265.56	-0.00397	1265.56	-0.00324	1265.56	-0.00214	1265.56	-0.000158021
1266.04	-0.000232969	1266.04	-0.00211	1266.04	-0.00201	1266.04	-0.00236	1266.04	-0.00343	1266.04	-0.00417	1266.04	-0.00406	1266.04	-0.00369	1266.04	-0.00292	1266.04	-0.00181	1266.04	0.000199844
1266.52	-0.000224591	1266.52	-0.00194	1266.52	-0.00181	1266.52	-0.00215	1266.52	-0.00321	1266.52	-0.00392	1266.52	-0.00378	1266.52	-0.00338	1266.52	-0.00257	1266.52	-0.00143	1266.52	0.000613247
1267	-0.000209887	1267	-0.00174	1267	-0.0016	1267	-0.00192	1267	-0.00297	1267	-0.00366	1267	-0.00349	1267	-0.00305	1267	-0.00219	1267	-0.00102	1267	0.00107
1267.48	-0.000191141	1267.48	-0.00154	1267.48	-0.00138	1267.48	-0.00168	1267.48	-0.00273	1267.48	-0.00339	1267.48	-0.00318	1267.48	-0.00271	1267.48	-0.0018	1267.48	-0.000587897	1267.48	0.00157
1267.97	-0.000170806	1267.97	-0.00134	1267.97	-0.00115	1267.97	-0.00144	1267.97	-0.00248	1267.97	-0.0031	1267.97	-0.00287	1267.97	-0.00236	1267.97	-0.00139	1267.97	-0.000138511	1267.97	0.0021
1268.45	-0.000151992	1268.45	-0.00114	1268.45	-0.000930268	1268.45	-0.0012	1268.45	-0.00222	1268.45	-0.00282	1268.45	-0.00255	1268.45	-0.002	1268.45	-0.000988753	1268.45	0.000311605	1268.45	0.00264
1268.93	-0.000136358	1268.93	-0.000957148	1268.93	-0.000724368	1268.93	-0.000979959	1268.93	-0.00198	1268.93	-0.00256	1268.93	-0.00225	1268.93	-0.00167	1268.93	-0.000602721	1268.93	0.000745426	1268.93	0.00316
1269.41	-0.000124765	1269.41	-0.000789529	1269.41	-0.000536837	1269.41	-0.00077954	1269.41	-0.00177	1269.41	-0.00232	1269.41	-0.00198	1269.41	-0.00136	1269.41	-0.000249262	1269.41	0.00115	1269.41	0.00364
1269.89	-0.000116881	1269.89	-0.000638653	1269.89	-0.000370181	1269.89	-0.000601794	1269.89	-0.00159	1269.89	-0.00211	1269.89	-0.00175	1269.89	-0.0011	1269.89	6.10372e-05	1269.89	0.00151	1269.89	0.00409
1270.38	-0.000111813	1270.38	-0.000504074	1270.38	-0.00022469	1270.38	-0.000446186	1270.38	-0.00146	1270.38	-0.00195	1270.38	-0.00156	1270.38	-0.000870288	1270.38	0.000326261	1270.38	0.00182	1270.38	0.00448
1270.86	-0.000107838	1270.86	-0.000385443	1270.86	-9.95895e-05	1270.86	-0.000310421	1270.86	-0.00135	1270.86	-0.00181	1270.86	-0.0014	1270.86	-0.000677725	1270.86	0.000553028	1270.86	0.0021	1270.86	0.00483
1271.34	-0.000103697	1271.34	-0.000282078	1271.34	6.69313e-06	1271.34	-0.000192201	1271.34	-0.00126	1271.34	-0.0017	1271.34	-0.00127	1271.34	-0.000507582	1271.34	0.000752463	1271.34	0.00235	1271.34	0.00514
1271.82	-9.93907e-05	1271.82	-0.000193725	1271.82	9.61656e-05	1271.82	-8.89889e-05	1271.82	-0.00118	1271.82	-0.0016	1271.82	-0.00114	1271.82	-0.000349953	1271.82	0.000934789	1271.82	0.00258	1271.82	0.00544
1272.31	-9.53493e-05	1272.31	-0.000119631	1272.31	0.000170939	1272.31	6.95815e-07	1272.31	-0.0011	1272.31	-0.0015	1272.31	-0.00102	1272.31	-0.000200613	1272.31	0.0011	1272.31	0.0028	1272.31	0.00571
1272.79	-9.29642e-05	1272.79	-5.88089e-05	1272.79	0.000233492	1272.79	7.84022e-05	1272.79	-0.00101	1272.79	-0.00141	1272.79	-0.000907752	1272.79	-6.24863e-05	1272.79	0.00126	1272.79	0.003	1272.79	0.00597
1273.27	-9.38917e-05	1273.27	-9.27743e-06	1273.27	0.00028677	1273.27	0.000145516	1273.27	-0.000939592	1273.27	-0.00134	1273.27	-0.000809769	1273.27	5.86512e-05	1273.27	0.0014	1273.27	0.00318	1273.27	0.0062
1273.75	-9.92914e-05	1273.75	3.08489e-05	1273.75	0.000333258	1273.75	0.000203524	1273.75	-0.000879117	1273.75	-0.00128	1273.75	-0.000732936	1273.75	0.000157614	1273.75	0.00152	1273.75	0.00333	1273.75	0.00641
1274.23	-0.000108964	1274.23	6.46162e-05	1274.23	0.000375637	1274.23	0.000254345	1274.23	-0.000833515	1274.23	-0.00124	1274.23	-0.000677626	1274.23	0.00023515	1274.23	0.00162	1274.23	0.00346	1274.23	0.00659
1274.72	-0.00012185	1274.72	9.42103e-05	1274.72	0.000415733	1274.72	0.0002999	1274.72	-0.000798161	1274.72	-0.00121	1274.72	-0.000638256	1274.72	0.000298541	1274.72	0.0017	1274.72	0.00358	1274.72	0.00675
1275.2	-0.000135828	1275.2	0.000121752	1275.2	0.000454705	1275.2	0.000341813	1275.2	-0.000764359	1275.2	-0.00117	1275.2	-0.000604342	1275.2	0.000358294	1275.2	0.00179	1275.2	0.00369	1275.2	0.0069
1275.68	-0.000147885	1275.68	0.00014893	1275.68	0.000493082	1275.68	0.000381474	1275.68	-0.000724203	1275.68	-0.00113	1275.68	-0.000566057	1275.68	0.000423792	1275.68	0.00189	1275.68	0.0038	1275.68	0.00706
1276.16	-0.000155868	1276.16	0.000176475	1276.16	0.000530767	1276.16	0.000419646	1276.16	-0.000675045	1276.16	-0.00107	1276.16	-0.000519231	1276.16	0.000498191	1276.16	0.00199	1276.16	0.00393	1276.16	0.00722
1276.64	-0.000157921	1276.64	0.000205413	1276.64	0.000568389	1276.64	0.000457557	1276.64	-0.000620654	1276.64	-0.001	1276.64	-0.000465582	1276.64	0.000578375	1276.64	0.0021	1276.64	0.00406	1276.64	0.00737
1277.13	-0.00015398	1277.13	0.000236376	1277.13	0.000606246	1277.13	0.000495736	1277.13	-0.000568638	1277.13	-0.000938633	1277.13	-0.000411065	1277.13	0.000656384	1277.13	0.0022	1277.13	0.00418	1277.13	0.00752
1277.61	-0.000145136	1277.61	0.000270093	1277.61	0.000645301	1277.61	0.000535047	1277.61	-0.000526313	1277.61	-0.000886821	1277.61	-0.000361309	1277.61	0.000725313	1277.61	0.00229	1277.61	0.00429	1277.61	0.00766
1278.09	-0.000132913	1278.09	0.000307095	1278.09	0.000686483	1278.09	0.00057592	1278.09	-0.000495436	1278.09	-0.00084995	1278.09	-0.000317341	1278.09	0.000783232	1278.09	0.00237	1278.09	0.00439	1278.09	0.00778
1278.57	-0.000119631	1278.57	0.000347118	1278.57	0.000729827	1278.57	0.000618224	1278.57	-0.00047144	1278.57	-0.000823726	1278.57	-0.000274925	1278.57	0.000834122	1278.57	0.00244	1278.57	0.00448	1278.57	0.00788
1279.06	-0.000107209	1279.06	0.000389699	1279.06	0.000775133	1279.06	0.000661494	1279.06	-0.000446517	1279.06	-0.000799186	1279.06	-0.000226909	1279.06	0.000885647	1279.06	0.00251	1279.06	0.00457	1279.06	0.00799
1279.54	-9.684e-05	1279.54	0.000433145	1279.54	0.000820677	1279.54	0.00070467	1279.54	-0.000413515	1279.54	-0.000768295	1279.54	-0.000168222	1279.54	0.000944186	1279.54	0.00258	1279.54	0.00467	1279.54	0.0081
1280.02	-8.91546e-05	1280.02	0.000475668	1280.02	0.00086493	1280.02	0.000746223	1280.02	-0.000370843	1280.02	-0.000728073	1280.02	-9.94901e-05	1280.02	0.00101	1280.02	0.00267	1280.02	0.00477	1280.02	0.00821
1280.5	-8.42186e-05	1280.5	0.00051554	1280.5	0.000905801	1280.5	0.000785091	1280.5	-0.0003235	1280.5	-0.000682687	1280.5	-2.80636e-05	1280.5	0.00108	1280.5	0.00276	1280.5	0.00488	1280.5	0.00833
1280.98	-8.13364e-05	1280.98	0.000551402	1280.98	0.000942725	1280.98	0.000821009	1280.98	-0.000280257	1280.98	-0.000640208	1280.98	3.63164e-05	1280.98	0.00114	1280.98	0.00284	1280.98	0.00497	1280.98	0.00843
1281.47	-7.95807e-05	1281.47	0.00058302	1281.47	0.000975434	1281.47	0.000853808	1281.47	-0.000248997	1281.47	-0.000608213	1281.47	8.53948e-05	1281.47	0.0012	1281.47	0.00291	1281.47	0.00505	1281.47	0.00852
1281.95	-7.84875e-05	1281.95	0.000610128	1281.95	0.001	1281.95	0.000883689	1281.95	-0.000231711	1281.95	-0.000589187	1281.95	0.000117576	1281.95	0.00124	1281.95	0.00296	1281.95	0.00511	1281.95	0.00859
1282.43	-7.72948e-05	1282.43	0.000633156	1282.43	0.00103	1282.43	0.000910516	1282.43	-0.000223862	1282.43	-0.000578566	1282.43	0.00013829	1282.43	0.00127	1282.43	0.00301	1282.43	0.00515	1282.43	0.00866
1282.91	-7.55722e-05	1282.91	0.000651971	1282.91	0.00105	1282.91	0.000933859	1282.91	-0.000216146	1282.91	-0.000567513	1282.91	0.000157482	1282.91	0.0013	1282.91	0.00305	1282.91	0.0052	1282.91	0.00872
1283.39	-7.35182e-05	1283.39	0.000667036	1283.39	0.00107	1283.39	0.000952521	1283.39	-0.000200481	1283.39	-0.000548221	1283.39	0.000183403	1283.39	0.00133	1283.39	0.00309	1283.39	0.00525	1283.39	0.00879
1283.88	-7.17955e-05	1283.88	0.000677722	1283.88	0.00109	1283.88	0.000965571	1283.88	-0.00017372	1283.88	-0.000518172	1283.88	0.000218508	1283.88	0.00138	1283.88	0.00315	1283.88	0.0053	1283.88	0.00887
1284.36	-7.1398e-05	1284.36	0.000684426	1284.36	0.0011	1284.36	0.000973043	1284.36	-0.000139538	1284.36	-0.000481006	1284.36	0.000257926	1284.36	0.00143	1284.36	0.00321	1284.36	0.00537	1284.36	0.00895
1284.84	-7.38164e-05	1284.84	0.000686815	1284.84	0.00111	1284.84	0.00097487	1284.84	-0.000106314	1284.84	-0.000445491	1284.84	0.000292838	1284.84	0.00147	1284.84	0.00327	1284.84	0.00543	1284.84	0.00903
1285.32	-8.0177e-05	1285.32	0.000685753	1285.32	0.00111	1285.32	0.000973043	1285.32	-8.11708e-05	1285.32	-0.000418877	1285.32	0.000315451	1285.32	0.0015	1285.32	0.00331	1285.32	0.00547	1285.32	0.00911
1285.81	-9.09103e-05	1285.81	0.000682667	1285.81	0.00111	1285.81	0.000969224	1285.81	-6.65281e-05	1285.81	-0.000403981	1285.81	0.000324537	1285.81	0.00151	1285.81	0.00333	1285.81	0.00551	1285.81	0.00916
1286.29	-0.000105453	1286.29	0.000678817	1286.29	0.00111	1286.29	0.000966003	1286.29	-5.82457e-05	1286.29	-0.000396533	1286.29	0.000325631	1286.29	0.00152	1286.29	0.00335	1286.29	0.00554	1286.29	0.00921
1286.77	-0.000121751	1286.77	0.000676063	1286.77	0.0011	1286.77	0.00096514	1286.77	-4.7876e-05	1286.77	-0.000388588	1286.77	0.000329477	1286.77	0.00152	1286.77	0.00337	1286.77	0.00557	1286.77	0.00926
1287.25	-0.000137087	1287.25	0.000675731	1287.25	0.0011	1287.25	0.000967896	1287.25	-2.79642e-05	1287.25	-0.000372598	1287.25	0.000345394	1287.25	0.00154	1287.25	0.0034	1287.25	0.00561	1287.25	0.00931
1287.73	-0.000148548	1287.73	0.000678718	1287.73	0.00109	1287.73	0.000974803	1287.73	3.71103e-06	1287.73	-0.000346642	1287.73	0.000376732	1287.73	0.00158	1287.73	0.00345	1287.73	0.00566	1287.73	0.00938
1288.22	-0.00015398	1288.22	0.000685521	1288.22	0.0011	1288.22	0.000986426	1288.22	4.28776e-05	1288.22	-0.000314759	1288.22	0.000419514	1288.22	0.00163	1288.22	0.0035	1288.22	0.00572	1288.22	0.00946
1288.7	-0.000152688	1288.7	0.000695941	1288.7	0.00111	1288.7	0.001	1288.7	8.10203e-05	1288.7	-0.000284793	1288.7	0.000464821	1288.7	0.00169	1288.7	0.00356	1288.7	0.00578	1288.7	0.00953
1289.18	-0.000145567	1289.18	0.000709382	1289.18	0.00112	1289.18	0.00102	1289.18	0.000110848	1289.18	-0.000262971	1289.18	0.000504328	1289.18	0.00175	1289.18	0.0036	1289.18	0.00584	1289.18	0.0096
1289.66	-0.000135265	1289.66	0.000724649	1289.66	0.00114	1289.66	0.00105	1289.66	0.000129839	1289.66	-0.000250454	1289.66	0.000534748	1289.66	0.00179	1289.66	0.00364	1289.66	0.00589	1289.66	0.00966
1290.14	-0.000125063	1290.14	0.000739718	1290.14	0.00116	1290.14	0.00108	1290.14	0.000142003	1290.14	-0.000241613	1290.14	0.000559364	1290.14	0.00183	1290.14	0.00367	1290.14	0.00593	1290.14	0.00971
1290.63	-0.000118074	1290.63	0.000753093	1290.63	0.00119	1290.63	0.0011	1290.63	0.00015483	1290.63	-0.000227439	1290.63	0.00058584	1290.63	0.00186	1290.63	0.0037	1290.63	0.00597	1290.63	0.00975
1291.11	-0.000116119	1291.11	0.000762686	1291.11	0.00121	1291.11	0.00112	1291.11	0.000174419	1291.11	-0.000201176	1291.11	0.000620348	1291.11	0.0019	1291.11	0.00374	1291.11	0.00602	1291.11	0.0098
1291.59	-0.000119531	1291.59	0.000767466	1291.59	0.00123	1291.59	0.00114	1291.59	0.000201435	1291.59	-0.000162327	1291.59	0.000663917	1291.59	0.00194	1291.59	0.00379	1291.59	0.00607	1291.59	0.00986
1292.07	-0.000126819	1292.07	0.000767798	1292.07	0.00124	1292.07	0.00115	1292.07	0.000231105	1292.07	-0.000116716	1292.07	0.00071144	1292.07	0.00198	1292.07	0.00384	1292.07	0.00613	1292.07	0.00992
1292.56	-0.000136027	1292.56	0.000765009	1292.56	0.00124	1292.56	0.00115	1292.56	0.00025524	1292.56	-7.42802e-05	1292.56	0.000754023	1292.56	0.00202	1292.56	0.00389	1292.56	0.00618	1292.56	0.00997
1293.04	-0.000144275	1293.04	0.000761624	1293.04	0.00125	1293.04	0.00114	1293.04	0.000268535	1293.04	-4.28733e-05	1293.04	0.000784726	1293.04	0.00204	1293.04	0.00393	1293.04	0.00621	1293.04	0.01002
1293.52	-0.000149906	1293.52	0.000760528	1293.52	0.00125	1293.52	0.00114	1293.52	0.000272016	1293.52	-2.36571e-05	1293.52	0.000802684	1293.52	0.00206	1293.52	0.00395	1293.52	0.00624	1293.52	0.01005
1294	-0.000151661	1294	0.00076418	1294	0.00126	1294	0.00114	1294	0.000273608	1294	-1.05696e-05	1294	0.000814038	1294	0.00207	1294	0.00396	1294	0.00626	1294	0.01008
1294.48	-0.000149806	1294.48	0.000773639	1294.48	0.00127	1294.48	0.00114	1294.48	0.000283621	1294.48	6.29551e-06	1294.48	0.000828478	1294.48	0.00209	1294.48	0.00398	1294.48	0.00629	1294.48	0.01012
1294.96	-0.000145103	1294.96	0.000788577	1294.96	0.00128	1294.96	0.00115	1294.96	0.000309682	1294.96	3.51566e-05	1294.96	0.000854074	1294.96	0.00212	1294.96	0.00402	1294.96	0.00633	1294.96	0.01017
1295.45	-0.000139074	1295.45	0.000807033	1295.45	0.00129	1295.45	0.00116	1295.45	0.000351695	1295.45	7.71429e-05	1295.45	0.000891989	1295.45	0.00216	1295.45	0.00406	1295.45	0.00638	1295.45	0.01022
1295.93	-0.000133178	1295.93	0.000826287	1295.93	0.0013	1295.93	0.00117	1295.93	0.000400643	1295.93	0.000125629	1295.93	0.000936084	1295.93	0.0022	1295.93	0.00411	1295.93	0.00644	1295.93	0.01028
1296.41	-0.000128442	1296.41	0.000843982	1296.41	0.0013	1296.41	0.00118	1296.41	0.000443029	1296.41	0.000168851	1296.41	0.000975766	1296.41	0.00224	1296.41	0.00414	1296.41	0.00649	1296.41	0.01034
1296.89	-0.000124997	1296.89	0.000858423	1296.89	0.00129	1296.89	0.00118	1296.89	0.000469034	1296.89	0.000198154	1296.89	0.001	1296.89	0.00226	1296.89	0.00417	1296.89	0.00653	1296.89	0.01037
1297.38	-0.000123341	1297.38	0.000869246	1297.38	0.00129	1297.38	0.00118	1297.38	0.000475933	1297.38	0.000210883	1297.38	0.00102	1297.38	0.00227	1297.38	0.00417	1297.38	0.00654	1297.38	0.01039
1297.86	-0.000122678	1297.86	0.000876783	1297.86	0.00128	1297.86	0.00119	1297.86	0.00047046	1297.86	0.000212607	1297.86	0.00102	1297.86	0.00227	1297.86	0.00416	1297.86	0.00654	1297.86	0.0104
1298.34	-0.000122413	1298.34	0.000882195	1298.34	0.00127	1298.34	0.00119	1298.34	0.000465186	1298.34	0.000214165	1298.34	0.00103	1298.34	0.00227	1298.34	0.00416	1298.34	0.00655	1298.34	0.0104
1298.82	-0.000121817	1298.82	0.000886411	1298.82	0.00127	1298.82	0.00119	1298.82	0.000471886	1298.82	0.000225469	1298.82	0.00105	1298.82	0.00228	1298.82	0.00417	1298.82	0.00656	1298.82	0.01042
1299.3	-0.000120459	1299.3	0.000889798	1299.3	0.00127	1299.3	0.0012	1299.3	0.000495371	1299.3	0.000250035	1299.3	0.00108	1299.3	0.00232	1299.3	0.00419	1299.3	0.00658	1299.3	0.01045
1299.79	-0.000117974	1299.79	0.000892653	1299.79	0.00128	1299.79	0.00121	1299.79	0.000531696	1299.79	0.000283919	1299.79	0.00112	1299.79	0.00236	1299.79	0.00423	1299.79	0.00661	1299.79	0.01048
1300.27	-0.000114761	1300.27	0.000894346	1300.27	0.00128	1300.27	0.00123	1300.27	0.000570412	1300.27	0.000317706	1300.27	0.00115	1300.27	0.0024	1300.27	0.00427	1300.27	0.00664	1300.27	0.01052
1300.75	-0.000110687	1300.75	0.000894712	1300.75	0.00128	1300.75	0.00124	1300.75	0.000601103	1300.75	0.000342774	1300.75	0.00117	1300.75	0.00244	1300.75	0.0043	1300.75	0.00666	1300.75	0.01055
1301.23	-0.000106115	1301.23	0.000893583	1301.23	0.00128	1301.23	0.00125	1301.23	0.000618025	1301.23	0.000355243	1301.23	0.00118	1301.23	0.00246	1301.23	0.00432	1301.23	0.00666	1301.23	0.01056
1301.71	-0.000100848	1301.71	0.000891325	1301.71	0.00128	1301.71	0.00125	1301.71	0.000623699	1301.71	0.000358891	1301.71	0.00117	1301.71	0.00246	1301.71	0.00433	1301.71	0.00666	1301.71	0.01057
1302.2	-9.49518e-05	1302.2	0.00088837	1302.2	0.00129	1302.2	0.00126	1302.2	0.000625623	1302.2	0.00036161	1302.2	0.00117	1302.2	0.00247	1302.2	0.00434	1302.2	0.00665	1302.2	0.01057
1302.68	-8.7962e-05	1302.68	0.000885349	1302.68	0.00129	1302.68	0.00127	1302.68	0.000631928	1302.68	0.000371028	1302.68	0.00117	1302.68	0.00248	1302.68	0.00436	1302.68	0.00666	1302.68	0.01058
1303.16	-7.9912e-05	1303.16	0.000883489	1303.16	0.0013	1303.16	0.00127	1303.16	0.000646495	1303.16	0.000389334	1303.16	0.00118	1303.16	0.00249	1303.16	0.00438	1303.16	0.00669	1303.16	0.0106
1303.64	-7.12323e-05	1303.64	0.000883257	1303.64	0.00131	1303.64	0.00127	1303.64	0.00066624	1303.64	0.000412682	1303.64	0.0012	1303.64	0.00251	1303.64	0.0044	1303.64	0.00672	1303.64	0.01063
1304.13	-6.30164e-05	1304.13	0.000885448	1304.13	0.00133	1304.13	0.00127	1304.13	0.000684027	1304.13	0.000433212	1304.13	0.00122	1304.13	0.00253	1304.13	0.00442	1304.13	0.00675	1304.13	0.01064
1304.61	-5.66886e-05	1304.61	0.000889997	1304.61	0.00134	1304.61	0.00127	1304.61	0.000693021	1304.61	0.000444489	1304.61	0.00123	1304.61	0.00254	1304.61	0.00443	1304.61	0.00677	1304.61	0.01065
1305.09	-5.35413e-05	1305.09	0.000896704	1305.09	0.00136	1305.09	0.00127	1305.09	0.000691229	1305.09	0.000445683	1305.09	0.00123	1305.09	0.00254	1305.09	0.00443	1305.09	0.00678	1305.09	0.01065
1305.57	-5.45021e-05	1305.57	0.000904739	1305.57	0.00137	1305.57	0.00128	1305.57	0.000683164	1305.57	0.000442631	1305.57	0.00123	1305.57	0.00253	1305.57	0.00442	1305.57	0.00677	1305.57	0.01064
1306.05	-5.94715e-05	1306.05	0.000912276	1306.05	0.00139	1306.05	0.00128	1306.05	0.000676527	1306.05	0.000444389	1306.05	0.00122	1306.05	0.00252	1306.05	0.00441	1306.05	0.00677	1306.05	0.01063
1306.54	-6.73894e-05	1306.54	0.000917456	1306.54	0.00139	1306.54	0.00129	1306.54	0.000678386	1306.54	0.000458088	1306.54	0.00123	1306.54	0.00252	1306.54	0.00441	1306.54	0.00678	1306.54	0.01063
1307.02	-7.67648e-05	1307.02	0.00091885	1307.02	0.00139	1307.02	0.0013	1307.02	0.000689868	1307.02	0.000484325	1307.02	0.00125	1307.02	0.00253	1307.02	0.00443	1307.02	0.00679	1307.02	0.01064
1307.5	-8.63056e-05	1307.5	0.000915464	1307.5	0.00138	1307.5	0.0013	1307.5	0.000705632	1307.5	0.000516237	1307.5	0.00128	1307.5	0.00255	1307.5	0.00444	1307.5	0.0068	1307.5	0.01066
1307.98	-9.46868e-05	1307.98	0.000907727	1307.98	0.00136	1307.98	0.00131	1307.98	0.000716584	1307.98	0.000542743	1307.98	0.0013	1307.98	0.00256	1307.98	0.00446	1307.98	0.00682	1307.98	0.01067
1308.46	-0.000101975	1308.46	0.000897268	1308.46	0.00134	1308.46	0.00131	1308.46	0.00071529	1308.46	0.000554123	1308.46	0.0013	1308.46	0.00256	1308.46	0.00446	1308.46	0.00682	1308.46	0.01066
1308.95	-0.0001086	1308.95	0.000886478	1308.95	0.00131	1308.95	0.00131	1308.95	0.000700156	1308.95	0.000547288	1308.95	0.0013	1308.95	0.00255	1308.95	0.00444	1308.95	0.00681	1308.95	0.01065
1309.43	-0.000115126	1309.43	0.000877447	1309.43	0.0013	1309.43	0.00131	1309.43	0.000677357	1309.43	0.000527217	1309.43	0.00128	1309.43	0.00253	1309.43	0.00442	1309.43	0.00679	1309.43	0.01062
1309.91	-0.000121552	1309.91	0.0008726	1309.91	0.00129	1309.91	0.0013	1309.91	0.000657247	1309.91	0.000504494	1309.91	0.00127	1309.91	0.00251	1309.91	0.0044	1309.91	0.00677	1309.91	0.0106
1310.39	-0.000126521	1310.39	0.000873031	1310.39	0.00129	1310.39	0.00131	1310.39	0.000649946	1310.39	0.0004894	1310.39	0.00126	1310.39	0.00251	1310.39	0.00439	1310.39	0.00676	1310.39	0.01059
1310.88	-0.000128939	1310.88	0.000878808	1310.88	0.0013	1310.88	0.00131	1310.88	0.000659205	1310.88	0.000487078	1310.88	0.00127	1310.88	0.00252	1310.88	0.0044	1310.88	0.00677	1310.88	0.01059
1311.36	-0.000127282	1311.36	0.0008892	1311.36	0.00132	1311.36	0.00131	1311.36	0.000681638	1311.36	0.000495106	1311.36	0.00129	1311.36	0.00254	1311.36	0.00442	1311.36	0.00679	1311.36	0.01061
1311.84	-0.000120657	1311.84	0.000903079	1311.84	0.00134	1311.84	0.00132	1311.84	0.000708486	1311.84	0.00050655	1311.84	0.00131	1311.84	0.00257	1311.84	0.00445	1311.84	0.00681	1311.84	0.01063
1312.32	-0.000109494	1312.32	0.000918651	1312.32	0.00137	1312.32	0.00133	1312.32	0.000730424	1312.32	0.00051345	1312.32	0.00132	1312.32	0.00258	1312.32	0.00447	1312.32	0.00682	1312.32	0.01064
1312.8	-9.59125e-05	1312.8	0.000933992	1312.8	0.00139	1312.8	0.00134	1312.8	0.000741809	1312.8	0.000511394	1312.8	0.00132	1312.8	0.00259	1312.8	0.00449	1312.8	0.00683	1312.8	0.01064
1313.29	-8.28935e-05	1313.29	0.000947208	1313.29	0.00141	1313.29	0.00134	1313.29	0.000744132	1313.29	0.000502669	1313.29	0.00132	1313.29	0.00259	1313.29	0.00449	1313.29	0.00683	1313.29	0.01063
1313.77	-7.32532e-05	1313.77	0.000956804	1313.77	0.00142	1313.77	0.00135	1313.77	0.000743136	1313.77	0.00049348	1313.77	0.00131	1313.77	0.00258	1313.77	0.00449	1313.77	0.00683	1313.77	0.01062
1314.25	-6.92778e-05	1314.25	0.000962051	1314.25	0.00143	1314.25	0.00136	1314.25	0.000745227	1314.25	0.0004895	1314.25	0.0013	1314.25	0.00258	1314.25	0.0045	1314.25	0.00684	1314.25	0.01061
1314.73	-7.10336e-05	1314.73	0.000963546	1314.73	0.00144	1314.73	0.00136	1314.73	0.000753193	1314.73	0.000492718	1314.73	0.00131	1314.73	0.00259	1314.73	0.0045	1314.73	0.00685	1314.73	0.01062
1315.21	-7.71292e-05	1315.21	0.000963214	1315.21	0.00144	1315.21	0.00136	1315.21	0.000765076	1315.21	0.000500447	1315.21	0.00132	1315.21	0.00259	1315.21	0.00452	1315.21	0.00687	1315.21	0.01063
1315.7	-8.56762e-05	1315.7	0.000963413	1315.7	0.00144	1315.7	0.00136	1315.7	0.000775	1315.7	0.000506219	1315.7	0.00134	1315.7	0.0026	1315.7	0.00453	1315.7	0.00688	1315.7	0.01064
1316.18	-9.37923e-05	1316.18	0.0009667	1316.18	0.00144	1316.18	0.00136	1316.18	0.000777888	1316.18	0.000505422	1316.18	0.00135	1316.18	0.00261	1316.18	0.00454	1316.18	0.00688	1316.18	0.01065
1316.66	-9.99539e-05	1316.66	0.000974836	1316.66	0.00145	1316.66	0.00137	1316.66	0.000772577	1316.66	0.000497196	1316.66	0.00135	1316.66	0.0026	1316.66	0.00455	1316.66	0.00688	1316.66	0.01065
1317.14	-0.000103465	1317.14	0.000987423	1317.14	0.00146	1317.14	0.00138	1317.14	0.00076262	1317.14	0.000486382	1317.14	0.00134	1317.14	0.0026	1317.14	0.00455	1317.14	0.00687	1317.14	0.01065
1317.62	-0.000105022	1317.62	0.001	1317.62	0.00147	1317.62	0.0014	1317.62	0.000754488	1317.62	0.000480444	1317.62	0.00134	1317.62	0.0026	1317.62	0.00456	1317.62	0.00686	1317.62	0.01066
1318.11	-0.000105817	1318.11	0.00102	1318.11	0.00148	1318.11	0.00142	1318.11	0.000753425	1318.11	0.000485022	1318.11	0.00134	1318.11	0.0026	1318.11	0.00457	1318.11	0.00687	1318.11	0.01067
1318.59	-0.000107142	1318.59	0.00103	1318.59	0.00149	1318.59	0.00145	1318.59	0.000760097	1318.59	0.000500214	1318.59	0.00135	1318.59	0.00262	1318.59	0.00458	1318.59	0.00688	1318.59	0.01069
1319.07	-0.000109991	1319.07	0.00103	1319.07	0.0015	1319.07	0.00147	1319.07	0.000770055	1319.07	0.00052035	1319.07	0.00136	1319.07	0.00263	1319.07	0.0046	1319.07	0.0069	1319.07	0.01071
1319.55	-0.000114662	1319.55	0.00102	1319.55	0.0015	1319.55	0.00148	1319.55	0.000775731	1319.55	0.000536108	1319.55	0.00136	1319.55	0.00265	1319.55	0.0046	1319.55	0.00691	1319.55	0.01073
1320.04	-0.000120359	1320.04	0.00101	1320.04	0.0015	1320.04	0.00149	1320.04	0.000771416	1320.04	0.000540255	1320.04	0.00136	1320.04	0.00265	1320.04	0.00459	1320.04	0.0069	1320.04	0.01074
1320.52	-0.000126421	1320.52	0.000999478	1320.52	0.00149	1320.52	0.00148	1320.52	0.000756877	1320.52	0.000531132	1320.52	0.00134	1320.52	0.00265	1320.52	0.00456	1320.52	0.00689	1320.52	0.01073
1321	-0.000131688	1321	0.000989448	1321	0.00148	1321	0.00147	1321	0.000737195	1321	0.000513749	1321	0.00133	1321	0.00264	1321	0.00453	1321	0.00687	1321	0.01072
1321.48	-0.000135762	1321.48	0.000983969	1321.48	0.00147	1321.48	0.00146	1321.48	0.0007206	1321.48	0.00049703	1321.48	0.00132	1321.48	0.00263	1321.48	0.0045	1321.48	0.00686	1321.48	0.01071
1321.96	-0.000137849	1321.96	0.000983437	1321.96	0.00147	1321.96	0.00144	1321.96	0.000713498	1321.96	0.00048877	1321.96	0.00132	1321.96	0.00263	1321.96	0.00448	1321.96	0.00686	1321.96	0.01071
1322.45	-0.000138213	1322.45	0.000986393	1322.45	0.00147	1322.45	0.00143	1322.45	0.000717646	1322.45	0.000492054	1322.45	0.00133	1322.45	0.00264	1322.45	0.00449	1322.45	0.00686	1322.45	0.01072
1322.93	-0.000137087	1322.93	0.000990544	1322.93	0.00148	1322.93	0.00142	1322.93	0.000728864	1322.93	0.000504295	1322.93	0.00136	1322.93	0.00265	1322.93	0.0045	1322.93	0.00688	1322.93	0.01073
1323.41	-0.000135066	1323.41	0.000993898	1323.41	0.00149	1323.41	0.00141	1323.41	0.000739917	1323.41	0.000518824	1323.41	0.00137	1323.41	0.00266	1323.41	0.00451	1323.41	0.0069	1323.41	0.01074
1323.89	-0.000132913	1323.89	0.000995559	1323.89	0.00149	1323.89	0.00141	1323.89	0.000744729	1323.89	0.000529573	1323.89	0.00138	1323.89	0.00266	1323.89	0.00452	1323.89	0.00691	1323.89	0.01075
1324.38	-0.000131025	1324.38	0.000995858	1324.38	0.0015	1324.38	0.00141	1324.38	0.000741842	1324.38	0.000534118	1324.38	0.00139	1324.38	0.00265	1324.38	0.00453	1324.38	0.00691	1324.38	0.01075
1324.86	-0.000129733	1324.86	0.000996157	1324.86	0.0015	1324.86	0.00141	1324.86	0.000735336	1324.86	0.000534848	1324.86	0.00138	1324.86	0.00263	1324.86	0.00453	1324.86	0.00692	1324.86	0.01075
1325.34	-0.000128905	1325.34	0.000997817	1325.34	0.00149	1325.34	0.00142	1325.34	0.000731885	1325.34	0.000537137	1325.34	0.00137	1325.34	0.00262	1325.34	0.00454	1325.34	0.00692	1325.34	0.01075
1325.82	-0.000128077	1325.82	0.001	1325.82	0.00149	1325.82	0.00143	1325.82	0.000737261	1325.82	0.000545165	1325.82	0.00137	1325.82	0.00262	1325.82	0.00455	1325.82	0.00694	1325.82	0.01076
1326.3	-0.00012715	1326.3	0.00101	1326.3	0.00149	1326.3	0.00144	1326.3	0.000752596	1326.3	0.000559464	1326.3	0.00138	1326.3	0.00262	1326.3	0.00457	1326.3	0.00696	1326.3	0.01077
1326.79	-0.000125262	1326.79	0.00101	1326.79	0.00148	1326.79	0.00144	1326.79	0.00077344	1326.79	0.000575986	1326.79	0.00139	1326.79	0.00264	1326.79	0.00458	1326.79	0.00699	1326.79	0.0108
1327.27	-0.000123042	1327.27	0.00102	1327.27	0.00148	1327.27	0.00144	1327.27	0.000792029	1327.27	0.000587698	1327.27	0.0014	1327.27	0.00266	1327.27	0.0046	1327.27	0.00702	1327.27	0.01082
1327.75	-0.000120459	1327.75	0.00103	1327.75	0.00148	1327.75	0.00144	1327.75	0.000803083	1327.75	0.000591016	1327.75	0.0014	1327.75	0.00267	1327.75	0.0046	1327.75	0.00703	1327.75	0.01084
1328.23	-0.000118372	1328.23	0.00104	1328.23	0.00148	1328.23	0.00144	1328.23	0.000805373	1328.23	0.000586238	1328.23	0.00139	1328.23	0.00268	1328.23	0.00459	1328.23	0.00703	1328.23	0.01085
1328.71	-0.000117246	1328.71	0.00105	1328.71	0.00148	1328.71	0.00144	1328.71	0.000803282	1328.71	0.000579105	1328.71	0.00138	1328.71	0.00269	1328.71	0.00458	1328.71	0.00703	1328.71	0.01086
1329.2	-0.000117345	1329.2	0.00106	1329.2	0.0015	1329.2	0.00145	1329.2	0.000804178	1329.2	0.000577479	1329.2	0.00137	1329.2	0.00271	1329.2	0.00458	1329.2	0.00703	1329.2	0.01087
1329.68	-0.000118173	1329.68	0.00107	1329.68	0.00151	1329.68	0.00146	1329.68	0.000814502	1329.68	0.000587367	1329.68	0.00138	1329.68	0.00273	1329.68	0.00459	1329.68	0.00704	1329.68	0.01089
1330.16	-0.000119101	1330.16	0.00108	1330.16	0.00153	1330.16	0.00148	1330.16	0.000835383	1330.16	0.000609298	1330.16	0.0014	1330.16	0.00276	1330.16	0.00461	1330.16	0.00706	1330.16	0.01092
1330.64	-0.000119101	1330.64	0.0011	1330.64	0.00155	1330.64	0.0015	1330.64	0.000862274	1330.64	0.000637967	1330.64	0.00143	1330.64	0.00279	1330.64	0.00465	1330.64	0.00709	1330.64	0.01095
1331.12	-0.000117676	1331.12	0.00111	1331.12	0.00157	1331.12	0.00152	1331.12	0.000886909	1331.12	0.000664448	1331.12	0.00146	1331.12	0.00281	1331.12	0.00469	1331.12	0.00711	1331.12	0.01098
1331.61	-0.000114596	1331.61	0.00112	1331.61	0.00159	1331.61	0.00153	1331.61	0.000901419	1331.61	0.000681373	1331.61	0.00148	1331.61	0.00282	1331.61	0.00472	1331.61	0.00713	1331.61	0.011
1332.09	-0.000110422	1332.09	0.00113	1332.09	0.00161	1332.09	0.00155	1332.09	0.000902348	1332.09	0.000685421	1332.09	0.0015	1332.09	0.00283	1332.09	0.00474	1332.09	0.00714	1332.09	0.01101
1332.57	-0.000106413	1332.57	0.00114	1332.57	0.00162	1332.57	0.00156	1332.57	0.000892387	1332.57	0.00068051	1332.57	0.0015	1332.57	0.00282	1332.57	0.00476	1332.57	0.00714	1332.57	0.01101
1333.05	-0.000103598	1333.05	0.00114	1333.05	0.00163	1333.05	0.00157	1333.05	0.000878609	1333.05	0.000673806	1333.05	0.00151	1333.05	0.00282	1333.05	0.00477	1333.05	0.00714	1333.05	0.01101
1333.54	-0.000102538	1333.54	0.00115	1333.54	0.00164	1333.54	0.00158	1333.54	0.000868781	1333.54	0.000672977	1333.54	0.00152	1333.54	0.00283	1333.54	0.00479	1333.54	0.00715	1333.54	0.01102
1334.02	-0.000103697	1334.02	0.00116	1334.02	0.00165	1334.02	0.00159	1334.02	0.00086742	1334.02	0.000681207	1334.02	0.00154	1334.02	0.00285	1334.02	0.00482	1334.02	0.00717	1334.02	0.01104
1334.5	-0.000106413	1334.5	0.00116	1334.5	0.00165	1334.5	0.0016	1334.5	0.000874492	1334.5	0.00069707	1334.5	0.00155	1334.5	0.00287	1334.5	0.00484	1334.5	0.00719	1334.5	0.01107
1334.98	-0.000109859	1334.98	0.00117	1334.98	0.00166	1334.98	0.00162	1334.98	0.00088671	1334.98	0.000715356	1334.98	0.00157	1334.98	0.00289	1334.98	0.00487	1334.98	0.00722	1334.98	0.01109
1335.46	-0.000113006	1335.46	0.00118	1335.46	0.00167	1335.46	0.00163	1335.46	0.000899626	1335.46	0.000730491	1335.46	0.00158	1335.46	0.00291	1335.46	0.00489	1335.46	0.00724	1335.46	0.01112
1335.94	-0.000115225	1335.94	0.00119	1335.94	0.00168	1335.94	0.00165	1335.94	0.000911014	1335.94	0.000740049	1335.94	0.00158	1335.94	0.00292	1335.94	0.0049	1335.94	0.00725	1335.94	0.01115
1336.43	-0.000116219	1336.43	0.0012	1336.43	0.0017	1336.43	0.00167	1336.43	0.000922403	1336.43	0.000746157	1336.43	0.00158	1336.43	0.00293	1336.43	0.00492	1336.43	0.00726	1336.43	0.01117
1336.91	-0.000115755	1336.91	0.00122	1336.91	0.00172	1336.91	0.00169	1336.91	0.000937146	1336.91	0.000753691	1336.91	0.00158	1336.91	0.00295	1336.91	0.00494	1336.91	0.00728	1336.91	0.01119
1337.39	-0.000114695	1337.39	0.00124	1337.39	0.00175	1337.39	0.00171	1337.39	0.000957934	1337.39	0.000767134	1337.39	0.0016	1337.39	0.00297	1337.39	0.00496	1337.39	0.00731	1337.39	0.01122
1337.87	-0.000113403	1337.87	0.00125	1337.87	0.00177	1337.87	0.00173	1337.87	0.000984235	1337.87	0.000787747	1337.87	0.00163	1337.87	0.00301	1337.87	0.005	1337.87	0.00734	1337.87	0.01125
1338.36	-0.000112707	1338.36	0.00127	1338.36	0.0018	1338.36	0.00174	1338.36	0.00101	1338.36	0.000811415	1338.36	0.00166	1338.36	0.00305	1338.36	0.00504	1338.36	0.00738	1338.36	0.01129
1338.84	-0.000112707	1338.84	0.00127	1338.84	0.00181	1338.84	0.00175	1338.84	0.00103	1338.84	0.000831632	1338.84	0.00169	1338.84	0.00308	1338.84	0.00507	1338.84	0.00742	1338.84	0.01131
1339.32	-0.000113834	1339.32	0.00128	1339.32	0.00182	1339.32	0.00175	1339.32	0.00104	1339.32	0.000842122	1339.32	0.0017	1339.32	0.00311	1339.32	0.00509	1339.32	0.00744	1339.32	0.01133
1339.8	-0.000115689	1339.8	0.00127	1339.8	0.00181	1339.8	0.00174	1339.8	0.00103	1339.8	0.000841425	1339.8	0.0017	1339.8	0.00311	1339.8	0.00508	1339.8	0.00744	1339.8	0.01133
1340.28	-0.000118802	1340.28	0.00126	1340.28	0.0018	1340.28	0.00173	1340.28	0.00101	1340.28	0.000833391	1340.28	0.00168	1340.28	0.0031	1340.28	0.00506	1340.28	0.00744	1340.28	0.01132
1340.77	-0.000123506	1340.77	0.00124	1340.77	0.00177	1340.77	0.00172	1340.77	0.000990943	1340.77	0.000824926	1340.77	0.00166	1340.77	0.00309	1340.77	0.00503	1340.77	0.00743	1340.77	0.01131
1341.25	-0.000129965	1341.25	0.00122	1341.25	0.00175	1341.25	0.0017	1341.25	0.0009756	1341.25	0.000822104	1341.25	0.00165	1341.25	0.00307	1341.25	0.00501	1341.25	0.00742	1341.25	0.0113
1341.73	-0.000138114	1341.73	0.0012	1341.73	0.00173	1341.73	0.00168	1341.73	0.000968162	1341.73	0.000826221	1341.73	0.00165	1341.73	0.00307	1341.73	0.00499	1341.73	0.00742	1341.73	0.01131
1342.21	-0.000146891	1342.21	0.00119	1342.21	0.00171	1342.21	0.00167	1342.21	0.000967464	1342.21	0.000834852	1342.21	0.00166	1342.21	0.00306	1342.21	0.00498	1342.21	0.00743	1342.21	0.01131
1342.69	-0.000155073	1342.69	0.00118	1342.69	0.0017	1342.69	0.00166	1342.69	0.000969191	1342.69	0.000842255	1342.69	0.00167	1342.69	0.00306	1342.69	0.00498	1342.69	0.00743	1342.69	0.01132
1343.18	-0.000161664	1343.18	0.00117	1343.18	0.00169	1343.18	0.00166	1343.18	0.000970154	1343.18	0.000844811	1343.18	0.00167	1343.18	0.00306	1343.18	0.00498	1343.18	0.00743	1343.18	0.01133
1343.66	-0.000165539	1343.66	0.00117	1343.66	0.00169	1343.66	0.00167	1343.66	0.000970221	1343.66	0.000842122	1343.66	0.00168	1343.66	0.00305	1343.66	0.00499	1343.66	0.00743	1343.66	0.01133
1344.14	-0.000166897	1344.14	0.00118	1344.14	0.00171	1344.14	0.00168	1344.14	0.000972545	1344.14	0.000838139	1344.14	0.00168	1344.14	0.00305	1344.14	0.005	1344.14	0.00743	1344.14	0.01133
1344.62	-0.000165374	1344.62	0.00119	1344.62	0.00173	1344.62	0.0017	1344.62	0.000982109	1344.62	0.000839732	1344.62	0.00168	1344.62	0.00306	1344.62	0.00501	1344.62	0.00744	1344.62	0.01134
1345.11	-0.000162227	1345.11	0.00121	1345.11	0.00175	1345.11	0.00172	1345.11	0.001	1345.11	0.000851418	1345.11	0.0017	1345.11	0.00307	1345.11	0.00503	1345.11	0.00745	1345.11	0.01136
1345.59	-0.000158617	1345.59	0.00124	1345.59	0.00178	1345.59	0.00174	1345.59	0.00103	1345.59	0.000874027	1345.59	0.00172	1345.59	0.00309	1345.59	0.00507	1345.59	0.00748	1345.59	0.01138
1346.07	-0.000155768	1346.07	0.00126	1346.07	0.0018	1346.07	0.00176	1346.07	0.00107	1346.07	0.000903411	1346.07	0.00175	1346.07	0.00312	1346.07	0.0051	1346.07	0.00751	1346.07	0.01142
1346.55	-0.00015494	1346.55	0.00128	1346.55	0.00182	1346.55	0.00178	1346.55	0.0011	1346.55	0.000932132	1346.55	0.00178	1346.55	0.00315	1346.55	0.00513	1346.55	0.00755	1346.55	0.01145
1347.03	-0.00015653	1347.03	0.00129	1347.03	0.00184	1347.03	0.00178	1347.03	0.00112	1347.03	0.000953949	1347.03	0.0018	1347.03	0.00316	1347.03	0.00515	1347.03	0.00757	1347.03	0.01147
1347.52	-0.000160836	1347.52	0.0013	1347.52	0.00184	1347.52	0.00179	1347.52	0.00112	1347.52	0.000966136	1347.52	0.00182	1347.52	0.00317	1347.52	0.00516	1347.52	0.00759	1347.52	0.01149
1348	-0.000166765	1348	0.0013	1348	0.00185	1348	0.00178	1348	0.00113	1348	0.00097125	1348	0.00183	1348	0.00317	1348	0.00516	1348	0.0076	1348	0.0115
1348.48	-0.000172925	1348.48	0.0013	1348.48	0.00185	1348.48	0.00178	1348.48	0.00113	1348.48	0.000975069	1348.48	0.00183	1348.48	0.00317	1348.48	0.00517	1348.48	0.00761	1348.48	0.01152
1348.96	-0.000177165	1348.96	0.0013	1348.96	0.00185	1348.96	0.00178	1348.96	0.00113	1348.96	0.000983371	1348.96	0.00185	1348.96	0.00318	1348.96	0.00518	1348.96	0.00763	1348.96	0.01154
1349.44	-0.000178125	1349.44	0.0013	1349.44	0.00185	1349.44	0.00177	1349.44	0.00114	1349.44	0.000998149	1349.44	0.00187	1349.44	0.0032	1349.44	0.0052	1349.44	0.00766	1349.44	0.01157
1349.93	-0.000174648	1349.93	0.0013	1349.93	0.00186	1349.93	0.00177	1349.93	0.00116	1349.93	0.00102	1349.93	0.00189	1349.93	0.00323	1349.93	0.00522	1349.93	0.00769	1349.93	0.0116
1350.41	-0.000166533	1350.41	0.0013	1350.41	0.00186	1350.41	0.00178	1350.41	0.00119	1350.41	0.00104	1350.41	0.00192	1350.41	0.00326	1350.41	0.00524	1350.41	0.00772	1350.41	0.01163
1350.89	-0.000154609	1350.89	0.00131	1350.89	0.00187	1350.89	0.00179	1350.89	0.00121	1350.89	0.00105	1350.89	0.00194	1350.89	0.00329	1350.89	0.00526	1350.89	0.00775	1350.89	0.01167
1351.37	-0.000140399	1351.37	0.00131	1351.37	0.00189	1351.37	0.0018	1351.37	0.00122	1351.37	0.00105	1351.37	0.00195	1351.37	0.00331	1351.37	0.00527	1351.37	0.00777	1351.37	0.01169
1351.86	-0.000125626	1351.86	0.00132	1351.86	0.0019	1351.86	0.00182	1351.86	0.00123	1351.86	0.00106	1351.86	0.00196	1351.86	0.00332	1351.86	0.00528	1351.86	0.00778	1351.86	0.01172
1352.34	-0.000112244	1352.34	0.00134	1352.34	0.00192	1352.34	0.00184	1352.34	0.00124	1352.34	0.00106	1352.34	0.00197	1352.34	0.00334	1352.34	0.0053	1352.34	0.0078	1352.34	0.01175
1352.82	-0.000101345	1352.82	0.00135	1352.82	0.00194	1352.82	0.00186	1352.82	0.00126	1352.82	0.00108	1352.82	0.00198	1352.82	0.00336	1352.82	0.00533	1352.82	0.00782	1352.82	0.01178
1353.3	-9.3958e-05	1353.3	0.00136	1353.3	0.00196	1353.3	0.00189	1353.3	0.00129	1353.3	0.0011	1353.3	0.00201	1353.3	0.00339	1353.3	0.00537	1353.3	0.00785	1353.3	0.01182
1353.78	-9.03803e-05	1353.78	0.00137	1353.78	0.00197	1353.78	0.00191	1353.78	0.00131	1353.78	0.00113	1353.78	0.00204	1353.78	0.00342	1353.78	0.00542	1353.78	0.00789	1353.78	0.01186
1354.27	-9.06453e-05	1354.27	0.00138	1354.27	0.00199	1354.27	0.00193	1354.27	0.00133	1354.27	0.00115	1354.27	0.00206	1354.27	0.00345	1354.27	0.00547	1354.27	0.00793	1354.27	0.01189
1354.75	-9.46868e-05	1354.75	0.00139	1354.75	0.002	1354.75	0.00195	1354.75	0.00134	1354.75	0.00117	1354.75	0.00208	1354.75	0.00347	1354.75	0.0055	1354.75	0.00796	1354.75	0.01191
1355.23	-0.000101445	1355.23	0.00138	1355.23	0.002	1355.23	0.00196	1355.23	0.00134	1355.23	0.00117	1355.23	0.00208	1355.23	0.00348	1355.23	0.00552	1355.23	0.00798	1355.23	0.01192
1355.71	-0.000110322	1355.71	0.00138	1355.71	0.002	1355.71	0.00196	1355.71	0.00133	1355.71	0.00117	1355.71	0.00208	1355.71	0.00348	1355.71	0.00554	1355.71	0.008	1355.71	0.01192
1356.19	-0.000120028	1356.19	0.00137	1356.19	0.00199	1356.19	0.00195	1356.19	0.00132	1356.19	0.00116	1356.19	0.00207	1356.19	0.00348	1356.19	0.00554	1356.19	0.008	1356.19	0.01192
1356.68	-0.00013023	1356.68	0.00137	1356.68	0.00198	1356.68	0.00195	1356.68	0.00131	1356.68	0.00116	1356.68	0.00207	1356.68	0.00348	1356.68	0.00554	1356.68	0.00801	1356.68	0.01193
1357.16	-0.000139538	1357.16	0.00136	1357.16	0.00197	1357.16	0.00194	1357.16	0.00131	1357.16	0.00116	1357.16	0.00208	1357.16	0.00349	1357.16	0.00555	1357.16	0.00803	1357.16	0.01195
1357.64	-0.00014772	1357.64	0.00136	1357.64	0.00197	1357.64	0.00193	1357.64	0.00132	1357.64	0.00117	1357.64	0.00209	1357.64	0.0035	1357.64	0.00556	1357.64	0.00805	1357.64	0.01197
1358.12	-0.000154145	1358.12	0.00136	1358.12	0.00196	1358.12	0.00193	1358.12	0.00132	1358.12	0.00118	1358.12	0.0021	1358.12	0.00351	1358.12	0.00557	1358.12	0.00806	1358.12	0.012
1358.61	-0.000158915	1358.61	0.00137	1358.61	0.00197	1358.61	0.00192	1358.61	0.00132	1358.61	0.00118	1358.61	0.0021	1358.61	0.00351	1358.61	0.00558	1358.61	0.00807	1358.61	0.01202
1359.09	-0.000162128	1359.09	0.00138	1359.09	0.00197	1359.09	0.00193	1359.09	0.00132	1359.09	0.00117	1359.09	0.0021	1359.09	0.00351	1359.09	0.00558	1359.09	0.00808	1359.09	0.01204
1359.57	-0.000163983	1359.57	0.00139	1359.57	0.00199	1359.57	0.00193	1359.57	0.00132	1359.57	0.00117	1359.57	0.0021	1359.57	0.0035	1359.57	0.00558	1359.57	0.00808	1359.57	0.01206
1360.05	-0.000164811	1360.05	0.0014	1360.05	0.002	1360.05	0.00194	1360.05	0.00131	1360.05	0.00116	1360.05	0.0021	1360.05	0.0035	1360.05	0.00559	1360.05	0.00808	1360.05	0.01207
1360.53	-0.000164744	1360.53	0.00141	1360.53	0.00202	1360.53	0.00195	1360.53	0.00132	1360.53	0.00117	1360.53	0.00211	1360.53	0.0035	1360.53	0.00561	1360.53	0.00809	1360.53	0.01209
1361.02	-0.000164082	1361.02	0.00142	1361.02	0.00203	1361.02	0.00196	1361.02	0.00133	1361.02	0.00118	1361.02	0.00213	1361.02	0.00352	1361.02	0.00564	1361.02	0.00811	1361.02	0.01212
1361.5	-0.000162625	1361.5	0.00142	1361.5	0.00205	1361.5	0.00196	1361.5	0.00135	1361.5	0.0012	1361.5	0.00214	1361.5	0.00354	1361.5	0.00566	1361.5	0.00814	1361.5	0.01214
1361.98	-0.000160505	1361.98	0.00142	1361.98	0.00205	1361.98	0.00196	1361.98	0.00136	1361.98	0.00122	1361.98	0.00216	1361.98	0.00356	1361.98	0.00568	1361.98	0.00816	1361.98	0.01216
1362.46	-0.000157292	1362.46	0.0014	1362.46	0.00204	1362.46	0.00195	1362.46	0.00135	1362.46	0.00122	1362.46	0.00216	1362.46	0.00357	1362.46	0.00569	1362.46	0.00816	1362.46	0.01216
1362.94	-0.000152754	1362.94	0.00138	1362.94	0.00202	1362.94	0.00193	1362.94	0.00133	1362.94	0.00121	1362.94	0.00214	1362.94	0.00356	1362.94	0.00567	1362.94	0.00815	1362.94	0.01215
1363.43	-0.000147984	1363.43	0.00136	1363.43	0.00199	1363.43	0.0019	1363.43	0.00131	1363.43	0.0012	1363.43	0.00212	1363.43	0.00354	1363.43	0.00564	1363.43	0.00814	1363.43	0.01212
1363.91	-0.00014391	1363.91	0.00133	1363.91	0.00196	1363.91	0.00188	1363.91	0.00129	1363.91	0.00118	1363.91	0.00209	1363.91	0.00352	1363.91	0.00561	1363.91	0.00812	1363.91	0.01209
1364.39	-0.000141824	1364.39	0.00132	1364.39	0.00193	1364.39	0.00186	1364.39	0.00127	1364.39	0.00117	1364.39	0.00207	1364.39	0.00351	1364.39	0.00559	1364.39	0.0081	1364.39	0.01206
1364.87	-0.000141989	1364.87	0.00131	1364.87	0.0019	1364.87	0.00184	1364.87	0.00127	1364.87	0.00116	1364.87	0.00207	1364.87	0.0035	1364.87	0.00558	1364.87	0.0081	1364.87	0.01205
1365.35	-0.000143281	1365.35	0.00131	1365.35	0.00188	1365.35	0.00184	1365.35	0.00127	1365.35	0.00117	1365.35	0.00207	1365.35	0.0035	1365.35	0.00558	1365.35	0.00811	1365.35	0.01205
1365.84	-0.000144175	1365.84	0.00131	1365.84	0.00187	1365.84	0.00184	1365.84	0.00128	1365.84	0.00117	1365.84	0.00207	1365.84	0.00351	1365.84	0.00558	1365.84	0.00812	1365.84	0.01205
1366.32	-0.000143944	1366.32	0.00132	1366.32	0.00186	1366.32	0.00185	1366.32	0.00129	1366.32	0.00117	1366.32	0.00207	1366.32	0.00351	1366.32	0.00559	1366.32	0.00813	1366.32	0.01206
1366.8	-0.000142089	1366.8	0.00133	1366.8	0.00186	1366.8	0.00185	1366.8	0.00129	1366.8	0.00117	1366.8	0.00207	1366.8	0.00352	1366.8	0.00559	1366.8	0.00814	1366.8	0.01207
1367.28	-0.000139439	1367.28	0.00134	1367.28	0.00186	1367.28	0.00186	1367.28	0.00128	1367.28	0.00116	1367.28	0.00206	1367.28	0.00351	1367.28	0.00559	1367.28	0.00815	1367.28	0.01207
1367.77	-0.000136756	1367.77	0.00135	1367.77	0.00186	1367.77	0.00187	1367.77	0.00128	1367.77	0.00115	1367.77	0.00205	1367.77	0.00351	1367.77	0.00559	1367.77	0.00816	1367.77	0.01209
1368.25	-0.000135298	1368.25	0.00135	1368.25	0.00186	1368.25	0.00187	1368.25	0.00128	1368.25	0.00114	1368.25	0.00204	1368.25	0.00352	1368.25	0.0056	1368.25	0.00817	1368.25	0.0121
1368.73	-0.000136391	1368.73	0.00135	1368.73	0.00185	1368.73	0.00186	1368.73	0.00129	1368.73	0.00114	1368.73	0.00204	1368.73	0.00352	1368.73	0.00561	1368.73	0.00818	1368.73	0.01212
1369.21	-0.000140863	1369.21	0.00134	1369.21	0.00184	1369.21	0.00184	1369.21	0.00129	1369.21	0.00114	1369.21	0.00204	1369.21	0.00352	1369.21	0.00562	1369.21	0.00818	1369.21	0.01214
1369.69	-0.000149608	1369.69	0.00133	1369.69	0.00183	1369.69	0.00181	1369.69	0.0013	1369.69	0.00113	1369.69	0.00204	1369.69	0.00352	1369.69	0.00562	1369.69	0.00818	1369.69	0.01214
1370.18	-0.000162161	1370.18	0.00131	1370.18	0.00182	1370.18	0.00179	1370.18	0.00129	1370.18	0.00111	1370.18	0.00203	1370.18	0.00351	1370.18	0.00561	1370.18	0.00817	1370.18	0.01213
1370.66	-0.000178423	1370.66	0.0013	1370.66	0.0018	1370.66	0.00176	1370.66	0.00127	1370.66	0.00109	1370.66	0.00201	1370.66	0.00349	1370.66	0.00559	1370.66	0.00815	1370.66	0.01211
1371.14	-0.000196639	1371.14	0.00129	1371.14	0.00179	1371.14	0.00174	1371.14	0.00125	1371.14	0.00106	1371.14	0.00198	1371.14	0.00346	1371.14	0.00557	1371.14	0.00813	1371.14	0.01208
1371.62	-0.000215152	1371.62	0.00129	1371.62	0.00179	1371.62	0.00173	1371.62	0.00123	1371.62	0.00104	1371.62	0.00196	1371.62	0.00343	1371.62	0.00555	1371.62	0.00811	1371.62	0.01205
1372.1	-0.000232042	1372.1	0.0013	1372.1	0.00179	1372.1	0.00172	1372.1	0.00121	1372.1	0.00102	1372.1	0.00194	1372.1	0.00342	1372.1	0.00554	1372.1	0.0081	1372.1	0.01203
1372.59	-0.000245752	1372.59	0.00132	1372.59	0.00179	1372.59	0.00172	1372.59	0.0012	1372.59	0.00102	1372.59	0.00193	1372.59	0.00341	1372.59	0.00554	1372.59	0.0081	1372.59	0.01202
1373.07	-0.000254428	1373.07	0.00134	1373.07	0.00179	1373.07	0.00172	1373.07	0.0012	1373.07	0.00103	1373.07	0.00192	1373.07	0.00341	1373.07	0.00555	1373.07	0.00811	1373.07	0.01203
1373.55	-0.000256779	1373.55	0.00136	1373.55	0.00179	1373.55	0.00172	1373.55	0.00119	1373.55	0.00103	1373.55	0.00191	1373.55	0.0034	1373.55	0.00555	1373.55	0.00811	1373.55	0.01203
1374.03	-0.000252209	1374.03	0.00137	1374.03	0.00179	1374.03	0.00171	1374.03	0.00118	1374.03	0.00103	1374.03	0.00189	1374.03	0.00339	1374.03	0.00553	1374.03	0.0081	1374.03	0.01203
1374.52	-0.000241281	1374.52	0.00136	1374.52	0.00178	1374.52	0.0017	1374.52	0.00117	1374.52	0.00101	1374.52	0.00186	1374.52	0.00336	1374.52	0.00551	1374.52	0.00808	1374.52	0.01201
1375	-0.000226545	1375	0.00134	1375	0.00176	1375	0.00168	1375	0.00114	1375	0.000982574	1375	0.00182	1375	0.00333	1375	0.00547	1375	0.00805	1375	0.01198
1375.48	-0.000211443	1375.48	0.00132	1375.48	0.00174	1375.48	0.00166	1375.48	0.00111	1375.48	0.000948104	1375.48	0.00178	1375.48	0.00329	1375.48	0.00543	1375.48	0.00802	1375.48	0.01194
1375.96	-0.000199289	1375.96	0.00128	1375.96	0.00172	1375.96	0.00164	1375.96	0.00109	1375.96	0.000914202	1375.96	0.00174	1375.96	0.00325	1375.96	0.00539	1375.96	0.00799	1375.96	0.0119
1376.44	-0.000191969	1376.44	0.00125	1376.44	0.0017	1376.44	0.00161	1376.44	0.00108	1376.44	0.000883523	1376.44	0.00172	1376.44	0.00323	1376.44	0.00537	1376.44	0.00797	1376.44	0.01186
1376.92	-0.000189187	1376.92	0.00121	1376.92	0.00168	1376.92	0.00159	1376.92	0.00106	1376.92	0.000855136	1376.92	0.0017	1376.92	0.00321	1376.92	0.00535	1376.92	0.00795	1376.92	0.01183
1377.41	-0.00019038	1377.41	0.00118	1377.41	0.00166	1377.41	0.00156	1377.41	0.00104	1377.41	0.000825524	1377.41	0.00167	1377.41	0.00319	1377.41	0.00533	1377.41	0.00794	1377.41	0.01181
1377.89	-0.000194354	1377.89	0.00115	1377.89	0.00164	1377.89	0.00154	1377.89	0.00102	1377.89	0.000792228	1377.89	0.00164	1377.89	0.00316	1377.89	0.00531	1377.89	0.00792	1377.89	0.01177
1378.37	-0.000199885	1378.37	0.00112	1378.37	0.00161	1378.37	0.00152	1378.37	0.000991109	1378.37	0.00075545	1378.37	0.00161	1378.37	0.00314	1378.37	0.00528	1378.37	0.00789	1378.37	0.01174
1378.85	-0.000206012	1378.85	0.0011	1378.85	0.0016	1378.85	0.00151	1378.85	0.000959727	1378.85	0.000719538	1378.85	0.00157	1378.85	0.00311	1378.85	0.00525	1378.85	0.00787	1378.85	0.01171
1379.34	-0.000210979	1379.34	0.00109	1379.34	0.00158	1379.34	0.0015	1379.34	0.000933062	1379.34	0.000690499	1379.34	0.00154	1379.34	0.00309	1379.34	0.00523	1379.34	0.00786	1379.34	0.01169
1379.82	-0.000213099	1379.82	0.00108	1379.82	0.00157	1379.82	0.00149	1379.82	0.000916294	1379.82	0.000672977	1379.82	0.00151	1379.82	0.00309	1379.82	0.00521	1379.82	0.00785	1379.82	0.01168
1380.3	-0.000211112	1380.3	0.00108	1380.3	0.00156	1380.3	0.00149	1380.3	0.000910284	1380.3	0.000667169	1380.3	0.0015	1380.3	0.00309	1380.3	0.0052	1380.3	0.00786	1380.3	0.01168
1380.78	-0.000203826	1380.78	0.00107	1380.78	0.00156	1380.78	0.00148	1380.78	0.000911313	1380.78	0.000669293	1380.78	0.00149	1380.78	0.0031	1380.78	0.0052	1380.78	0.00787	1380.78	0.01169
1381.26	-0.000192135	1381.26	0.00107	1381.26	0.00155	1381.26	0.00148	1381.26	0.000912774	1381.26	0.000672479	1381.26	0.00149	1381.26	0.0031	1381.26	0.00521	1381.26	0.00788	1381.26	0.0117
1381.75	-0.000177397	1381.75	0.00107	1381.75	0.00155	1381.75	0.00147	1381.75	0.000909354	1381.75	0.000670985	1381.75	0.00149	1381.75	0.0031	1381.75	0.00521	1381.75	0.00789	1381.75	0.01171
1382.23	-0.000162492	1382.23	0.00106	1382.23	0.00154	1382.23	0.00146	1382.23	0.000899294	1382.23	0.000662656	1382.23	0.00147	1382.23	0.00308	1382.23	0.0052	1382.23	0.00789	1382.23	0.01171
1382.71	-0.000150369	1382.71	0.00106	1382.71	0.00154	1382.71	0.00146	1382.71	0.00088495	1382.71	0.000649084	1382.71	0.00146	1382.71	0.00306	1382.71	0.00519	1382.71	0.00789	1382.71	0.01171
1383.19	-0.000143579	1383.19	0.00107	1383.19	0.00155	1383.19	0.00146	1383.19	0.000871438	1383.19	0.000635213	1383.19	0.00145	1383.19	0.00304	1383.19	0.00519	1383.19	0.00789	1383.19	0.0117
1383.67	-0.000142851	1383.67	0.00108	1383.67	0.00155	1383.67	0.00146	1383.67	0.000862971	1383.67	0.000625026	1383.67	0.00144	1383.67	0.00303	1383.67	0.00519	1383.67	0.00788	1383.67	0.0117
1384.16	-0.000147322	1384.16	0.00109	1384.16	0.00157	1384.16	0.00146	1384.16	0.000860448	1384.16	0.00061975	1384.16	0.00144	1384.16	0.00302	1384.16	0.00519	1384.16	0.00789	1384.16	0.01171
1384.64	-0.000154708	1384.64	0.0011	1384.64	0.00158	1384.64	0.00147	1384.64	0.000860614	1384.64	0.000616996	1384.64	0.00144	1384.64	0.00302	1384.64	0.0052	1384.64	0.0079	1384.64	0.01172
1385.12	-0.000162393	1385.12	0.00111	1385.12	0.0016	1385.12	0.00148	1385.12	0.000857493	1385.12	0.000611488	1385.12	0.00144	1385.12	0.00301	1385.12	0.0052	1385.12	0.0079	1385.12	0.01173
1385.6	-0.000167858	1385.6	0.00112	1385.6	0.00161	1385.6	0.00149	1385.6	0.000846372	1385.6	0.000599012	1385.6	0.00144	1385.6	0.00301	1385.6	0.0052	1385.6	0.00789	1385.6	0.01174
1386.09	-0.000169779	1386.09	0.00112	1386.09	0.00161	1386.09	0.00149	1386.09	0.000825225	1386.09	0.000578077	1386.09	0.00142	1386.09	0.00299	1386.09	0.00519	1386.09	0.00788	1386.09	0.01174
1386.57	-0.00016746	1386.57	0.00111	1386.57	0.00161	1386.57	0.0015	1386.57	0.00079734	1386.57	0.000551999	1386.57	0.0014	1386.57	0.00298	1386.57	0.00517	1386.57	0.00787	1386.57	0.01174
1387.05	-0.000162161	1387.05	0.00109	1387.05	0.0016	1387.05	0.00149	1387.05	0.000768959	1387.05	0.000526554	1387.05	0.00138	1387.05	0.00296	1387.05	0.00515	1387.05	0.00785	1387.05	0.01174
1387.53	-0.000155801	1387.53	0.00108	1387.53	0.00159	1387.53	0.00149	1387.53	0.000745825	1387.53	0.000506583	1387.53	0.00136	1387.53	0.00294	1387.53	0.00514	1387.53	0.00785	1387.53	0.01174
1388.01	-0.00015186	1388.01	0.00106	1388.01	0.00157	1388.01	0.00147	1388.01	0.000729993	1388.01	0.000492817	1388.01	0.00135	1388.01	0.00293	1388.01	0.00514	1388.01	0.00785	1388.01	0.01175
1388.5	-0.000153417	1388.5	0.00105	1388.5	0.00154	1388.5	0.00145	1388.5	0.000718476	1388.5	0.000480875	1388.5	0.00134	1388.5	0.00292	1388.5	0.00514	1388.5	0.00785	1388.5	0.01177
1388.98	-0.000161664	1388.98	0.00104	1388.98	0.00152	1388.98	0.00143	1388.98	0.000705732	1388.98	0.000464755	1388.98	0.00132	1388.98	0.00291	1388.98	0.00515	1388.98	0.00785	1388.98	0.01177
1389.46	-0.000176237	1389.46	0.00104	1389.46	0.0015	1389.46	0.00142	1389.46	0.000688375	1389.46	0.000441172	1389.46	0.0013	1389.46	0.00289	1389.46	0.00514	1389.46	0.00784	1389.46	0.01177
1389.94	-0.000195281	1389.94	0.00104	1389.94	0.00149	1389.94	0.0014	1389.94	0.000666439	1389.94	0.000411222	1389.94	0.00127	1389.94	0.00286	1389.94	0.00513	1389.94	0.00783	1389.94	0.01176
1390.42	-0.000215483	1390.42	0.00105	1390.42	0.00149	1390.42	0.00139	1390.42	0.000644372	1390.42	0.000380313	1390.42	0.00124	1390.42	0.00284	1390.42	0.00512	1390.42	0.00781	1390.42	0.01175
1390.91	-0.000234062	1390.91	0.00105	1390.91	0.00149	1390.91	0.00139	1390.91	0.000627946	1390.91	0.000355574	1390.91	0.00121	1390.91	0.00282	1390.91	0.00511	1390.91	0.0078	1390.91	0.01174
1391.39	-0.000248235	1391.39	0.00106	1391.39	0.00149	1391.39	0.00139	1391.39	0.000622637	1391.39	0.00034294	1391.39	0.0012	1391.39	0.00282	1391.39	0.00511	1391.39	0.0078	1391.39	0.01174
1391.87	-0.000256514	1391.87	0.00106	1391.87	0.0015	1391.87	0.00139	1391.87	0.000629506	1391.87	0.000344466	1391.87	0.00121	1391.87	0.00282	1391.87	0.00512	1391.87	0.00781	1391.87	0.01175
1392.35	-0.00025817	1392.35	0.00106	1392.35	0.0015	1392.35	0.0014	1392.35	0.000646197	1392.35	0.000357697	1392.35	0.00123	1392.35	0.00284	1392.35	0.00513	1392.35	0.00784	1392.35	0.01177
1392.84	-0.000254163	1392.84	0.00107	1392.84	0.00151	1392.84	0.00141	1392.84	0.000667401	1392.84	0.000377362	1392.84	0.00125	1392.84	0.00286	1392.84	0.00514	1392.84	0.00787	1392.84	0.01179
1393.32	-0.000246514	1393.32	0.00107	1393.32	0.00152	1393.32	0.00142	1393.32	0.000687147	1393.32	0.000397061	1393.32	0.00127	1393.32	0.00288	1393.32	0.00516	1393.32	0.0079	1393.32	0.01182
1393.8	-0.000237506	1393.8	0.00108	1393.8	0.00153	1393.8	0.00143	1393.8	0.000701882	1393.8	0.000413046	1393.8	0.0013	1393.8	0.00289	1393.8	0.00517	1393.8	0.00794	1393.8	0.01185
1394.28	-0.000229095	1394.28	0.00109	1394.28	0.00154	1394.28	0.00144	1394.28	0.000711473	1394.28	0.000425484	1394.28	0.00131	1394.28	0.0029	1394.28	0.00518	1394.28	0.00797	1394.28	0.01188
1394.76	-0.000222041	1394.76	0.00111	1394.76	0.00155	1394.76	0.00146	1394.76	0.000718708	1394.76	0.000437523	1394.76	0.00133	1394.76	0.00291	1394.76	0.0052	1394.76	0.00801	1394.76	0.01191
1395.25	-0.000216576	1395.25	0.00112	1395.25	0.00156	1395.25	0.00148	1395.25	0.000726641	1395.25	0.000452714	1395.25	0.00134	1395.25	0.00293	1395.25	0.00523	1395.25	0.00805	1395.25	0.01195
1395.73	-0.000212569	1395.73	0.00113	1395.73	0.00158	1395.73	0.00149	1395.73	0.000736067	1395.73	0.000471356	1395.73	0.00136	1395.73	0.00295	1395.73	0.00526	1395.73	0.0081	1395.73	0.01199
1396.21	-0.000210516	1396.21	0.00114	1396.21	0.0016	1396.21	0.00151	1396.21	0.000743999	1396.21	0.000490031	1396.21	0.00137	1396.21	0.00297	1396.21	0.00529	1396.21	0.00813	1396.21	0.01203
1396.69	-0.000209589	1396.69	0.00115	1396.69	0.00162	1396.69	0.00152	1396.69	0.000746455	1396.69	0.00050446	1396.69	0.00138	1396.69	0.00299	1396.69	0.00531	1396.69	0.00816	1396.69	0.01206
1397.17	-0.000208893	1397.17	0.00116	1397.17	0.00164	1397.17	0.00152	1397.17	0.000740647	1397.17	0.000511128	1397.17	0.00138	1397.17	0.003	1397.17	0.00533	1397.17	0.00817	1397.17	0.01208
1397.66	-0.000207303	1397.66	0.00116	1397.66	0.00165	1397.66	0.00152	1397.66	0.000727371	1397.66	0.000510498	1397.66	0.00137	1397.66	0.003	1397.66	0.00533	1397.66	0.00817	1397.66	0.01208
1398.14	-0.000203925	1398.14	0.00116	1398.14	0.00166	1398.14	0.00151	1398.14	0.000711507	1398.14	0.000506019	1398.14	0.00135	1398.14	0.003	1398.14	0.00532	1398.14	0.00817	1398.14	0.01209
1398.62	-0.000198825	1398.62	0.00115	1398.62	0.00165	1398.62	0.0015	1398.62	0.000698995	1398.62	0.000502437	1398.62	0.00134	1398.62	0.00299	1398.62	0.00531	1398.62	0.00816	1398.62	0.01209
1399.1	-0.000191936	1399.1	0.00113	1399.1	0.00163	1399.1	0.00148	1399.1	0.000694846	1399.1	0.000502934	1399.1	0.00134	1399.1	0.00298	1399.1	0.0053	1399.1	0.00815	1399.1	0.0121
1399.59	-0.00018412	1399.59	0.0011	1399.59	0.00161	1399.59	0.00145	1399.59	0.000699857	1399.59	0.000507048	1399.59	0.00134	1399.59	0.00299	1399.59	0.00529	1399.59	0.00815	1399.59	0.01212
1400.07	-0.000176966	1400.07	0.00108	1400.07	0.00158	1400.07	0.00143	1400.07	0.000709515	1400.07	0.000510266	1400.07	0.00134	1400.07	0.00299	1400.07	0.00528	1400.07	0.00816	1400.07	0.01215
1400.55	-0.000171435	1400.55	0.00107	1400.55	0.00156	1400.55	0.00141	1400.55	0.000717746	1400.55	0.000507745	1400.55	0.00134	1400.55	0.003	1400.55	0.00528	1400.55	0.00817	1400.55	0.01217
1401.03	-0.000168586	1401.03	0.00106	1401.03	0.00155	1401.03	0.0014	1401.03	0.000719804	1401.03	0.000497395	1401.03	0.00134	1401.03	0.00301	1401.03	0.00528	1401.03	0.00817	1401.03	0.01219
1401.51	-0.00016756	1401.51	0.00106	1401.51	0.00154	1401.51	0.00139	1401.51	0.000715058	1401.51	0.000481472	1401.51	0.00134	1401.51	0.00301	1401.51	0.00527	1401.51	0.00817	1401.51	0.0122
1401.99	-0.000167195	1401.99	0.00107	1401.99	0.00155	1401.99	0.00139	1401.99	0.000707026	1401.99	0.000466181	1401.99	0.00134	1401.99	0.00301	1401.99	0.00527	1401.99	0.00818	1401.99	0.0122
1402.48	-0.000166665	1402.48	0.00108	1402.48	0.00156	1402.48	0.0014	1402.48	0.000700953	1402.48	0.000458254	1402.48	0.00134	1402.48	0.00302	1402.48	0.00528	1402.48	0.00818	1402.48	0.01221
1402.96	-0.000166169	1402.96	0.00109	1402.96	0.00157	1402.96	0.00141	1402.96	0.000701683	1402.96	0.0004624	1402.96	0.00135	1402.96	0.00303	1402.96	0.0053	1402.96	0.0082	1402.96	0.01223
1403.44	-0.000165572	1403.44	0.0011	1403.44	0.00158	1403.44	0.00143	1403.44	0.000711507	1403.44	0.000478885	1403.44	0.00137	1403.44	0.00306	1403.44	0.00533	1403.44	0.00822	1403.44	0.01224
1403.92	-0.000165076	1403.92	0.00111	1403.92	0.00158	1403.92	0.00144	1403.92	0.000728532	1403.92	0.000502802	1403.92	0.00139	1403.92	0.00308	1403.92	0.00536	1403.92	0.00824	1403.92	0.01227
1404.41	-0.000163353	1404.41	0.00111	1404.41	0.00159	1404.41	0.00145	1404.41	0.000748347	1404.41	0.000526355	1404.41	0.00142	1404.41	0.00309	1404.41	0.00539	1404.41	0.00826	1404.41	0.01229
1404.89	-0.000159544	1404.89	0.0011	1404.89	0.00158	1404.89	0.00145	1404.89	0.000766005	1404.89	0.000542113	1404.89	0.00143	1404.89	0.0031	1404.89	0.0054	1404.89	0.00826	1404.89	0.0123
1405.37	-0.00015292	1405.37	0.00109	1405.37	0.00158	1405.37	0.00145	1405.37	0.000778951	1405.37	0.000546625	1405.37	0.00144	1405.37	0.00309	1405.37	0.0054	1405.37	0.00825	1405.37	0.01231
1405.85	-0.000144507	1405.85	0.00108	1405.85	0.00156	1405.85	0.00144	1405.85	0.000788311	1405.85	0.000542411	1405.85	0.00143	1405.85	0.00308	1405.85	0.00539	1405.85	0.00822	1405.85	0.0123
1406.33	-0.00013659	1406.33	0.00107	1406.33	0.00155	1406.33	0.00143	1406.33	0.000796776	1406.33	0.000534848	1406.33	0.00143	1406.33	0.00306	1406.33	0.00538	1406.33	0.0082	1406.33	0.01229
1406.82	-0.000131522	1406.82	0.00106	1406.82	0.00154	1406.82	0.00141	1406.82	0.000806801	1406.82	0.000529208	1406.82	0.00143	1406.82	0.00306	1406.82	0.00537	1406.82	0.00818	1406.82	0.01228
1407.3	-0.00013033	1407.3	0.00105	1407.3	0.00152	1407.3	0.0014	1407.3	0.000817955	1407.3	0.000527616	1407.3	0.00143	1407.3	0.00305	1407.3	0.00537	1407.3	0.00816	1407.3	0.01227
1407.78	-0.000133278	1407.78	0.00105	1407.78	0.00151	1407.78	0.00139	1407.78	0.000827681	1407.78	0.000528644	1407.78	0.00143	1407.78	0.00306	1407.78	0.00537	1407.78	0.00816	1407.78	0.01226
1408.26	-0.000139339	1408.26	0.00105	1408.26	0.00149	1408.26	0.00138	1408.26	0.000832761	1408.26	0.000528743	1408.26	0.00144	1408.26	0.00306	1408.26	0.00537	1408.26	0.00816	1408.26	0.01224
1408.74	-0.000146891	1408.74	0.00106	1408.74	0.00148	1408.74	0.00137	1408.74	0.000832063	1408.74	0.000525492	1408.74	0.00144	1408.74	0.00306	1408.74	0.00538	1408.74	0.00815	1408.74	0.01222
1409.23	-0.000154675	1409.23	0.00106	1409.23	0.00147	1409.23	0.00136	1409.23	0.000827681	1409.23	0.000519156	1409.23	0.00143	1409.23	0.00305	1409.23	0.00537	1409.23	0.00815	1409.23	0.0122
1409.71	-0.000161498	1409.71	0.00107	1409.71	0.00146	1409.71	0.00136	1409.71	0.000824826	1409.71	0.000513417	1409.71	0.00142	1409.71	0.00305	1409.71	0.00537	1409.71	0.00814	1409.71	0.01217
1410.19	-0.000167195	1410.19	0.00107	1410.19	0.00146	1410.19	0.00136	1410.19	0.000828976	1410.19	0.000513218	1410.19	0.00142	1410.19	0.00304	1410.19	0.00537	1410.19	0.00814	1410.19	0.01215
1410.67	-0.000171965	1410.67	0.00107	1410.67	0.00146	1410.67	0.00136	1410.67	0.000843417	1410.67	0.000522573	1410.67	0.00143	1410.67	0.00304	1410.67	0.00538	1410.67	0.00814	1410.67	0.01214
1411.16	-0.000176569	1411.16	0.00107	1411.16	0.00147	1411.16	0.00137	1411.16	0.000866391	1411.16	0.000541184	1411.16	0.00145	1411.16	0.00305	1411.16	0.00539	1411.16	0.00815	1411.16	0.01213
1411.64	-0.000181205	1411.64	0.00107	1411.64	0.00147	1411.64	0.00137	1411.64	0.00089262	1411.64	0.000565701	1411.64	0.00147	1411.64	0.00307	1411.64	0.0054	1411.64	0.00816	1411.64	0.01214
1412.12	-0.000186273	1412.12	0.00106	1412.12	0.00148	1412.12	0.00137	1412.12	0.0009147	1412.12	0.000590386	1412.12	0.00148	1412.12	0.00309	1412.12	0.00541	1412.12	0.00817	1412.12	0.01214
1412.6	-0.000191472	1412.6	0.00105	1412.6	0.00149	1412.6	0.00137	1412.6	0.000927849	1412.6	0.000610891	1412.6	0.00149	1412.6	0.0031	1412.6	0.00541	1412.6	0.00818	1412.6	0.01213
1413.08	-0.000196275	1413.08	0.00103	1413.08	0.00149	1413.08	0.00137	1413.08	0.000931734	1413.08	0.000626453	1413.08	0.00149	1413.08	0.00311	1413.08	0.00541	1413.08	0.00818	1413.08	0.01212
1413.57	-0.000200216	1413.57	0.00103	1413.57	0.0015	1413.57	0.00138	1413.57	0.000930771	1413.57	0.000640058	1413.57	0.00149	1413.57	0.00312	1413.57	0.00541	1413.57	0.00817	1413.57	0.01211
1414.05	-0.000202965	1414.05	0.00103	1414.05	0.00151	1414.05	0.00139	1414.05	0.00093107	1414.05	0.000656119	1414.05	0.00149	1414.05	0.00314	1414.05	0.00541	1414.05	0.00817	1414.05	0.01211
1414.53	-0.000204124	1414.53	0.00103	1414.53	0.00153	1414.53	0.0014	1414.53	0.000938076	1414.53	0.000678187	1414.53	0.0015	1414.53	0.00316	1414.53	0.00543	1414.53	0.00818	1414.53	0.01212
1415.01	-0.000203164	1415.01	0.00105	1415.01	0.00155	1415.01	0.00141	1415.01	0.000953218	1415.01	0.00070686	1415.01	0.00152	1415.01	0.00318	1415.01	0.00546	1415.01	0.00819	1415.01	0.01213
1415.49	-0.000199587	1415.49	0.00107	1415.49	0.00158	1415.49	0.00143	1415.49	0.000973774	1415.49	0.000738921	1415.49	0.00155	1415.49	0.00321	1415.49	0.00549	1415.49	0.00821	1415.49	0.01216
1415.98	-0.000192334	1415.98	0.0011	1415.98	0.0016	1415.98	0.00144	1415.98	0.000994729	1415.98	0.000769789	1415.98	0.00158	1415.98	0.00323	1415.98	0.00553	1415.98	0.00823	1415.98	0.01219
1416.46	-0.000180709	1416.46	0.00113	1416.46	0.00163	1416.46	0.00146	1416.46	0.00101	1416.46	0.000795448	1416.46	0.0016	1416.46	0.00325	1416.46	0.00556	1416.46	0.00825	1416.46	0.01221
1416.94	-0.000164148	1416.94	0.00116	1416.94	0.00165	1416.94	0.00148	1416.94	0.00102	1416.94	0.000815133	1416.94	0.00161	1416.94	0.00325	1416.94	0.00557	1416.94	0.00825	1416.94	0.01223
1417.42	-0.000143116	1417.42	0.00117	1417.42	0.00167	1417.42	0.0015	1417.42	0.00103	1417.42	0.000831399	1417.42	0.00162	1417.42	0.00326	1417.42	0.00557	1417.42	0.00826	1417.42	0.01224
1417.9	-0.000119167	1417.9	0.00118	1417.9	0.00167	1417.9	0.00152	1417.9	0.00104	1417.9	0.00084853	1417.9	0.00163	1417.9	0.00326	1417.9	0.00557	1417.9	0.00825	1417.9	0.01225
1418.39	-9.43224e-05	1418.39	0.00117	1418.39	0.00166	1418.39	0.00153	1418.39	0.00105	1418.39	0.000868582	1418.39	0.00164	1418.39	0.00328	1418.39	0.00556	1418.39	0.00826	1418.39	0.01227
1418.87	-7.11661e-05	1418.87	0.00114	1418.87	0.00163	1418.87	0.00154	1418.87	0.00107	1418.87	0.000889134	1418.87	0.00165	1418.87	0.00329	1418.87	0.00555	1418.87	0.00826	1418.87	0.0123
1419.35	-5.37401e-05	1419.35	0.0011	1419.35	0.00159	1419.35	0.00153	1419.35	0.00108	1419.35	0.000902514	1419.35	0.00166	1419.35	0.00331	1419.35	0.00553	1419.35	0.00827	1419.35	0.01232
1419.83	-4.72797e-05	1419.83	0.00107	1419.83	0.00155	1419.83	0.00151	1419.83	0.00107	1419.83	0.000900256	1419.83	0.00166	1419.83	0.00332	1419.83	0.00552	1419.83	0.00827	1419.83	0.01233
1420.32	-5.48665e-05	1420.32	0.00104	1420.32	0.00153	1420.32	0.00149	1420.32	0.00106	1420.32	0.000880734	1420.32	0.00165	1420.32	0.00332	1420.32	0.0055	1420.32	0.00826	1420.32	0.01232
1420.8	-7.6036e-05	1420.8	0.00105	1420.8	0.00153	1420.8	0.00149	1420.8	0.00103	1420.8	0.00084916	1420.8	0.00163	1420.8	0.00331	1420.8	0.00549	1420.8	0.00824	1420.8	0.01231
1421.28	-0.000105188	1421.28	0.00108	1421.28	0.00155	1421.28	0.00149	1421.28	0.00101	1421.28	0.000816394	1421.28	0.00162	1421.28	0.0033	1421.28	0.00549	1421.28	0.00824	1421.28	0.01229
1421.76	-0.000134934	1421.76	0.00112	1421.76	0.00159	1421.76	0.0015	1421.76	0.000993932	1421.76	0.000792726	1421.76	0.00162	1421.76	0.00329	1421.76	0.0055	1421.76	0.00823	1421.76	0.01227
1422.24	-0.000159312	1422.24	0.00116	1422.24	0.00162	1422.24	0.00152	1422.24	0.000993301	1422.24	0.000783797	1422.24	0.00163	1422.24	0.00329	1422.24	0.00552	1422.24	0.00824	1422.24	0.01226
1422.73	-0.000174449	1422.73	0.0012	1422.73	0.00166	1422.73	0.00154	1422.73	0.00101	1422.73	0.00079007	1422.73	0.00165	1422.73	0.0033	1422.73	0.00554	1422.73	0.00825	1422.73	0.01227
1423.21	-0.000178953	1423.21	0.00123	1423.21	0.00168	1423.21	0.00155	1423.21	0.00103	1423.21	0.000806436	1423.21	0.00168	1423.21	0.00331	1423.21	0.00556	1423.21	0.00827	1423.21	0.01228
1423.69	-0.000174018	1423.69	0.00124	1423.69	0.0017	1423.69	0.00156	1423.69	0.00105	1423.69	0.000824693	1423.69	0.0017	1423.69	0.00333	1423.69	0.00558	1423.69	0.00829	1423.69	0.0123
1424.17	-0.000161432	1424.17	0.00125	1424.17	0.00171	1424.17	0.00156	1424.17	0.00107	1424.17	0.00083784	1424.17	0.00172	1424.17	0.00333	1424.17	0.00558	1424.17	0.0083	1424.17	0.01231
1424.65	-0.000144407	1424.65	0.00125	1424.65	0.00171	1424.65	0.00156	1424.65	0.00107	1424.65	0.00084272	1424.65	0.00173	1424.65	0.00333	1424.65	0.00556	1424.65	0.0083	1424.65	0.01232
1425.14	-0.000126554	1425.14	0.00124	1425.14	0.00171	1425.14	0.00156	1425.14	0.00108	1425.14	0.000841956	1425.14	0.00174	1425.14	0.00334	1425.14	0.00555	1425.14	0.00829	1425.14	0.01232
1425.62	-0.000111051	1425.62	0.00124	1425.62	0.00171	1425.62	0.00156	1425.62	0.00108	1425.62	0.000841823	1425.62	0.00174	1425.62	0.00334	1425.62	0.00554	1425.62	0.00829	1425.62	0.01231
1426.1	-0.000100053	1426.1	0.00123	1426.1	0.00172	1426.1	0.00157	1426.1	0.00108	1426.1	0.000847002	1426.1	0.00175	1426.1	0.00335	1426.1	0.00554	1426.1	0.00829	1426.1	0.01231
1426.58	-9.4488e-05	1426.58	0.00123	1426.58	0.00173	1426.58	0.00157	1426.58	0.00109	1426.58	0.000858423	1426.58	0.00176	1426.58	0.00337	1426.58	0.00554	1426.58	0.00829	1426.58	0.01231
1427.07	-9.4488e-05	1427.07	0.00123	1427.07	0.00174	1427.07	0.00157	1427.07	0.0011	1427.07	0.000872367	1427.07	0.00177	1427.07	0.00339	1427.07	0.00555	1427.07	0.00829	1427.07	0.01231
1427.55	-0.00010065	1427.55	0.00122	1427.55	0.00174	1427.55	0.00158	1427.55	0.0011	1427.55	0.000882327	1427.55	0.00177	1427.55	0.00341	1427.55	0.00554	1427.55	0.00828	1427.55	0.0123
1428.03	-0.000113469	1428.03	0.00122	1428.03	0.00173	1428.03	0.00157	1428.03	0.0011	1428.03	0.000882195	1428.03	0.00176	1428.03	0.00341	1428.03	0.00553	1428.03	0.00826	1428.03	0.01228
1428.51	-0.00013235	1428.51	0.00121	1428.51	0.00172	1428.51	0.00157	1428.51	0.00108	1428.51	0.000869512	1428.51	0.00174	1428.51	0.0034	1428.51	0.0055	1428.51	0.00823	1428.51	0.01225
1428.99	-0.000155139	1428.99	0.00121	1428.99	0.00171	1428.99	0.00156	1428.99	0.00106	1428.99	0.000847102	1428.99	0.00172	1428.99	0.00337	1428.99	0.00547	1428.99	0.00819	1428.99	0.01221
1429.48	-0.000177628	1429.48	0.00121	1429.48	0.0017	1429.48	0.00156	1429.48	0.00104	1429.48	0.00082227	1429.48	0.0017	1429.48	0.00335	1429.48	0.00544	1429.48	0.00816	1429.48	0.01217
1429.96	-0.000195745	1429.96	0.00121	1429.96	0.00168	1429.96	0.00155	1429.96	0.00103	1429.96	0.000802618	1429.96	0.00168	1429.96	0.00332	1429.96	0.00542	1429.96	0.00813	1429.96	0.01214
1430.44	-0.000207138	1430.44	0.00121	1430.44	0.00167	1430.44	0.00155	1430.44	0.00103	1430.44	0.000791929	1430.44	0.00167	1430.44	0.0033	1430.44	0.00541	1430.44	0.00811	1430.44	0.01212
1430.92	-0.000211741	1430.92	0.00121	1430.92	0.00166	1430.92	0.00155	1430.92	0.00103	1430.92	0.000788776	1430.92	0.00168	1430.92	0.00328	1430.92	0.0054	1430.92	0.00811	1430.92	0.01212
1431.4	-0.000211377	1431.4	0.00121	1431.4	0.00166	1431.4	0.00156	1431.4	0.00104	1431.4	0.000788544	1431.4	0.00168	1431.4	0.00327	1431.4	0.00541	1431.4	0.0081	1431.4	0.01212
1431.89	-0.000208231	1431.89	0.00122	1431.89	0.00167	1431.89	0.00157	1431.89	0.00105	1431.89	0.000786651	1431.89	0.00169	1431.89	0.00325	1431.89	0.00541	1431.89	0.0081	1431.89	0.01211
1432.37	-0.000203329	1432.37	0.00123	1432.37	0.00169	1432.37	0.00159	1432.37	0.00105	1432.37	0.000782369	1432.37	0.0017	1432.37	0.00324	1432.37	0.00541	1432.37	0.00809	1432.37	0.0121
1432.85	-0.00019591	1432.85	0.00125	1432.85	0.00171	1432.85	0.00161	1432.85	0.00104	1432.85	0.000779349	1432.85	0.0017	1432.85	0.00322	1432.85	0.00541	1432.85	0.00808	1432.85	0.01208
1433.33	-0.000183921	1433.33	0.00126	1433.33	0.00174	1433.33	0.00163	1433.33	0.00105	1433.33	0.000783531	1433.33	0.00171	1433.33	0.00322	1433.33	0.00541	1433.33	0.00807	1433.33	0.01207
1433.82	-0.000164181	1433.82	0.00127	1433.82	0.00176	1433.82	0.00164	1433.82	0.00105	1433.82	0.000799896	1433.82	0.00172	1433.82	0.00322	1433.82	0.00541	1433.82	0.00807	1433.82	0.01206
1434.3	-0.000134835	1434.3	0.00125	1434.3	0.00177	1434.3	0.00164	1434.3	0.00107	1434.3	0.000829905	1434.3	0.00174	1434.3	0.00323	1434.3	0.0054	1434.3	0.00806	1434.3	0.01205
1434.78	-9.65419e-05	1434.78	0.00122	1434.78	0.00177	1434.78	0.00163	1434.78	0.00109	1434.78	0.000870508	1434.78	0.00175	1434.78	0.00324	1434.78	0.00539	1434.78	0.00806	1434.78	0.01204
1435.26	-5.34088e-05	1435.26	0.00117	1435.26	0.00176	1435.26	0.00162	1435.26	0.00111	1435.26	0.000913305	1435.26	0.00175	1435.26	0.00325	1435.26	0.00536	1435.26	0.00805	1435.26	0.01202
1435.74	-1.30878e-05	1435.74	0.00111	1435.74	0.00174	1435.74	0.00159	1435.74	0.00112	1435.74	0.000947374	1435.74	0.00173	1435.74	0.00325	1435.74	0.00532	1435.74	0.00803	1435.74	0.01199
1436.23	1.6965e-05	1436.23	0.00105	1436.23	0.00171	1436.23	0.00156	1436.23	0.00112	1436.23	0.000962848	1436.23	0.0017	1436.23	0.00324	1436.23	0.00526	1436.23	0.00799	1436.23	0.01194
1436.71	3.23732e-05	1436.71	0.00099795	1436.71	0.00168	1436.71	0.00152	1436.71	0.0011	1436.71	0.000956605	1436.71	0.00165	1436.71	0.00322	1436.71	0.00521	1436.71	0.00795	1436.71	0.01188
1437.19	3.15448e-05	1437.19	0.000965239	1437.19	0.00166	1437.19	0.00149	1437.19	0.00108	1437.19	0.000932963	1437.19	0.0016	1437.19	0.00319	1437.19	0.00516	1437.19	0.0079	1437.19	0.01182
1437.67	1.50763e-05	1437.67	0.000954048	1437.67	0.00164	1437.67	0.00146	1437.67	0.00105	1437.67	0.000899925	1437.67	0.00157	1437.67	0.00316	1437.67	0.00513	1437.67	0.00785	1437.67	0.01177
1438.15	-1.40817e-05	1438.15	0.000964276	1438.15	0.00163	1438.15	0.00144	1438.15	0.00104	1438.15	0.000863602	1438.15	0.00154	1438.15	0.00314	1438.15	0.00512	1438.15	0.00781	1438.15	0.01173
1438.64	-4.99633e-05	1438.64	0.000989415	1438.64	0.00163	1438.64	0.00143	1438.64	0.00102	1438.64	0.000826586	1438.64	0.00153	1438.64	0.00312	1438.64	0.00511	1438.64	0.00778	1438.64	0.01169
1439.12	-8.47817e-05	1439.12	0.00102	1439.12	0.00164	1439.12	0.00142	1439.12	0.001	1439.12	0.000788975	1439.12	0.00151	1439.12	0.0031	1439.12	0.0051	1439.12	0.00774	1439.12	0.01166
1439.6	-0.000111548	1439.6	0.00105	1439.6	0.00164	1439.6	0.00141	1439.6	0.000987456	1439.6	0.000752496	1439.6	0.00149	1439.6	0.00307	1439.6	0.00508	1439.6	0.0077	1439.6	0.01162
1440.08	-0.000126554	1440.08	0.00107	1440.08	0.00163	1440.08	0.0014	1440.08	0.000969623	1440.08	0.000720733	1440.08	0.00147	1440.08	0.00304	1440.08	0.00506	1440.08	0.00765	1440.08	0.01158
1440.57	-0.00012927	1440.57	0.00108	1440.57	0.00163	1440.57	0.00141	1440.57	0.000956937	1440.57	0.000699625	1440.57	0.00146	1440.57	0.00301	1440.57	0.00503	1440.57	0.00762	1440.57	0.01153
1441.05	-0.000121684	1441.05	0.00109	1441.05	0.00162	1441.05	0.00142	1441.05	0.00095531	1441.05	0.000694581	1441.05	0.00145	1441.05	0.00298	1441.05	0.005	1441.05	0.00759	1441.05	0.0115
1441.53	-0.000108567	1441.53	0.0011	1441.53	0.00161	1441.53	0.00143	1441.53	0.00096773	1441.53	0.000706993	1441.53	0.00146	1441.53	0.00297	1441.53	0.005	1441.53	0.00758	1441.53	0.01148
1442.01	-9.4223e-05	1442.01	0.00112	1442.01	0.00161	1442.01	0.00146	1442.01	0.000992105	1442.01	0.000732548	1442.01	0.00149	1442.01	0.00297	1442.01	0.00501	1442.01	0.00759	1442.01	0.01147
1442.49	-8.26616e-05	1442.49	0.00113	1442.49	0.00161	1442.49	0.00148	1442.49	0.00102	1442.49	0.000761657	1442.49	0.00151	1442.49	0.00298	1442.49	0.00502	1442.49	0.00761	1442.49	0.01147
1442.97	-7.62679e-05	1442.97	0.00114	1442.97	0.00161	1442.97	0.0015	1442.97	0.00104	1442.97	0.000782602	1442.97	0.00153	1442.97	0.00299	1442.97	0.00504	1442.97	0.00762	1442.97	0.01146
1443.46	-7.53071e-05	1443.46	0.00115	1443.46	0.00161	1443.46	0.00152	1443.46	0.00106	1443.46	0.000787183	1443.46	0.00153	1443.46	0.00298	1443.46	0.00505	1443.46	0.00762	1443.46	0.01145
1443.94	-7.8885e-05	1443.94	0.00115	1443.94	0.00161	1443.94	0.00152	1443.94	0.00105	1443.94	0.000773673	1443.94	0.00152	1443.94	0.00296	1443.94	0.00504	1443.94	0.00759	1443.94	0.01141
1444.42	-8.4848e-05	1444.42	0.00114	1444.42	0.00161	1444.42	0.00152	1444.42	0.00104	1444.42	0.000747418	1444.42	0.0015	1444.42	0.00294	1444.42	0.00502	1444.42	0.00756	1444.42	0.01137
1444.9	-9.10097e-05	1444.9	0.00113	1444.9	0.0016	1444.9	0.00151	1444.9	0.00103	1444.9	0.000718443	1444.9	0.00147	1444.9	0.00292	1444.9	0.00499	1444.9	0.00752	1444.9	0.01133
1445.39	-9.51505e-05	1445.39	0.00112	1445.39	0.0016	1445.39	0.0015	1445.39	0.00102	1445.39	0.000696307	1445.39	0.00146	1445.39	0.0029	1445.39	0.00497	1445.39	0.00749	1445.39	0.01129
1445.87	-9.61775e-05	1445.87	0.00111	1445.87	0.00161	1445.87	0.00149	1445.87	0.00102	1445.87	0.00068645	1445.87	0.00146	1445.87	0.0029	1445.87	0.00496	1445.87	0.00746	1445.87	0.01127
1446.35	-9.40573e-05	1446.35	0.00111	1446.35	0.00161	1446.35	0.00148	1446.35	0.00102	1446.35	0.000688375	1446.35	0.00147	1446.35	0.0029	1446.35	0.00495	1446.35	0.00744	1446.35	0.01125
1446.83	-8.92871e-05	1446.83	0.0011	1446.83	0.00161	1446.83	0.00148	1446.83	0.00102	1446.83	0.000696605	1446.83	0.00149	1446.83	0.0029	1446.83	0.00494	1446.83	0.00743	1446.83	0.01124
1447.31	-8.34897e-05	1447.31	0.00109	1447.31	0.0016	1447.31	0.00148	1447.31	0.001	1447.31	0.000703541	1447.31	0.0015	1447.31	0.00289	1447.31	0.00492	1447.31	0.0074	1447.31	0.01121
1447.8	-7.80237e-05	1447.8	0.00109	1447.8	0.00159	1447.8	0.00148	1447.8	0.000976331	1447.8	0.000703541	1447.8	0.00149	1447.8	0.00287	1447.8	0.00489	1447.8	0.00736	1447.8	0.01117
1448.28	-7.3982e-05	1448.28	0.00108	1448.28	0.00158	1448.28	0.00148	1448.28	0.000943754	1448.28	0.000695609	1448.28	0.00148	1448.28	0.00284	1448.28	0.00485	1448.28	0.00732	1448.28	0.01112
1448.76	-7.25244e-05	1448.76	0.00108	1448.76	0.00157	1448.76	0.00148	1448.76	0.000914069	1448.76	0.000682468	1448.76	0.00146	1448.76	0.00281	1448.76	0.00482	1448.76	0.00728	1448.76	0.01107
1449.24	-7.43795e-05	1449.24	0.00108	1449.24	0.00156	1449.24	0.00147	1449.24	0.000895276	1449.24	0.0006677	1449.24	0.00145	1449.24	0.00279	1449.24	0.00479	1449.24	0.00724	1449.24	0.01102
1449.72	-7.93157e-05	1449.72	0.00108	1449.72	0.00156	1449.72	0.00147	1449.72	0.000889798	1449.72	0.000652966	1449.72	0.00143	1449.72	0.00278	1449.72	0.00478	1449.72	0.00721	1449.72	0.01097
1450.21	-8.56099e-05	1450.21	0.00109	1450.21	0.00156	1450.21	0.00147	1450.21	0.000894513	1450.21	0.000638133	1450.21	0.00142	1450.21	0.00277	1450.21	0.00477	1450.21	0.00719	1450.21	0.01094
1450.69	-9.26991e-05	1450.69	0.0011	1450.69	0.00157	1450.69	0.00147	1450.69	0.000902315	1450.69	0.000620912	1450.69	0.00141	1450.69	0.00276	1450.69	0.00476	1450.69	0.00717	1450.69	0.0109
1451.17	-0.000100517	1451.17	0.0011	1451.17	0.00158	1451.17	0.00147	1451.17	0.000907628	1451.17	0.000600638	1451.17	0.00139	1451.17	0.00275	1451.17	0.00475	1451.17	0.00714	1451.17	0.01086
1451.65	-0.000111084	1451.65	0.00111	1451.65	0.00159	1451.65	0.00148	1451.65	0.000907329	1451.65	0.000578574	1451.65	0.00136	1451.65	0.00273	1451.65	0.00472	1451.65	0.00711	1451.65	0.01082
1452.13	-0.00012662	1452.13	0.00113	1452.13	0.0016	1452.13	0.00149	1452.13	0.000902647	1452.13	0.000558601	1452.13	0.00133	1452.13	0.0027	1452.13	0.00469	1452.13	0.00708	1452.13	0.01077
1452.62	-0.000148183	1452.62	0.00116	1452.62	0.00163	1452.62	0.0015	1452.62	0.000896604	1452.62	0.0005448	1452.62	0.0013	1452.62	0.00268	1452.62	0.00467	1452.62	0.00706	1452.62	0.01073
1453.1	-0.000174913	1453.1	0.00119	1453.1	0.00165	1453.1	0.00151	1453.1	0.000892055	1453.1	0.000539293	1453.1	0.00128	1453.1	0.00266	1453.1	0.00466	1453.1	0.00704	1453.1	0.0107
1453.58	-0.000203329	1453.58	0.00122	1453.58	0.00167	1453.58	0.00152	1453.58	0.000889267	1453.58	0.000540885	1453.58	0.00127	1453.58	0.00266	1453.58	0.00465	1453.58	0.00704	1453.58	0.01067
1454.06	-0.00022883	1454.06	0.00124	1454.06	0.00169	1454.06	0.00152	1454.06	0.000886212	1454.06	0.000545431	1454.06	0.00126	1454.06	0.00265	1454.06	0.00465	1454.06	0.00703	1454.06	0.01065
1454.55	-0.000246845	1454.55	0.00124	1454.55	0.00169	1454.55	0.0015	1454.55	0.000879704	1454.55	0.000547587	1454.55	0.00124	1454.55	0.00264	1454.55	0.00464	1454.55	0.00701	1454.55	0.01062
1455.03	-0.000255057	1455.03	0.00123	1455.03	0.00168	1455.03	0.00148	1455.03	0.00086835	1455.03	0.000543009	1455.03	0.00122	1455.03	0.00262	1455.03	0.00461	1455.03	0.00698	1455.03	0.01058
1455.51	-0.000254594	1455.51	0.00122	1455.51	0.00167	1455.51	0.00145	1455.51	0.00085424	1455.51	0.000529938	1455.51	0.00119	1455.51	0.0026	1455.51	0.00458	1455.51	0.00694	1455.51	0.01053
1455.99	-0.000248335	1455.99	0.0012	1455.99	0.00166	1455.99	0.00143	1455.99	0.000843517	1455.99	0.000511427	1455.99	0.00117	1455.99	0.00258	1455.99	0.00454	1455.99	0.00689	1455.99	0.01048
1456.47	-0.000234923	1456.47	0.0012	1456.47	0.00166	1456.47	0.00142	1456.47	0.000842488	1456.47	0.000494774	1456.47	0.00117	1456.47	0.00257	1456.47	0.00451	1456.47	0.00685	1456.47	0.01044
1456.96	-0.000208231	1456.96	0.00119	1456.96	0.00167	1456.96	0.00142	1456.96	0.000851352	1456.96	0.000487277	1456.96	0.00119	1456.96	0.00257	1456.96	0.00449	1456.96	0.00681	1456.96	0.0104
1457.44	-0.00016342	1457.44	0.00118	1457.44	0.00166	1457.44	0.00143	1457.44	0.000862009	1457.44	0.0004894	1457.44	0.00122	1457.44	0.00257	1457.44	0.00446	1457.44	0.00677	1457.44	0.01038
1457.92	-0.000108964	1457.92	0.00115	1457.92	0.00165	1457.92	0.00143	1457.92	0.000862075	1457.92	0.00049285	1457.92	0.00123	1457.92	0.00256	1457.92	0.00443	1457.92	0.00674	1457.92	0.01036
1458.4	-6.04654e-05	1458.4	0.00112	1458.4	0.00162	1458.4	0.00143	1458.4	0.000844977	1458.4	0.000487841	1458.4	0.00123	1458.4	0.00253	1458.4	0.00438	1458.4	0.00669	1458.4	0.01033
1458.88	-2.85606e-05	1458.88	0.0011	1458.88	0.0016	1458.88	0.00142	1458.88	0.000813307	1458.88	0.000471389	1458.88	0.0012	1458.88	0.0025	1458.88	0.00433	1458.88	0.00664	1458.88	0.0103
1459.37	-1.50757e-05	1459.37	0.00109	1459.37	0.00159	1459.37	0.00142	1459.37	0.000775498	1459.37	0.000447374	1459.37	0.00117	1459.37	0.00246	1459.37	0.00429	1459.37	0.00659	1459.37	0.01025
1459.85	-1.65667e-05	1459.85	0.00109	1459.85	0.00158	1459.85	0.00141	1459.85	0.000741377	1459.85	0.000423494	1459.85	0.00114	1459.85	0.00242	1459.85	0.00426	1459.85	0.00655	1459.85	0.01021
1460.33	-2.7898e-05	1460.33	0.0011	1460.33	0.00159	1460.33	0.00141	1460.33	0.000718144	1460.33	0.000405684	1460.33	0.00112	1460.33	0.00239	1460.33	0.00425	1460.33	0.00653	1460.33	0.01018
1460.81	-4.4828e-05	1460.81	0.00112	1460.81	0.0016	1460.81	0.00141	1460.81	0.000708055	1460.81	0.000396066	1460.81	0.00112	1460.81	0.00238	1460.81	0.00426	1460.81	0.00652	1460.81	0.01016
1461.3	-6.29501e-05	1461.3	0.00115	1461.3	0.00162	1461.3	0.00142	1461.3	0.00070915	1461.3	0.000393081	1461.3	0.00112	1461.3	0.00237	1461.3	0.00428	1461.3	0.00653	1461.3	0.01016
1461.78	-7.88519e-05	1461.78	0.00117	1461.78	0.00164	1461.78	0.00142	1461.78	0.000716452	1461.78	0.000393247	1461.78	0.00113	1461.78	0.00237	1461.78	0.0043	1461.78	0.00654	1461.78	0.01016
1462.26	-8.97508e-05	1462.26	0.00119	1462.26	0.00165	1462.26	0.00143	1462.26	0.000724782	1462.26	0.000392783	1462.26	0.00113	1462.26	0.00237	1462.26	0.00431	1462.26	0.00655	1462.26	0.01017
1462.74	-9.41567e-05	1462.74	0.00121	1462.74	0.00167	1462.74	0.00143	1462.74	0.000730922	1462.74	0.000390063	1462.74	0.00114	1462.74	0.00237	1462.74	0.00431	1462.74	0.00656	1462.74	0.01017
1463.22	-9.19372e-05	1463.22	0.00122	1463.22	0.00168	1463.22	0.00144	1463.22	0.000734673	1463.22	0.000386482	1463.22	0.00113	1463.22	0.00238	1463.22	0.00429	1463.22	0.00656	1463.22	0.01017
1463.71	-8.35891e-05	1463.71	0.00123	1463.71	0.00168	1463.71	0.00144	1463.71	0.000739419	1463.71	0.000386482	1463.71	0.00113	1463.71	0.00238	1463.71	0.00427	1463.71	0.00655	1463.71	0.01018
1464.19	-6.98741e-05	1464.19	0.00122	1464.19	0.00168	1464.19	0.00145	1464.19	0.000749409	1464.19	0.000395668	1464.19	0.00113	1464.19	0.0024	1464.19	0.00425	1464.19	0.00656	1464.19	0.0102
1464.67	-5.28456e-05	1464.67	0.00122	1464.67	0.00167	1464.67	0.00146	1464.67	0.000766569	1464.67	0.000416197	1464.67	0.00115	1464.67	0.00242	1464.67	0.00424	1464.67	0.00657	1464.67	0.01022
1465.15	-3.56176e-05	1465.15	0.0012	1465.15	0.00167	1465.15	0.00147	1465.15	0.000789041	1465.15	0.000445318	1465.15	0.00116	1465.15	0.00245	1465.15	0.00424	1465.15	0.00658	1465.15	0.01025
1465.63	-2.30275e-05	1465.63	0.00119	1465.63	0.00166	1465.63	0.00148	1465.63	0.000811647	1465.63	0.000475668	1465.63	0.00119	1465.63	0.00247	1465.63	0.00425	1465.63	0.0066	1465.63	0.01028
1466.12	-1.91179e-05	1466.12	0.00119	1466.12	0.00166	1466.12	0.00149	1466.12	0.000829208	1466.12	0.000500082	1466.12	0.0012	1466.12	0.00248	1466.12	0.00427	1466.12	0.00662	1466.12	0.0103
1466.6	-2.51149e-05	1466.6	0.0012	1466.6	0.00167	1466.6	0.00151	1466.6	0.000840263	1466.6	0.000516071	1466.6	0.00122	1466.6	0.00249	1466.6	0.0043	1466.6	0.00664	1466.6	0.01031
1467.08	-3.98584e-05	1467.08	0.00122	1467.08	0.00168	1467.08	0.00152	1467.08	0.000846836	1467.08	0.000525525	1467.08	0.00122	1467.08	0.00249	1467.08	0.00433	1467.08	0.00666	1467.08	0.01031
1467.56	-6.08961e-05	1467.56	0.00125	1467.56	0.0017	1467.56	0.00155	1467.56	0.000853808	1467.56	0.000533819	1467.56	0.00123	1467.56	0.0025	1467.56	0.00436	1467.56	0.00668	1467.56	0.01031
1468.05	-8.51461e-05	1468.05	0.00128	1468.05	0.00173	1468.05	0.00157	1468.05	0.000865727	1468.05	0.000545862	1468.05	0.00125	1468.05	0.00251	1468.05	0.0044	1468.05	0.0067	1468.05	0.01032
1468.53	-0.000110455	1468.53	0.00131	1468.53	0.00175	1468.53	0.00159	1468.53	0.000885183	1468.53	0.000564474	1468.53	0.00128	1468.53	0.00254	1468.53	0.00444	1468.53	0.00674	1468.53	0.01034
1469.01	-0.000135066	1469.01	0.00135	1469.01	0.00178	1469.01	0.00162	1469.01	0.000912011	1469.01	0.000589125	1469.01	0.00131	1469.01	0.00258	1469.01	0.00449	1469.01	0.00677	1469.01	0.01036
1469.49	-0.000157259	1469.49	0.00138	1469.49	0.0018	1469.49	0.00164	1469.49	0.000943987	1469.49	0.000617461	1469.49	0.00135	1469.49	0.00262	1469.49	0.00454	1469.49	0.00682	1469.49	0.0104
1469.97	-0.000176469	1469.97	0.00141	1469.97	0.00183	1469.97	0.00167	1469.97	0.000978523	1469.97	0.000646595	1469.97	0.0014	1469.97	0.00267	1469.97	0.00459	1469.97	0.00686	1469.97	0.01044
1470.46	-0.000192499	1470.46	0.00143	1470.46	0.00185	1470.46	0.00169	1470.46	0.00101	1470.46	0.000675001	1470.46	0.00144	1470.46	0.00272	1470.46	0.00464	1470.46	0.00691	1470.46	0.01048
1470.94	-0.000205846	1470.94	0.00146	1470.94	0.00188	1470.94	0.00171	1470.94	0.00105	1470.94	0.000703641	1470.94	0.00148	1470.94	0.00277	1470.94	0.0047	1470.94	0.00696	1470.94	0.01053
1471.42	-0.000215682	1471.42	0.00149	1471.42	0.00191	1471.42	0.00174	1471.42	0.0011	1471.42	0.000736133	1471.42	0.00153	1471.42	0.00283	1471.42	0.00476	1471.42	0.00701	1471.42	0.01059
1471.9	-0.000218928	1471.9	0.00151	1471.9	0.00194	1471.9	0.00177	1471.9	0.00115	1471.9	0.000776063	1471.9	0.00159	1471.9	0.0029	1471.9	0.00482	1471.9	0.00708	1471.9	0.01066
1472.38	-0.000211609	1472.38	0.00152	1472.38	0.00196	1472.38	0.0018	1472.38	0.00121	1472.38	0.000823864	1472.38	0.00165	1472.38	0.00296	1472.38	0.00488	1472.38	0.00714	1472.38	0.01073
1472.87	-0.000192863	1472.87	0.00151	1472.87	0.00198	1472.87	0.00182	1472.87	0.00126	1472.87	0.000873961	1472.87	0.00171	1472.87	0.00302	1472.87	0.00493	1472.87	0.00719	1472.87	0.01079
1473.35	-0.000167924	1473.35	0.0015	1473.35	0.00198	1473.35	0.00183	1473.35	0.0013	1473.35	0.000917589	1473.35	0.00175	1473.35	0.00307	1473.35	0.00496	1473.35	0.00723	1473.35	0.01083
1473.83	-0.000143745	1473.83	0.00148	1473.83	0.00199	1473.83	0.00183	1473.83	0.00132	1473.83	0.000948602	1473.83	0.00178	1473.83	0.00309	1473.83	0.00496	1473.83	0.00724	1473.83	0.01085
1474.31	-0.000123937	1474.31	0.00147	1474.31	0.002	1474.31	0.00184	1474.31	0.00133	1474.31	0.000967663	1474.31	0.00179	1474.31	0.0031	1474.31	0.00496	1474.31	0.00724	1474.31	0.01085
1474.8	-0.000106778	1474.8	0.00147	1474.8	0.00201	1474.8	0.00186	1474.8	0.00133	1474.8	0.000981312	1474.8	0.00179	1474.8	0.0031	1474.8	0.00494	1474.8	0.00724	1474.8	0.01085
1475.28	-8.91546e-05	1475.28	0.00147	1475.28	0.00203	1475.28	0.00187	1475.28	0.00133	1475.28	0.000997651	1475.28	0.00179	1475.28	0.0031	1475.28	0.00493	1475.28	0.00723	1475.28	0.01084
1475.76	-6.85821e-05	1475.76	0.00148	1475.76	0.00204	1475.76	0.00189	1475.76	0.00133	1475.76	0.00102	1475.76	0.0018	1475.76	0.00311	1475.76	0.00492	1475.76	0.00723	1475.76	0.01084
1476.24	-4.66502e-05	1476.24	0.00148	1476.24	0.00204	1476.24	0.00191	1476.24	0.00134	1476.24	0.00106	1476.24	0.00181	1476.24	0.00312	1476.24	0.00492	1476.24	0.00723	1476.24	0.01085
1476.72	-2.78648e-05	1476.72	0.00148	1476.72	0.00204	1476.72	0.00192	1476.72	0.00136	1476.72	0.00109	1476.72	0.00183	1476.72	0.00314	1476.72	0.00492	1476.72	0.00724	1476.72	0.01085
1477.21	-1.78258e-05	1477.21	0.00148	1477.21	0.00204	1477.21	0.00194	1477.21	0.00138	1477.21	0.00112	1477.21	0.00184	1477.21	0.00315	1477.21	0.00492	1477.21	0.00725	1477.21	0.01085
1477.69	-2.00788e-05	1477.69	0.00149	1477.69	0.00204	1477.69	0.00194	1477.69	0.0014	1477.69	0.00113	1477.69	0.00185	1477.69	0.00315	1477.69	0.00493	1477.69	0.00724	1477.69	0.01084
1478.17	-3.48887e-05	1478.17	0.00151	1478.17	0.00204	1478.17	0.00195	1478.17	0.0014	1478.17	0.00113	1478.17	0.00185	1478.17	0.00315	1478.17	0.00493	1478.17	0.00724	1478.17	0.01082
1478.65	-5.89083e-05	1478.65	0.00153	1478.65	0.00205	1478.65	0.00195	1478.65	0.0014	1478.65	0.00112	1478.65	0.00185	1478.65	0.00314	1478.65	0.00493	1478.65	0.00722	1478.65	0.0108
1479.13	-8.65044e-05	1479.13	0.00155	1479.13	0.00205	1479.13	0.00196	1479.13	0.0014	1479.13	0.0011	1479.13	0.00184	1479.13	0.00313	1479.13	0.00494	1479.13	0.0072	1479.13	0.01078
1479.62	-0.000112177	1479.62	0.00156	1479.62	0.00206	1479.62	0.00196	1479.62	0.00139	1479.62	0.00109	1479.62	0.00184	1479.62	0.00312	1479.62	0.00494	1479.62	0.00719	1479.62	0.01076
1480.1	-0.000131589	1480.1	0.00157	1480.1	0.00206	1480.1	0.00196	1480.1	0.00139	1480.1	0.00108	1480.1	0.00184	1480.1	0.00312	1480.1	0.00495	1480.1	0.00718	1480.1	0.01075
1480.58	-0.000142188	1480.58	0.00158	1480.58	0.00206	1480.58	0.00195	1480.58	0.0014	1480.58	0.00108	1480.58	0.00185	1480.58	0.00313	1480.58	0.00497	1480.58	0.00718	1480.58	0.01076
1481.06	-0.000143645	1481.06	0.00157	1481.06	0.00206	1481.06	0.00195	1481.06	0.00141	1481.06	0.00109	1481.06	0.00187	1481.06	0.00315	1481.06	0.00498	1481.06	0.00718	1481.06	0.01077
1481.55	-0.000137683	1481.55	0.00156	1481.55	0.00206	1481.55	0.00194	1481.55	0.00141	1481.55	0.00111	1481.55	0.00188	1481.55	0.00317	1481.55	0.005	1481.55	0.00719	1481.55	0.01079
1482.03	-0.000127746	1482.03	0.00155	1482.03	0.00205	1482.03	0.00193	1482.03	0.00142	1482.03	0.00112	1482.03	0.0019	1482.03	0.00318	1482.03	0.00501	1482.03	0.00719	1482.03	0.0108
1482.51	-0.000117709	1482.51	0.00154	1482.51	0.00205	1482.51	0.00192	1482.51	0.00142	1482.51	0.00113	1482.51	0.00191	1482.51	0.00319	1482.51	0.00502	1482.51	0.0072	1482.51	0.0108
1482.99	-0.000110786	1482.99	0.00153	1482.99	0.00204	1482.99	0.00192	1482.99	0.00142	1482.99	0.00114	1482.99	0.00191	1482.99	0.0032	1482.99	0.00503	1482.99	0.00721	1482.99	0.0108
1483.47	-0.000108666	1483.47	0.00153	1483.47	0.00205	1483.47	0.00192	1483.47	0.00142	1483.47	0.00115	1483.47	0.00192	1483.47	0.00322	1483.47	0.00504	1483.47	0.00722	1483.47	0.01081
1483.95	-0.000111813	1483.95	0.00153	1483.95	0.00205	1483.95	0.00192	1483.95	0.00143	1483.95	0.00117	1483.95	0.00193	1483.95	0.00323	1483.95	0.00506	1483.95	0.00724	1483.95	0.01081
1484.44	-0.000119564	1484.44	0.00154	1484.44	0.00206	1484.44	0.00193	1484.44	0.00143	1484.44	0.00118	1484.44	0.00195	1484.44	0.00325	1484.44	0.00508	1484.44	0.00726	1484.44	0.01082
1484.92	-0.000131489	1484.92	0.00156	1484.92	0.00206	1484.92	0.00194	1484.92	0.00144	1484.92	0.0012	1484.92	0.00197	1484.92	0.00327	1484.92	0.0051	1484.92	0.00727	1484.92	0.01082
1485.4	-0.000146792	1485.4	0.00157	1485.4	0.00207	1485.4	0.00196	1485.4	0.00145	1485.4	0.00121	1485.4	0.00198	1485.4	0.00329	1485.4	0.00512	1485.4	0.00729	1485.4	0.01083
1485.88	-0.000165175	1485.88	0.00159	1485.88	0.00208	1485.88	0.00197	1485.88	0.00145	1485.88	0.00122	1485.88	0.00199	1485.88	0.00331	1485.88	0.00514	1485.88	0.0073	1485.88	0.01083
1486.37	-0.000185511	1486.37	0.00162	1486.37	0.0021	1486.37	0.00199	1486.37	0.00145	1486.37	0.00122	1486.37	0.002	1486.37	0.00332	1486.37	0.00516	1486.37	0.00731	1486.37	0.01083
1486.85	-0.00020621	1486.85	0.00165	1486.85	0.00212	1486.85	0.002	1486.85	0.00145	1486.85	0.00123	1486.85	0.00201	1486.85	0.00334	1486.85	0.00517	1486.85	0.00732	1486.85	0.01082
1487.33	-0.000225783	1487.33	0.00168	1487.33	0.00214	1487.33	0.00202	1487.33	0.00146	1487.33	0.00123	1487.33	0.00202	1487.33	0.00335	1487.33	0.0052	1487.33	0.00733	1487.33	0.01082
1487.81	-0.000241745	1487.81	0.00172	1487.81	0.00217	1487.81	0.00204	1487.81	0.00147	1487.81	0.00124	1487.81	0.00203	1487.81	0.00337	1487.81	0.00523	1487.81	0.00735	1487.81	0.01083
1488.29	-0.000251746	1488.29	0.00175	1488.29	0.0022	1488.29	0.00206	1488.29	0.00148	1488.29	0.00126	1488.29	0.00205	1488.29	0.00339	1488.29	0.00526	1488.29	0.00737	1488.29	0.01083
1488.78	-0.000252474	1488.78	0.00177	1488.78	0.00221	1488.78	0.00208	1488.78	0.0015	1488.78	0.00127	1488.78	0.00208	1488.78	0.00341	1488.78	0.00529	1488.78	0.00739	1488.78	0.01084
1489.26	-0.000240818	1489.26	0.00177	1489.26	0.00222	1489.26	0.00208	1489.26	0.00151	1489.26	0.00129	1489.26	0.00209	1489.26	0.00342	1489.26	0.00531	1489.26	0.0074	1489.26	0.01084
1489.74	-0.000214589	1489.74	0.00175	1489.74	0.0022	1489.74	0.00207	1489.74	0.00151	1489.74	0.00131	1489.74	0.0021	1489.74	0.00342	1489.74	0.0053	1489.74	0.0074	1489.74	0.01082
1490.22	-0.000176668	1490.22	0.0017	1490.22	0.00216	1490.22	0.00205	1490.22	0.00151	1490.22	0.00132	1490.22	0.0021	1490.22	0.00341	1490.22	0.00527	1490.22	0.00738	1490.22	0.01081
1490.7	-0.00013563	1490.7	0.00165	1490.7	0.00212	1490.7	0.00202	1490.7	0.0015	1490.7	0.00133	1490.7	0.0021	1490.7	0.00339	1490.7	0.00523	1490.7	0.00736	1490.7	0.01078
1491.19	-0.000102339	1491.19	0.0016	1491.19	0.00208	1491.19	0.002	1491.19	0.00149	1491.19	0.00134	1491.19	0.00209	1491.19	0.00338	1491.19	0.00519	1491.19	0.00734	1491.19	0.01077
1491.67	-8.4848e-05	1491.67	0.00158	1491.67	0.00206	1491.67	0.00199	1491.67	0.00149	1491.67	0.00135	1491.67	0.00209	1491.67	0.00338	1491.67	0.00517	1491.67	0.00733	1491.67	0.01076
1492.15	-8.44173e-05	1492.15	0.00158	1492.15	0.00207	1492.15	0.00199	1492.15	0.0015	1492.15	0.00135	1492.15	0.0021	1492.15	0.00339	1492.15	0.00517	1492.15	0.00732	1492.15	0.01076
1492.63	-9.63431e-05	1492.63	0.0016	1492.63	0.00209	1492.63	0.00201	1492.63	0.00151	1492.63	0.00136	1492.63	0.00211	1492.63	0.0034	1492.63	0.00519	1492.63	0.00733	1492.63	0.01076
1493.12	-0.000113204	1493.12	0.00163	1493.12	0.00212	1493.12	0.00203	1493.12	0.00152	1493.12	0.00136	1493.12	0.00212	1493.12	0.00341	1493.12	0.00521	1493.12	0.00734	1493.12	0.01076
1493.6	-0.000128375	1493.6	0.00167	1493.6	0.00215	1493.6	0.00206	1493.6	0.00153	1493.6	0.00136	1493.6	0.00213	1493.6	0.00342	1493.6	0.00523	1493.6	0.00734	1493.6	0.01077
1494.08	-0.00013765	1494.08	0.0017	1494.08	0.00217	1494.08	0.00208	1494.08	0.00153	1494.08	0.00135	1494.08	0.00214	1494.08	0.00343	1494.08	0.00525	1494.08	0.00735	1494.08	0.01077
1494.56	-0.000139704	1494.56	0.00172	1494.56	0.0022	1494.56	0.00211	1494.56	0.00154	1494.56	0.00135	1494.56	0.00215	1494.56	0.00344	1494.56	0.00526	1494.56	0.00735	1494.56	0.01077
1495.04	-0.000136458	1495.04	0.00173	1495.04	0.00221	1495.04	0.00213	1495.04	0.00155	1495.04	0.00136	1495.04	0.00216	1495.04	0.00344	1495.04	0.00527	1495.04	0.00736	1495.04	0.01078
1495.53	-0.00013076	1495.53	0.00174	1495.53	0.00222	1495.53	0.00215	1495.53	0.00156	1495.53	0.00137	1495.53	0.00218	1495.53	0.00345	1495.53	0.00529	1495.53	0.00737	1495.53	0.01079
1496.01	-0.000125626	1496.01	0.00175	1496.01	0.00222	1496.01	0.00216	1496.01	0.00157	1496.01	0.00139	1496.01	0.0022	1496.01	0.00347	1496.01	0.0053	1496.01	0.00739	1496.01	0.0108
1496.49	-0.000122678	1496.49	0.00175	1496.49	0.00222	1496.49	0.00217	1496.49	0.00158	1496.49	0.0014	1496.49	0.00222	1496.49	0.00348	1496.49	0.00531	1496.49	0.0074	1496.49	0.01081
1496.97	-0.000121022	1496.97	0.00174	1496.97	0.0022	1496.97	0.00216	1496.97	0.00158	1496.97	0.00141	1496.97	0.00222	1496.97	0.00348	1496.97	0.00531	1496.97	0.00741	1496.97	0.01081
1497.45	-0.000120094	1497.45	0.00172	1497.45	0.00218	1497.45	0.00214	1497.45	0.00158	1497.45	0.00141	1497.45	0.00222	1497.45	0.00348	1497.45	0.00531	1497.45	0.0074	1497.45	0.01079
1497.94	-0.000119167	1497.94	0.0017	1497.94	0.00216	1497.94	0.00212	1497.94	0.00157	1497.94	0.0014	1497.94	0.00221	1497.94	0.00347	1497.94	0.00529	1497.94	0.00739	1497.94	0.01077
1498.42	-0.000118504	1498.42	0.00167	1498.42	0.00214	1498.42	0.0021	1498.42	0.00156	1498.42	0.00139	1498.42	0.0022	1498.42	0.00346	1498.42	0.00527	1498.42	0.00738	1498.42	0.01075
1498.9	-0.000118537	1498.9	0.00166	1498.9	0.00213	1498.9	0.00209	1498.9	0.00156	1498.9	0.00139	1498.9	0.00219	1498.9	0.00346	1498.9	0.00527	1498.9	0.00738	1498.9	0.01074
1499.38	-0.000119896	1499.38	0.00165	1499.38	0.00214	1499.38	0.00209	1499.38	0.00156	1499.38	0.00139	1499.38	0.00219	1499.38	0.00346	1499.38	0.00527	1499.38	0.00739	1499.38	0.01074
1499.87	-0.000123241	1499.87	0.00166	1499.87	0.00215	1499.87	0.0021	1499.87	0.00157	1499.87	0.00141	1499.87	0.0022	1499.87	0.00348	1499.87	0.00529	1499.87	0.00741	1499.87	0.01075
1500.35	-0.000129303	1500.35	0.00167	1500.35	0.00217	1500.35	0.00212	1500.35	0.00159	1500.35	0.00142	1500.35	0.00222	1500.35	0.0035	1500.35	0.00531	1500.35	0.00743	1500.35	0.01078
1500.83	-0.000138511	1500.83	0.0017	1500.83	0.0022	1500.83	0.00214	1500.83	0.00161	1500.83	0.00143	1500.83	0.00224	1500.83	0.00353	1500.83	0.00534	1500.83	0.00746	1500.83	0.01081
1501.31	-0.000150999	1501.31	0.00173	1501.31	0.00223	1501.31	0.00217	1501.31	0.00163	1501.31	0.00144	1501.31	0.00227	1501.31	0.00355	1501.31	0.00537	1501.31	0.00749	1501.31	0.01084
1501.79	-0.000165904	1501.79	0.00177	1501.79	0.00226	1501.79	0.0022	1501.79	0.00164	1501.79	0.00145	1501.79	0.00229	1501.79	0.00357	1501.79	0.0054	1501.79	0.00752	1501.79	0.01086
1502.28	-0.000181172	1502.28	0.00181	1502.28	0.00229	1502.28	0.00223	1502.28	0.00164	1502.28	0.00145	1502.28	0.0023	1502.28	0.00359	1502.28	0.00543	1502.28	0.00754	1502.28	0.01088
1502.76	-0.00019399	1502.76	0.00184	1502.76	0.00232	1502.76	0.00225	1502.76	0.00165	1502.76	0.00145	1502.76	0.00232	1502.76	0.0036	1502.76	0.00545	1502.76	0.00756	1502.76	0.0109
1503.24	-0.000200713	1503.24	0.00186	1503.24	0.00233	1503.24	0.00226	1503.24	0.00165	1503.24	0.00145	1503.24	0.00233	1503.24	0.00362	1503.24	0.00546	1503.24	0.00758	1503.24	0.01092
1503.72	-0.00019856	1503.72	0.00186	1503.72	0.00233	1503.72	0.00226	1503.72	0.00166	1503.72	0.00146	1503.72	0.00234	1503.72	0.00362	1503.72	0.00547	1503.72	0.00759	1503.72	0.01093
1504.2	-0.000186902	1504.2	0.00185	1504.2	0.00232	1504.2	0.00226	1504.2	0.00167	1504.2	0.00147	1504.2	0.00235	1504.2	0.00363	1504.2	0.00547	1504.2	0.0076	1504.2	0.01093
1504.69	-0.000171634	1504.69	0.00183	1504.69	0.00231	1504.69	0.00225	1504.69	0.00167	1504.69	0.00148	1504.69	0.00236	1504.69	0.00362	1504.69	0.00546	1504.69	0.0076	1504.69	0.01094
1505.17	-0.000166301	1505.17	0.00182	1505.17	0.0023	1505.17	0.00225	1505.17	0.00169	1505.17	0.00149	1505.17	0.00237	1505.17	0.00362	1505.17	0.00546	1505.17	0.0076	1505.17	0.01094
1505.65	-0.000188061	1505.65	0.00185	1505.65	0.00233	1505.65	0.00228	1505.65	0.0017	1505.65	0.0015	1505.65	0.00238	1505.65	0.00364	1505.65	0.00549	1505.65	0.00761	1505.65	0.01095
1506.13	-0.000241348	1506.13	0.00192	1506.13	0.00241	1506.13	0.00233	1506.13	0.00173	1506.13	0.00151	1506.13	0.00241	1506.13	0.00367	1506.13	0.00556	1506.13	0.00765	1506.13	0.01098
1506.62	-0.000300024	1506.62	0.002	1506.62	0.00249	1506.62	0.0024	1506.62	0.00175	1506.62	0.00152	1506.62	0.00244	1506.62	0.00372	1506.62	0.00564	1506.62	0.00769	1506.62	0.01101
1507.1	-0.000323135	1507.1	0.00204	1507.1	0.00254	1507.1	0.00244	1507.1	0.00177	1507.1	0.00155	1507.1	0.00246	1507.1	0.00377	1507.1	0.00569	1507.1	0.00772	1507.1	0.01104
1507.58	-0.000298038	1507.58	0.00201	1507.58	0.00254	1507.58	0.00244	1507.58	0.00178	1507.58	0.00158	1507.58	0.00247	1507.58	0.00379	1507.58	0.00569	1507.58	0.00772	1507.58	0.01106
1508.06	-0.000249693	1508.06	0.00195	1508.06	0.0025	1508.06	0.00242	1508.06	0.00178	1508.06	0.0016	1508.06	0.00247	1508.06	0.00379	1508.06	0.00566	1508.06	0.0077	1508.06	0.01107
1508.54	-0.000207403	1508.54	0.0019	1508.54	0.00247	1508.54	0.0024	1508.54	0.00177	1508.54	0.00162	1508.54	0.00247	1508.54	0.00378	1508.54	0.00563	1508.54	0.00768	1508.54	0.01106
1509.03	-0.000181437	1509.03	0.00189	1509.03	0.00245	1509.03	0.00239	1509.03	0.00177	1509.03	0.00162	1509.03	0.00246	1509.03	0.00377	1509.03	0.0056	1509.03	0.00766	1509.03	0.01105
1509.51	-0.000167129	1509.51	0.00189	1509.51	0.00245	1509.51	0.00238	1509.51	0.00177	1509.51	0.00163	1509.51	0.00246	1509.51	0.00376	1509.51	0.00559	1509.51	0.00765	1509.51	0.01104
1509.99	-0.000156066	1509.99	0.0019	1509.99	0.00245	1509.99	0.00237	1509.99	0.00177	1509.99	0.00164	1509.99	0.00246	1509.99	0.00375	1509.99	0.00558	1509.99	0.00764	1509.99	0.01104
1510.47	-0.000142287	1510.47	0.0019	1510.47	0.00245	1510.47	0.00237	1510.47	0.00178	1510.47	0.00166	1510.47	0.00246	1510.47	0.00375	1510.47	0.00558	1510.47	0.00765	1510.47	0.01105
1510.95	-0.000124434	1510.95	0.0019	1510.95	0.00244	1510.95	0.00237	1510.95	0.00179	1510.95	0.00168	1510.95	0.00248	1510.95	0.00376	1510.95	0.00558	1510.95	0.00766	1510.95	0.01106
1511.44	-0.00010489	1511.44	0.0019	1511.44	0.00244	1511.44	0.00237	1511.44	0.00182	1511.44	0.00171	1511.44	0.0025	1511.44	0.00378	1511.44	0.00559	1511.44	0.00767	1511.44	0.01109
1511.92	-8.82601e-05	1511.92	0.00189	1511.92	0.00243	1511.92	0.00238	1511.92	0.00184	1511.92	0.00174	1511.92	0.00253	1511.92	0.0038	1511.92	0.00561	1511.92	0.00769	1511.92	0.01111
1512.4	-7.89844e-05	1512.4	0.0019	1512.4	0.00244	1512.4	0.00239	1512.4	0.00186	1512.4	0.00177	1512.4	0.00255	1512.4	0.00382	1512.4	0.00563	1512.4	0.00771	1512.4	0.01114
1512.88	-7.96801e-05	1512.88	0.00191	1512.88	0.00245	1512.88	0.0024	1512.88	0.00188	1512.88	0.00178	1512.88	0.00258	1512.88	0.00384	1512.88	0.00566	1512.88	0.00773	1512.88	0.01116
1513.36	-8.97508e-05	1513.36	0.00192	1513.36	0.00246	1513.36	0.00242	1513.36	0.0019	1513.36	0.00178	1513.36	0.0026	1513.36	0.00386	1513.36	0.00569	1513.36	0.00775	1513.36	0.01117
1513.85	-0.000107209	1513.85	0.00195	1513.85	0.00248	1513.85	0.00244	1513.85	0.00191	1513.85	0.00178	1513.85	0.00262	1513.85	0.00388	1513.85	0.00572	1513.85	0.00776	1513.85	0.01118
1514.33	-0.000129204	1514.33	0.00197	1514.33	0.00251	1514.33	0.00246	1514.33	0.00192	1514.33	0.00177	1514.33	0.00264	1514.33	0.00389	1514.33	0.00576	1514.33	0.00778	1514.33	0.01119
1514.81	-0.000154046	1514.81	0.00199	1514.81	0.00253	1514.81	0.00247	1514.81	0.00193	1514.81	0.00177	1514.81	0.00265	1514.81	0.00391	1514.81	0.00579	1514.81	0.0078	1514.81	0.0112
1515.29	-0.000181205	1515.29	0.00201	1515.29	0.00255	1515.29	0.00249	1515.29	0.00194	1515.29	0.00178	1515.29	0.00267	1515.29	0.00393	1515.29	0.00583	1515.29	0.00782	1515.29	0.01122
1515.78	-0.000210185	1515.78	0.00203	1515.78	0.00256	1515.78	0.0025	1515.78	0.00196	1515.78	0.00179	1515.78	0.00269	1515.78	0.00395	1515.78	0.00587	1515.78	0.00785	1515.78	0.01124
1516.26	-0.000238897	1516.26	0.00205	1516.26	0.00257	1516.26	0.00251	1516.26	0.00197	1516.26	0.00179	1516.26	0.00271	1516.26	0.00397	1516.26	0.0059	1516.26	0.00787	1516.26	0.01125
1516.74	-0.000263038	1516.74	0.00205	1516.74	0.00257	1516.74	0.00251	1516.74	0.00198	1516.74	0.0018	1516.74	0.00272	1516.74	0.00399	1516.74	0.00592	1516.74	0.00789	1516.74	0.01126
1517.22	-0.000278899	1517.22	0.00205	1517.22	0.00256	1517.22	0.0025	1517.22	0.00199	1517.22	0.00181	1517.22	0.00272	1517.22	0.00399	1517.22	0.00592	1517.22	0.00789	1517.22	0.01126
1517.7	-0.000286714	1517.7	0.00204	1517.7	0.00255	1517.7	0.00249	1517.7	0.00199	1517.7	0.00181	1517.7	0.00272	1517.7	0.004	1517.7	0.0059	1517.7	0.00789	1517.7	0.01125
1518.18	-0.000289296	1518.18	0.00202	1518.18	0.00253	1518.18	0.00248	1518.18	0.00199	1518.18	0.00181	1518.18	0.00272	1518.18	0.004	1518.18	0.00589	1518.18	0.0079	1518.18	0.01124
1518.67	-0.000290025	1518.67	0.00202	1518.67	0.00253	1518.67	0.00248	1518.67	0.00199	1518.67	0.00182	1518.67	0.00273	1518.67	0.004	1518.67	0.00588	1518.67	0.0079	1518.67	0.01123
1519.15	-0.000290091	1519.15	0.00202	1519.15	0.00253	1519.15	0.00249	1519.15	0.002	1519.15	0.00183	1519.15	0.00274	1519.15	0.00401	1519.15	0.00588	1519.15	0.00791	1519.15	0.01123
1519.63	-0.00028976	1519.63	0.00202	1519.63	0.00254	1519.63	0.0025	1519.63	0.00201	1519.63	0.00184	1519.63	0.00275	1519.63	0.00403	1519.63	0.00589	1519.63	0.00793	1519.63	0.01123
1520.11	-0.000290356	1520.11	0.00204	1520.11	0.00255	1520.11	0.00251	1520.11	0.00202	1520.11	0.00186	1520.11	0.00276	1520.11	0.00404	1520.11	0.0059	1520.11	0.00795	1520.11	0.01124
1520.6	-0.000292309	1520.6	0.00206	1520.6	0.00258	1520.6	0.00253	1520.6	0.00204	1520.6	0.00188	1520.6	0.00278	1520.6	0.00406	1520.6	0.00592	1520.6	0.00796	1520.6	0.01125
1521.08	-0.000292012	1521.08	0.00209	1521.08	0.0026	1521.08	0.00255	1521.08	0.00205	1521.08	0.00189	1521.08	0.00279	1521.08	0.00408	1521.08	0.00593	1521.08	0.00797	1521.08	0.01126
1521.56	-0.000282839	1521.56	0.0021	1521.56	0.00261	1521.56	0.00255	1521.56	0.00207	1521.56	0.00191	1521.56	0.00281	1521.56	0.00409	1521.56	0.00593	1521.56	0.00797	1521.56	0.01126
1522.04	-0.000262442	1522.04	0.00209	1522.04	0.00261	1522.04	0.00254	1522.04	0.00208	1522.04	0.00192	1522.04	0.00281	1522.04	0.00409	1522.04	0.00592	1522.04	0.00796	1522.04	0.01126
1522.53	-0.000238102	1522.53	0.00208	1522.53	0.00259	1522.53	0.00253	1522.53	0.00208	1522.53	0.00193	1522.53	0.00281	1522.53	0.00409	1522.53	0.0059	1522.53	0.00794	1522.53	0.01125
1523.01	-0.000219391	1523.01	0.00207	1523.01	0.00258	1523.01	0.00251	1523.01	0.00208	1523.01	0.00193	1523.01	0.00282	1523.01	0.00409	1523.01	0.00589	1523.01	0.00792	1523.01	0.01124
1523.49	-0.00020982	1523.49	0.00206	1523.49	0.00258	1523.49	0.00251	1523.49	0.00207	1523.49	0.00193	1523.49	0.00282	1523.49	0.0041	1523.49	0.00589	1523.49	0.00791	1523.49	0.01123
1523.97	-0.000205747	1523.97	0.00207	1523.97	0.00258	1523.97	0.00251	1523.97	0.00207	1523.97	0.00192	1523.97	0.00282	1523.97	0.00409	1523.97	0.00589	1523.97	0.00789	1523.97	0.01122
1524.45	-0.000201508	1524.45	0.00207	1524.45	0.00259	1524.45	0.00251	1524.45	0.00207	1524.45	0.00192	1524.45	0.00282	1524.45	0.00409	1524.45	0.00588	1524.45	0.00788	1524.45	0.01121
1524.93	-0.000193228	1524.93	0.00207	1524.93	0.00259	1524.93	0.00252	1524.93	0.00207	1524.93	0.00192	1524.93	0.00283	1524.93	0.00409	1524.93	0.00588	1524.93	0.00787	1524.93	0.0112
1525.42	-0.000180146	1525.42	0.00207	1525.42	0.00259	1525.42	0.00253	1525.42	0.00207	1525.42	0.00193	1525.42	0.00284	1525.42	0.00408	1525.42	0.00588	1525.42	0.00787	1525.42	0.0112
1525.9	-0.000164446	1525.9	0.00207	1525.9	0.0026	1525.9	0.00254	1525.9	0.00209	1525.9	0.00195	1525.9	0.00285	1525.9	0.00409	1525.9	0.00588	1525.9	0.00788	1525.9	0.01121
1526.38	-0.00014974	1526.38	0.00206	1526.38	0.0026	1526.38	0.00256	1526.38	0.00211	1526.38	0.00197	1526.38	0.00287	1526.38	0.0041	1526.38	0.00589	1526.38	0.0079	1526.38	0.01122
1526.86	-0.000138776	1526.86	0.00206	1526.86	0.0026	1526.86	0.00258	1526.86	0.00213	1526.86	0.002	1526.86	0.0029	1526.86	0.00411	1526.86	0.0059	1526.86	0.00792	1526.86	0.01124
1527.35	-0.000133145	1527.35	0.00206	1527.35	0.00261	1527.35	0.00259	1527.35	0.00215	1527.35	0.00202	1527.35	0.00292	1527.35	0.00412	1527.35	0.00591	1527.35	0.00794	1527.35	0.01126
1527.83	-0.00013235	1527.83	0.00206	1527.83	0.00261	1527.83	0.0026	1527.83	0.00217	1527.83	0.00203	1527.83	0.00293	1527.83	0.00413	1527.83	0.00592	1527.83	0.00795	1527.83	0.01127
1528.31	-0.000135298	1528.31	0.00205	1528.31	0.00261	1528.31	0.0026	1528.31	0.00217	1528.31	0.00204	1528.31	0.00293	1528.31	0.00413	1528.31	0.00592	1528.31	0.00796	1528.31	0.01127
1528.79	-0.000140996	1528.79	0.00205	1528.79	0.0026	1528.79	0.0026	1528.79	0.00217	1528.79	0.00204	1528.79	0.00293	1528.79	0.00413	1528.79	0.00593	1528.79	0.00796	1528.79	0.01127
1529.27	-0.000149011	1529.27	0.00204	1529.27	0.0026	1529.27	0.0026	1529.27	0.00217	1529.27	0.00204	1529.27	0.00293	1529.27	0.00413	1529.27	0.00593	1529.27	0.00796	1529.27	0.01127
1529.76	-0.000159478	1529.76	0.00204	1529.76	0.0026	1529.76	0.0026	1529.76	0.00217	1529.76	0.00204	1529.76	0.00293	1529.76	0.00413	1529.76	0.00594	1529.76	0.00797	1529.76	0.01127
1530.24	-0.000172164	1530.24	0.00205	1530.24	0.0026	1530.24	0.0026	1530.24	0.00217	1530.24	0.00204	1530.24	0.00293	1530.24	0.00414	1530.24	0.00595	1530.24	0.00798	1530.24	0.01127
1530.72	-0.000186405	1530.72	0.00206	1530.72	0.0026	1530.72	0.00261	1530.72	0.00217	1530.72	0.00205	1530.72	0.00293	1530.72	0.00415	1530.72	0.00597	1530.72	0.00799	1530.72	0.01128
1531.2	-0.000201176	1531.2	0.00207	1531.2	0.00261	1531.2	0.00261	1531.2	0.00216	1531.2	0.00205	1531.2	0.00293	1531.2	0.00416	1531.2	0.00598	1531.2	0.008	1531.2	0.01128
1531.68	-0.000215583	1531.68	0.00208	1531.68	0.00261	1531.68	0.00261	1531.68	0.00216	1531.68	0.00206	1531.68	0.00293	1531.68	0.00417	1531.68	0.006	1531.68	0.008	1531.68	0.01129
1532.17	-0.000228267	1532.17	0.00209	1532.17	0.00261	1532.17	0.00261	1532.17	0.00215	1532.17	0.00206	1532.17	0.00293	1532.17	0.00418	1532.17	0.00601	1532.17	0.008	1532.17	0.01129
1532.65	-0.000236579	1532.65	0.00209	1532.65	0.00261	1532.65	0.00261	1532.65	0.00215	1532.65	0.00207	1532.65	0.00294	1532.65	0.00418	1532.65	0.00601	1532.65	0.00801	1532.65	0.0113
1533.13	-0.000235652	1533.13	0.00208	1533.13	0.00261	1533.13	0.00261	1533.13	0.00215	1533.13	0.00208	1533.13	0.00295	1533.13	0.00419	1533.13	0.00602	1533.13	0.00801	1533.13	0.01132
1533.61	-0.000222239	1533.61	0.00206	1533.61	0.00261	1533.61	0.00261	1533.61	0.00217	1533.61	0.0021	1533.61	0.00297	1533.61	0.00421	1533.61	0.00604	1533.61	0.00803	1533.61	0.01135
1534.1	-0.000200713	1534.1	0.00205	1534.1	0.00262	1534.1	0.00262	1534.1	0.0022	1534.1	0.00213	1534.1	0.003	1534.1	0.00424	1534.1	0.00606	1534.1	0.00806	1534.1	0.01139
1534.58	-0.000182861	1534.58	0.00204	1534.58	0.00263	1534.58	0.00264	1534.58	0.00223	1534.58	0.00216	1534.58	0.00303	1534.58	0.00427	1534.58	0.00608	1534.58	0.0081	1534.58	0.01143
1535.06	-0.000179284	1535.06	0.00206	1535.06	0.00266	1535.06	0.00266	1535.06	0.00226	1535.06	0.00219	1535.06	0.00306	1535.06	0.0043	1535.06	0.00612	1535.06	0.00814	1535.06	0.01147
1535.54	-0.000191472	1535.54	0.0021	1535.54	0.00269	1535.54	0.00269	1535.54	0.00228	1535.54	0.0022	1535.54	0.00309	1535.54	0.00433	1535.54	0.00616	1535.54	0.00817	1535.54	0.01149
1536.02	-0.000213132	1536.02	0.00214	1536.02	0.00273	1536.02	0.00271	1536.02	0.0023	1536.02	0.0022	1536.02	0.0031	1536.02	0.00435	1536.02	0.00619	1536.02	0.0082	1536.02	0.01151
1536.51	-0.000235287	1536.51	0.00218	1536.51	0.00275	1536.51	0.00273	1536.51	0.0023	1536.51	0.00219	1536.51	0.00311	1536.51	0.00436	1536.51	0.00621	1536.51	0.00821	1536.51	0.01151
1536.99	-0.000251117	1536.99	0.00219	1536.99	0.00277	1536.99	0.00274	1536.99	0.0023	1536.99	0.00218	1536.99	0.00311	1536.99	0.00436	1536.99	0.00622	1536.99	0.00822	1536.99	0.0115
1537.47	-0.000258998	1537.47	0.00219	1537.47	0.00277	1537.47	0.00274	1537.47	0.00231	1537.47	0.00218	1537.47	0.00311	1537.47	0.00435	1537.47	0.00621	1537.47	0.00822	1537.47	0.01149
1537.95	-0.000263965	1537.95	0.00219	1537.95	0.00277	1537.95	0.00274	1537.95	0.00231	1537.95	0.00218	1537.95	0.00312	1537.95	0.00435	1537.95	0.00621	1537.95	0.00822	1537.95	0.01149
1538.43	-0.000277243	1538.43	0.0022	1538.43	0.00278	1538.43	0.00274	1538.43	0.00233	1538.43	0.0022	1538.43	0.00314	1538.43	0.00437	1538.43	0.00622	1538.43	0.00824	1538.43	0.0115
1538.92	-0.000309759	1538.92	0.00226	1538.92	0.00283	1538.92	0.00277	1538.92	0.00236	1538.92	0.00222	1538.92	0.00317	1538.92	0.0044	1538.92	0.00627	1538.92	0.00828	1538.92	0.01153
1539.4	-0.000359554	1539.4	0.00237	1539.4	0.0029	1539.4	0.00282	1539.4	0.0024	1539.4	0.00225	1539.4	0.00322	1539.4	0.00444	1539.4	0.00634	1539.4	0.00833	1539.4	0.01157
1539.88	-0.00040504	1539.88	0.00248	1539.88	0.00297	1539.88	0.00286	1539.88	0.00242	1539.88	0.00227	1539.88	0.00326	1539.88	0.00449	1539.88	0.00641	1539.88	0.00839	1539.88	0.0116
1540.36	-0.000418679	1540.36	0.00253	1540.36	0.00301	1540.36	0.00289	1540.36	0.00243	1540.36	0.00229	1540.36	0.00328	1540.36	0.00451	1540.36	0.00645	1540.36	0.00841	1540.36	0.01162
1540.85	-0.000392295	1540.85	0.00252	1540.85	0.00299	1540.85	0.00288	1540.85	0.00241	1540.85	0.0023	1540.85	0.00328	1540.85	0.00451	1540.85	0.00644	1540.85	0.0084	1540.85	0.01161
1541.33	-0.0003431	1541.33	0.00247	1541.33	0.00294	1541.33	0.00285	1541.33	0.0024	1541.33	0.00231	1541.33	0.00326	1541.33	0.0045	1541.33	0.0064	1541.33	0.00838	1541.33	0.0116
1541.81	-0.000295356	1541.81	0.00241	1541.81	0.0029	1541.81	0.00283	1541.81	0.00238	1541.81	0.00232	1541.81	0.00324	1541.81	0.00449	1541.81	0.00636	1541.81	0.00835	1541.81	0.01159
1542.29	-0.00026115	1542.29	0.00237	1542.29	0.00288	1542.29	0.00283	1542.29	0.00238	1542.29	0.00232	1542.29	0.00324	1542.29	0.00449	1542.29	0.00634	1542.29	0.00834	1542.29	0.01158
1542.77	-0.000239957	1542.77	0.00235	1542.77	0.00287	1542.77	0.00284	1542.77	0.00239	1542.77	0.00233	1542.77	0.00324	1542.77	0.0045	1542.77	0.00634	1542.77	0.00834	1542.77	0.01159
1543.26	-0.000223432	1543.26	0.00234	1543.26	0.00288	1543.26	0.00286	1543.26	0.0024	1543.26	0.00235	1543.26	0.00325	1543.26	0.00451	1543.26	0.00635	1543.26	0.00834	1543.26	0.0116
1543.74	-0.000202832	1543.74	0.00233	1543.74	0.00289	1543.74	0.00288	1543.74	0.00242	1543.74	0.00236	1543.74	0.00326	1543.74	0.00452	1543.74	0.00636	1543.74	0.00835	1543.74	0.01162
1544.22	-0.000173091	1544.22	0.00231	1544.22	0.00289	1544.22	0.0029	1544.22	0.00245	1544.22	0.00238	1544.22	0.00328	1544.22	0.00454	1544.22	0.00637	1544.22	0.00836	1544.22	0.01165
1544.7	-0.000134238	1544.7	0.00228	1544.7	0.00288	1544.7	0.00291	1544.7	0.00248	1544.7	0.00241	1544.7	0.00329	1544.7	0.00455	1544.7	0.00637	1544.7	0.00837	1544.7	0.01168
1545.18	-9.25666e-05	1545.18	0.00225	1545.18	0.00286	1545.18	0.00292	1545.18	0.00251	1545.18	0.00244	1545.18	0.00331	1545.18	0.00457	1545.18	0.00637	1545.18	0.00839	1545.18	0.01172
1545.67	-5.69868e-05	1545.67	0.00223	1545.67	0.00285	1545.67	0.00292	1545.67	0.00254	1545.67	0.00247	1545.67	0.00333	1545.67	0.00459	1545.67	0.00637	1545.67	0.00841	1545.67	0.01176
1546.15	-3.45906e-05	1546.15	0.00222	1546.15	0.00284	1546.15	0.00293	1546.15	0.00257	1546.15	0.0025	1546.15	0.00336	1546.15	0.00462	1546.15	0.00638	1546.15	0.00844	1546.15	0.0118
1546.63	-2.68046e-05	1546.63	0.00224	1546.63	0.00285	1546.63	0.00295	1546.63	0.0026	1546.63	0.00252	1546.63	0.00338	1546.63	0.00464	1546.63	0.00641	1546.63	0.00847	1546.63	0.01184
1547.11	-3.09461e-05	1547.11	0.00227	1547.11	0.00287	1547.11	0.00296	1547.11	0.00261	1547.11	0.00254	1547.11	0.0034	1547.11	0.00467	1547.11	0.00644	1547.11	0.0085	1547.11	0.01186
1547.6	-4.14818e-05	1547.6	0.00231	1547.6	0.00289	1547.6	0.00298	1547.6	0.00263	1547.6	0.00255	1547.6	0.00342	1547.6	0.00469	1547.6	0.00647	1547.6	0.00853	1547.6	0.01189
1548.08	-5.47671e-05	1548.08	0.00234	1548.08	0.00291	1548.08	0.00299	1548.08	0.00263	1548.08	0.00256	1548.08	0.00343	1548.08	0.00471	1548.08	0.00649	1548.08	0.00854	1548.08	0.01191
1548.56	-6.91784e-05	1548.56	0.00237	1548.56	0.00293	1548.56	0.00301	1548.56	0.00264	1548.56	0.00258	1548.56	0.00344	1548.56	0.00472	1548.56	0.00652	1548.56	0.00856	1548.56	0.01193
1549.04	-8.55105e-05	1549.04	0.00238	1549.04	0.00295	1549.04	0.00302	1549.04	0.00265	1549.04	0.00259	1549.04	0.00345	1549.04	0.00474	1549.04	0.00655	1549.04	0.00859	1549.04	0.01196
1549.52	-0.000104658	1549.52	0.00239	1549.52	0.00296	1549.52	0.00303	1549.52	0.00266	1549.52	0.00261	1549.52	0.00346	1549.52	0.00475	1549.52	0.00658	1549.52	0.00862	1549.52	0.01199
1550.01	-0.000126819	1550.01	0.00239	1550.01	0.00297	1550.01	0.00303	1550.01	0.00267	1550.01	0.00262	1550.01	0.00348	1550.01	0.00477	1550.01	0.0066	1550.01	0.00865	1550.01	0.01202
1550.49	-0.000150999	1550.49	0.00238	1550.49	0.00297	1550.49	0.00303	1550.49	0.00268	1550.49	0.00263	1550.49	0.00349	1550.49	0.00478	1550.49	0.00662	1550.49	0.00867	1550.49	0.01204
1550.97	-0.000175277	1550.97	0.00238	1550.97	0.00296	1550.97	0.00302	1550.97	0.00268	1550.97	0.00263	1550.97	0.0035	1550.97	0.00478	1550.97	0.00664	1550.97	0.0087	1550.97	0.01206
1551.45	-0.000196904	1551.45	0.00237	1551.45	0.00295	1551.45	0.00302	1551.45	0.00268	1551.45	0.00263	1551.45	0.00351	1551.45	0.00479	1551.45	0.00664	1551.45	0.00871	1551.45	0.01207
1551.93	-0.000212933	1551.93	0.00237	1551.93	0.00294	1551.93	0.00302	1551.93	0.00268	1551.93	0.00263	1551.93	0.00351	1551.93	0.00479	1551.93	0.00664	1551.93	0.00872	1551.93	0.01209
1552.42	-0.000221842	1552.42	0.00236	1552.42	0.00293	1552.42	0.00302	1552.42	0.00268	1552.42	0.00263	1552.42	0.00351	1552.42	0.0048	1552.42	0.00665	1552.42	0.00873	1552.42	0.0121
1552.9	-0.000223763	1552.9	0.00236	1552.9	0.00293	1552.9	0.00303	1552.9	0.00269	1552.9	0.00264	1552.9	0.00353	1552.9	0.00481	1552.9	0.00666	1552.9	0.00875	1552.9	0.01213
1553.38	-0.000222008	1553.38	0.00237	1553.38	0.00294	1553.38	0.00305	1553.38	0.00271	1553.38	0.00267	1553.38	0.00355	1553.38	0.00484	1553.38	0.00668	1553.38	0.00879	1553.38	0.01217
1553.86	-0.000220352	1553.86	0.00239	1553.86	0.00297	1553.86	0.00308	1553.86	0.00275	1553.86	0.00271	1553.86	0.00358	1553.86	0.00488	1553.86	0.00672	1553.86	0.00883	1553.86	0.01222
1554.34	-0.000222008	1554.34	0.00243	1554.34	0.00301	1554.34	0.00312	1554.34	0.00279	1554.34	0.00274	1554.34	0.00362	1554.34	0.00493	1554.34	0.00677	1554.34	0.00887	1554.34	0.01227
1554.83	-0.000227008	1554.83	0.00247	1554.83	0.00305	1554.83	0.00315	1554.83	0.00282	1554.83	0.00277	1554.83	0.00365	1554.83	0.00497	1554.83	0.00682	1554.83	0.00891	1554.83	0.01231
1555.31	-0.000232638	1555.31	0.00251	1555.31	0.0031	1555.31	0.00319	1555.31	0.00284	1555.31	0.00279	1555.31	0.00368	1555.31	0.00499	1555.31	0.00685	1555.31	0.00893	1555.31	0.01234
1555.79	-0.000234658	1555.79	0.00253	1555.79	0.00313	1555.79	0.0032	1555.79	0.00285	1555.79	0.00279	1555.79	0.00368	1555.79	0.005	1555.79	0.00687	1555.79	0.00894	1555.79	0.01235
1556.27	-0.000228565	1556.27	0.00254	1556.27	0.00313	1556.27	0.0032	1556.27	0.00284	1556.27	0.00279	1556.27	0.00368	1556.27	0.005	1556.27	0.00687	1556.27	0.00893	1556.27	0.01234
1556.76	-0.000214126	1556.76	0.00252	1556.76	0.00312	1556.76	0.00319	1556.76	0.00282	1556.76	0.00278	1556.76	0.00367	1556.76	0.00498	1556.76	0.00685	1556.76	0.0089	1556.76	0.01232
1557.24	-0.0001975	1557.24	0.0025	1557.24	0.0031	1557.24	0.00319	1557.24	0.00281	1557.24	0.00277	1557.24	0.00366	1557.24	0.00496	1557.24	0.00683	1557.24	0.00888	1557.24	0.01231
1557.72	-0.000192334	1557.72	0.00251	1557.72	0.0031	1557.72	0.00319	1557.72	0.0028	1557.72	0.00277	1557.72	0.00366	1557.72	0.00496	1557.72	0.00683	1557.72	0.00889	1557.72	0.01231
1558.2	-0.000204555	1558.2	0.00255	1558.2	0.00311	1558.2	0.00322	1558.2	0.00281	1558.2	0.00278	1558.2	0.00369	1558.2	0.00498	1558.2	0.00687	1558.2	0.00892	1558.2	0.01233
1558.68	-0.000205184	1558.68	0.00258	1558.68	0.00312	1558.68	0.00325	1558.68	0.00283	1558.68	0.00281	1558.68	0.00372	1558.68	0.00501	1558.68	0.00691	1558.68	0.00896	1558.68	0.01237
1559.16	-0.000140896	1559.16	0.00252	1559.16	0.00307	1559.16	0.00323	1559.16	0.00284	1559.16	0.00286	1559.16	0.00374	1559.16	0.00502	1559.16	0.00689	1559.16	0.00898	1559.16	0.0124
1559.65	-1.60035e-05	1559.65	0.00236	1559.65	0.00295	1559.65	0.00316	1559.65	0.00283	1559.65	0.0029	1559.65	0.00373	1559.65	0.005	1559.65	0.0068	1559.65	0.00896	1559.65	0.01242
1560.13	9.30503e-05	1560.13	0.00221	1560.13	0.00284	1560.13	0.00309	1560.13	0.00281	1560.13	0.00293	1560.13	0.00371	1560.13	0.00497	1560.13	0.00671	1560.13	0.00893	1560.13	0.01243
1560.61	0.000130601	1560.61	0.00216	1560.61	0.00281	1560.61	0.00306	1560.61	0.00281	1560.61	0.00294	1560.61	0.00371	1560.61	0.00497	1560.61	0.00668	1560.61	0.00892	1560.61	0.01245
1561.09	0.000102363	1561.09	0.00221	1561.09	0.00286	1561.09	0.00308	1561.09	0.00282	1561.09	0.00293	1561.09	0.00373	1561.09	0.005	1561.09	0.00672	1561.09	0.00895	1561.09	0.01248
1561.58	4.09887e-05	1561.58	0.00232	1561.58	0.00294	1561.58	0.00312	1561.58	0.00284	1561.58	0.00292	1561.58	0.00377	1561.58	0.00505	1561.58	0.00679	1561.58	0.009	1561.58	0.01252
1562.06	-2.48498e-05	1562.06	0.00243	1562.06	0.00303	1562.06	0.00317	1562.06	0.00286	1562.06	0.00292	1562.06	0.0038	1562.06	0.00509	1562.06	0.00687	1562.06	0.00905	1562.06	0.01255
1562.54	-7.862e-05	1562.54	0.00253	1562.54	0.00311	1562.54	0.00322	1562.54	0.00289	1562.54	0.00291	1562.54	0.00383	1562.54	0.00514	1562.54	0.00695	1562.54	0.0091	1562.54	0.01259
1563.02	-0.000114198	1563.02	0.00261	1563.02	0.00317	1563.02	0.00326	1563.02	0.00291	1563.02	0.00292	1563.02	0.00386	1563.02	0.00518	1563.02	0.00701	1563.02	0.00914	1563.02	0.01263
1563.5	-0.000131622	1563.5	0.00266	1563.5	0.00321	1563.5	0.0033	1563.5	0.00294	1563.5	0.00293	1563.5	0.00389	1563.5	0.00522	1563.5	0.00706	1563.5	0.00919	1563.5	0.01268
1563.99	-0.000135563	1563.99	0.00269	1563.99	0.00325	1563.99	0.00333	1563.99	0.00297	1563.99	0.00296	1563.99	0.00392	1563.99	0.00526	1563.99	0.00711	1563.99	0.00924	1563.99	0.01273
1564.47	-0.000132251	1564.47	0.00271	1564.47	0.00328	1564.47	0.00337	1564.47	0.003	1564.47	0.003	1564.47	0.00396	1564.47	0.0053	1564.47	0.00717	1564.47	0.0093	1564.47	0.01279
1564.95	-0.000128077	1564.95	0.00273	1564.95	0.0033	1564.95	0.0034	1564.95	0.00303	1564.95	0.00304	1564.95	0.004	1564.95	0.00535	1564.95	0.00722	1564.95	0.00936	1564.95	0.01286
1565.43	-0.000127812	1565.43	0.00274	1565.43	0.00333	1565.43	0.00343	1565.43	0.00306	1565.43	0.00308	1565.43	0.00405	1565.43	0.00539	1565.43	0.00727	1565.43	0.00942	1565.43	0.01293
1565.91	-0.000133874	1565.91	0.00275	1565.91	0.00335	1565.91	0.00345	1565.91	0.00309	1565.91	0.00311	1565.91	0.00408	1565.91	0.00543	1565.91	0.00732	1565.91	0.00947	1565.91	0.01298
1566.4	-0.000146063	1566.4	0.00275	1566.4	0.00336	1566.4	0.00347	1566.4	0.0031	1566.4	0.00314	1566.4	0.00411	1566.4	0.00546	1566.4	0.00735	1566.4	0.00951	1566.4	0.01303
1566.88	-0.000161929	1566.88	0.00276	1566.88	0.00337	1566.88	0.00348	1566.88	0.0031	1566.88	0.00315	1566.88	0.00412	1566.88	0.00547	1566.88	0.00737	1566.88	0.00953	1566.88	0.01306
1567.36	-0.000178523	1567.36	0.00276	1567.36	0.00337	1567.36	0.00348	1567.36	0.0031	1567.36	0.00315	1567.36	0.00413	1567.36	0.00548	1567.36	0.00739	1567.36	0.00955	1567.36	0.01308
1567.84	-0.000194155	1567.84	0.00276	1567.84	0.00337	1567.84	0.00347	1567.84	0.0031	1567.84	0.00315	1567.84	0.00413	1567.84	0.00548	1567.84	0.0074	1567.84	0.00956	1567.84	0.01309
1568.33	-0.000207502	1568.33	0.00276	1568.33	0.00337	1568.33	0.00347	1568.33	0.0031	1568.33	0.00315	1568.33	0.00414	1568.33	0.00549	1568.33	0.00741	1568.33	0.00958	1568.33	0.01312
1568.81	-0.000216444	1568.81	0.00276	1568.81	0.00337	1568.81	0.00347	1568.81	0.00311	1568.81	0.00317	1568.81	0.00416	1568.81	0.00552	1568.81	0.00744	1568.81	0.00962	1568.81	0.01317
1569.29	-0.000217338	1569.29	0.00276	1569.29	0.00338	1569.29	0.00348	1569.29	0.00314	1569.29	0.00321	1569.29	0.00419	1569.29	0.00556	1569.29	0.00747	1569.29	0.00967	1569.29	0.01323
1569.77	-0.000207204	1569.77	0.00276	1569.77	0.00338	1569.77	0.00349	1569.77	0.00317	1569.77	0.00325	1569.77	0.00423	1569.77	0.00561	1569.77	0.00751	1569.77	0.00972	1569.77	0.0133
1570.25	-0.000188624	1570.25	0.00275	1570.25	0.00338	1570.25	0.00351	1570.25	0.00321	1570.25	0.00331	1570.25	0.00427	1570.25	0.00566	1570.25	0.00755	1570.25	0.00978	1570.25	0.01338
1570.74	-0.000170772	1570.74	0.00274	1570.74	0.00339	1570.74	0.00353	1570.74	0.00324	1570.74	0.00335	1570.74	0.00431	1570.74	0.00571	1570.74	0.00759	1570.74	0.00984	1570.74	0.01345
1571.22	-0.000162028	1571.22	0.00275	1571.22	0.00341	1571.22	0.00355	1571.22	0.00327	1571.22	0.0034	1571.22	0.00435	1571.22	0.00576	1571.22	0.00763	1571.22	0.00989	1571.22	0.01351
1571.7	-0.000165473	1571.7	0.00279	1571.7	0.00344	1571.7	0.00358	1571.7	0.0033	1571.7	0.00343	1571.7	0.00438	1571.7	0.0058	1571.7	0.00768	1571.7	0.00993	1571.7	0.01356
1572.18	-0.000178225	1572.18	0.00284	1572.18	0.00348	1572.18	0.00362	1572.18	0.00333	1572.18	0.00346	1572.18	0.00442	1572.18	0.00585	1572.18	0.00773	1572.18	0.00998	1572.18	0.01362
1572.66	-0.000193691	1572.66	0.0029	1572.66	0.00353	1572.66	0.00366	1572.66	0.00336	1572.66	0.00348	1572.66	0.00446	1572.66	0.0059	1572.66	0.00779	1572.66	0.01003	1572.66	0.01367
1573.15	-0.000206144	1573.15	0.00296	1573.15	0.00358	1573.15	0.00369	1573.15	0.00339	1573.15	0.00351	1573.15	0.0045	1573.15	0.00594	1573.15	0.00785	1573.15	0.01008	1573.15	0.01372
1573.63	-0.000211344	1573.63	0.00301	1573.63	0.00362	1573.63	0.00372	1573.63	0.00341	1573.63	0.00353	1573.63	0.00454	1573.63	0.00599	1573.63	0.00791	1573.63	0.01013	1573.63	0.01377
1574.11	-0.000207568	1574.11	0.00304	1574.11	0.00364	1574.11	0.00375	1574.11	0.00344	1574.11	0.00356	1574.11	0.00458	1574.11	0.00602	1574.11	0.00795	1574.11	0.01017	1574.11	0.01381
1574.59	-0.000196341	1574.59	0.00306	1574.59	0.00366	1574.59	0.00377	1574.59	0.00347	1574.59	0.00358	1574.59	0.00461	1574.59	0.00606	1574.59	0.00799	1574.59	0.0102	1574.59	0.01386
1575.08	-0.000181073	1575.08	0.00307	1575.08	0.00368	1575.08	0.00378	1575.08	0.00349	1575.08	0.00361	1575.08	0.00465	1575.08	0.00609	1575.08	0.00802	1575.08	0.01024	1575.08	0.0139
1575.56	-0.000164612	1575.56	0.00307	1575.56	0.00369	1575.56	0.0038	1575.56	0.00353	1575.56	0.00365	1575.56	0.00469	1575.56	0.00613	1575.56	0.00806	1575.56	0.01028	1575.56	0.01396
1576.04	-0.00014666	1576.04	0.00307	1576.04	0.0037	1576.04	0.00382	1576.04	0.00357	1576.04	0.00369	1576.04	0.00474	1576.04	0.00617	1576.04	0.0081	1576.04	0.01034	1576.04	0.01402
1576.52	-0.000126454	1576.52	0.00306	1576.52	0.0037	1576.52	0.00384	1576.52	0.00361	1576.52	0.00374	1576.52	0.00479	1576.52	0.00621	1576.52	0.00814	1576.52	0.0104	1576.52	0.01409
1577	-0.000106182	1577	0.00304	1577	0.0037	1577	0.00385	1577	0.00365	1577	0.00379	1577	0.00484	1577	0.00625	1577	0.00818	1577	0.01047	1577	0.01417
1577.49	-9.17716e-05	1577.49	0.00304	1577.49	0.00371	1577.49	0.00386	1577.49	0.00369	1577.49	0.00383	1577.49	0.00488	1577.49	0.00629	1577.49	0.00822	1577.49	0.01052	1577.49	0.01423
1577.97	-8.74982e-05	1577.97	0.00304	1577.97	0.00372	1577.97	0.00388	1577.97	0.00372	1577.97	0.00387	1577.97	0.00492	1577.97	0.00633	1577.97	0.00826	1577.97	0.01057	1577.97	0.01429
1578.45	-9.25004e-05	1578.45	0.00306	1578.45	0.00373	1578.45	0.00389	1578.45	0.00374	1578.45	0.00389	1578.45	0.00495	1578.45	0.00636	1578.45	0.00829	1578.45	0.01061	1578.45	0.01433
1578.93	-0.000102438	1578.93	0.00308	1578.93	0.00375	1578.93	0.00391	1578.93	0.00375	1578.93	0.00391	1578.93	0.00497	1578.93	0.00639	1578.93	0.00833	1578.93	0.01065	1578.93	0.01437
1579.41	-0.000112177	1579.41	0.0031	1579.41	0.00377	1579.41	0.00393	1579.41	0.00377	1579.41	0.00394	1579.41	0.005	1579.41	0.00641	1579.41	0.00836	1579.41	0.01068	1579.41	0.01441
1579.9	-0.000117974	1579.9	0.00311	1579.9	0.00378	1579.9	0.00394	1579.9	0.00379	1579.9	0.00396	1579.9	0.00503	1579.9	0.00644	1579.9	0.0084	1579.9	0.01071	1579.9	0.01445
1580.38	-0.00011814	1580.38	0.00312	1580.38	0.0038	1580.38	0.00396	1580.38	0.00382	1580.38	0.004	1580.38	0.00506	1580.38	0.00647	1580.38	0.00844	1580.38	0.01076	1580.38	0.0145
1580.86	-0.000113171	1580.86	0.00313	1580.86	0.00381	1580.86	0.00398	1580.86	0.00386	1580.86	0.00405	1580.86	0.00511	1580.86	0.00652	1580.86	0.00849	1580.86	0.01081	1580.86	0.01456
1581.34	-0.000104558	1581.34	0.00314	1581.34	0.00384	1581.34	0.00401	1581.34	0.0039	1581.34	0.0041	1581.34	0.00516	1581.34	0.00657	1581.34	0.00854	1581.34	0.01087	1581.34	0.01463
1581.83	-9.42561e-05	1581.83	0.00315	1581.83	0.00386	1581.83	0.00405	1581.83	0.00394	1581.83	0.00415	1581.83	0.00521	1581.83	0.00662	1581.83	0.0086	1581.83	0.01093	1581.83	0.01469
1582.31	-8.38542e-05	1582.31	0.00317	1582.31	0.00388	1582.31	0.00408	1582.31	0.00399	1582.31	0.0042	1582.31	0.00526	1582.31	0.00668	1582.31	0.00866	1582.31	0.01099	1582.31	0.01476
1582.79	-7.40814e-05	1582.79	0.00319	1582.79	0.00391	1582.79	0.00412	1582.79	0.00403	1582.79	0.00425	1582.79	0.00531	1582.79	0.00674	1582.79	0.00872	1582.79	0.01106	1582.79	0.01482
1583.27	-6.57992e-05	1583.27	0.00322	1583.27	0.00393	1583.27	0.00415	1583.27	0.00407	1583.27	0.0043	1583.27	0.00536	1583.27	0.0068	1583.27	0.00878	1583.27	0.01111	1583.27	0.01488
1583.75	-5.91734e-05	1583.75	0.00324	1583.75	0.00395	1583.75	0.00418	1583.75	0.00411	1583.75	0.00435	1583.75	0.00541	1583.75	0.00686	1583.75	0.00884	1583.75	0.01117	1583.75	0.01493
1584.23	-5.47671e-05	1584.23	0.00326	1584.23	0.00398	1584.23	0.00421	1584.23	0.00416	1584.23	0.0044	1584.23	0.00546	1584.23	0.00692	1584.23	0.0089	1584.23	0.01123	1584.23	0.015
1584.72	-5.2945e-05	1584.72	0.00328	1584.72	0.004	1584.72	0.00424	1584.72	0.0042	1584.72	0.00445	1584.72	0.00551	1584.72	0.00698	1584.72	0.00895	1584.72	0.01129	1584.72	0.01506
1585.2	-5.40051e-05	1585.2	0.0033	1585.2	0.00401	1585.2	0.00426	1585.2	0.00424	1585.2	0.0045	1585.2	0.00557	1585.2	0.00704	1585.2	0.00901	1585.2	0.01135	1585.2	0.01512
1585.68	-5.8047e-05	1585.68	0.00332	1585.68	0.00403	1585.68	0.00429	1585.68	0.00428	1585.68	0.00455	1585.68	0.00562	1585.68	0.00709	1585.68	0.00906	1585.68	0.0114	1585.68	0.01518
1586.16	-6.43415e-05	1586.16	0.00334	1586.16	0.00405	1586.16	0.00431	1586.16	0.00432	1586.16	0.0046	1586.16	0.00567	1586.16	0.00714	1586.16	0.00911	1586.16	0.01145	1586.16	0.01523
1586.65	-7.23587e-05	1586.65	0.00335	1586.65	0.00407	1586.65	0.00433	1586.65	0.00435	1586.65	0.00464	1586.65	0.00571	1586.65	0.00718	1586.65	0.00915	1586.65	0.01149	1586.65	0.01528
1587.13	-8.11708e-05	1587.13	0.00337	1587.13	0.00409	1587.13	0.00435	1587.13	0.00438	1587.13	0.00468	1587.13	0.00575	1587.13	0.00721	1587.13	0.00919	1587.13	0.01153	1587.13	0.01533
1587.61	-9.00821e-05	1587.61	0.00339	1587.61	0.00411	1587.61	0.00438	1587.61	0.00441	1587.61	0.00471	1587.61	0.0058	1587.61	0.00725	1587.61	0.00923	1587.61	0.01158	1587.61	0.01538
1588.09	-9.87282e-05	1588.09	0.00341	1588.09	0.00413	1588.09	0.0044	1588.09	0.00445	1588.09	0.00476	1588.09	0.00585	1588.09	0.0073	1588.09	0.00928	1588.09	0.01163	1588.09	0.01544
1588.57	-0.00010638	1588.57	0.00343	1588.57	0.00416	1588.57	0.00443	1588.57	0.00449	1588.57	0.0048	1588.57	0.00591	1588.57	0.00736	1588.57	0.00933	1588.57	0.01169	1588.57	0.01551
1589.06	-0.000112542	1589.06	0.00346	1589.06	0.00419	1589.06	0.00446	1589.06	0.00453	1589.06	0.00486	1589.06	0.00596	1589.06	0.00741	1589.06	0.00939	1589.06	0.01175	1589.06	0.01559
1589.54	-0.000116682	1589.54	0.00349	1589.54	0.00422	1589.54	0.0045	1589.54	0.00458	1589.54	0.00491	1589.54	0.00602	1589.54	0.00747	1589.54	0.00945	1589.54	0.01181	1589.54	0.01566
1590.02	-0.000118272	1590.02	0.00352	1590.02	0.00425	1590.02	0.00453	1590.02	0.00462	1590.02	0.00496	1590.02	0.00608	1590.02	0.00753	1590.02	0.00951	1590.02	0.01187	1590.02	0.01573
1590.5	-0.000117212	1590.5	0.00355	1590.5	0.00427	1590.5	0.00456	1590.5	0.00467	1590.5	0.00501	1590.5	0.00613	1590.5	0.00758	1590.5	0.00957	1590.5	0.01193	1590.5	0.0158
1590.98	-0.000113834	1590.98	0.00357	1590.98	0.0043	1590.98	0.0046	1590.98	0.00471	1590.98	0.00507	1590.98	0.00618	1590.98	0.00764	1590.98	0.00963	1590.98	0.01199	1590.98	0.01586
1591.47	-0.000109064	1591.47	0.0036	1591.47	0.00433	1591.47	0.00463	1591.47	0.00475	1591.47	0.00512	1591.47	0.00623	1591.47	0.00769	1591.47	0.00969	1591.47	0.01204	1591.47	0.01592
1591.95	-0.000104426	1591.95	0.00362	1591.95	0.00436	1591.95	0.00466	1591.95	0.0048	1591.95	0.00518	1591.95	0.00629	1591.95	0.00776	1591.95	0.00976	1591.95	0.01211	1591.95	0.01598
1592.43	-0.000101146	1592.43	0.00365	1592.43	0.00439	1592.43	0.0047	1592.43	0.00485	1592.43	0.00524	1592.43	0.00635	1592.43	0.00782	1592.43	0.00983	1592.43	0.01218	1592.43	0.01605
1592.91	-9.98545e-05	1592.91	0.00368	1592.91	0.00442	1592.91	0.00473	1592.91	0.00489	1592.91	0.0053	1592.91	0.00641	1592.91	0.00789	1592.91	0.0099	1592.91	0.01225	1592.91	0.01612
1593.4	-0.000100782	1593.4	0.00371	1593.4	0.00446	1593.4	0.00477	1593.4	0.00494	1593.4	0.00535	1593.4	0.00647	1593.4	0.00795	1593.4	0.00997	1593.4	0.01232	1593.4	0.01619
1593.88	-0.000102803	1593.88	0.00374	1593.88	0.0045	1593.88	0.0048	1593.88	0.00498	1593.88	0.0054	1593.88	0.00653	1593.88	0.00802	1593.88	0.01003	1593.88	0.01238	1593.88	0.01626
1594.36	-0.00010489	1594.36	0.00376	1594.36	0.00453	1594.36	0.00483	1594.36	0.00502	1594.36	0.00545	1594.36	0.00658	1594.36	0.00807	1594.36	0.01009	1594.36	0.01244	1594.36	0.01633
1594.84	-0.00010595	1594.84	0.00378	1594.84	0.00456	1594.84	0.00486	1594.84	0.00506	1594.84	0.0055	1594.84	0.00663	1594.84	0.00812	1594.84	0.01014	1594.84	0.0125	1594.84	0.0164
1595.32	-0.000105453	1595.32	0.0038	1595.32	0.00458	1595.32	0.00489	1595.32	0.0051	1595.32	0.00555	1595.32	0.00668	1595.32	0.00818	1595.32	0.01019	1595.32	0.01257	1595.32	0.01648
1595.81	-0.00010383	1595.81	0.00382	1595.81	0.0046	1595.81	0.00492	1595.81	0.00513	1595.81	0.0056	1595.81	0.00674	1595.81	0.00823	1595.81	0.01025	1595.81	0.01263	1595.81	0.01655
1596.29	-0.000101975	1596.29	0.00383	1596.29	0.00462	1596.29	0.00495	1596.29	0.00517	1596.29	0.00566	1596.29	0.00679	1596.29	0.00828	1596.29	0.01031	1596.29	0.0127	1596.29	0.01663
1596.77	-0.000101113	1596.77	0.00385	1596.77	0.00464	1596.77	0.00498	1596.77	0.00521	1596.77	0.00572	1596.77	0.00685	1596.77	0.00834	1596.77	0.01036	1596.77	0.01276	1596.77	0.01671
1597.25	-0.000101875	1597.25	0.00387	1597.25	0.00465	1597.25	0.00501	1597.25	0.00525	1597.25	0.00577	1597.25	0.00691	1597.25	0.00839	1597.25	0.01042	1597.25	0.01283	1597.25	0.01679
1597.73	-0.000104459	1597.73	0.00389	1597.73	0.00467	1597.73	0.00504	1597.73	0.00528	1597.73	0.00583	1597.73	0.00696	1597.73	0.00844	1597.73	0.01048	1597.73	0.01289	1597.73	0.01686
1598.22	-0.000108401	1598.22	0.00391	1598.22	0.00468	1598.22	0.00506	1598.22	0.00531	1598.22	0.00588	1598.22	0.00701	1598.22	0.0085	1598.22	0.01053	1598.22	0.01295	1598.22	0.01693
1598.7	-0.000113271	1598.7	0.00393	1598.7	0.0047	1598.7	0.00508	1598.7	0.00535	1598.7	0.00593	1598.7	0.00707	1598.7	0.00855	1598.7	0.01059	1598.7	0.01301	1598.7	0.017
1599.18	-0.000117974	1599.18	0.00395	1599.18	0.00472	1599.18	0.00511	1599.18	0.00539	1599.18	0.00598	1599.18	0.00712	1599.18	0.00861	1599.18	0.01066	1599.18	0.01308	1599.18	0.01708
1599.66	-0.00012238	1599.66	0.00397	1599.66	0.00474	1599.66	0.00513	1599.66	0.00543	1599.66	0.00603	1599.66	0.00718	1599.66	0.00867	1599.66	0.01074	1599.66	0.01315	1599.66	0.01716
1600.14	-0.000126156	1600.14	0.004	1600.14	0.00478	1600.14	0.00517	1600.14	0.00548	1600.14	0.00609	1600.14	0.00725	1600.14	0.00875	1600.14	0.01083	1600.14	0.01324	1600.14	0.01726
1600.63	-0.00012927	1600.63	0.00404	1600.63	0.00482	1600.63	0.0052	1600.63	0.00553	1600.63	0.00615	1600.63	0.00733	1600.63	0.00883	1600.63	0.01092	1600.63	0.01332	1600.63	0.01736
1601.11	-0.000131059	1601.11	0.00408	1601.11	0.00486	1601.11	0.00525	1601.11	0.00558	1601.11	0.00622	1601.11	0.0074	1601.11	0.00891	1601.11	0.01101	1601.11	0.01341	1601.11	0.01746
1601.59	-0.000131423	1601.59	0.00411	1601.59	0.0049	1601.59	0.00529	1601.59	0.00563	1601.59	0.00628	1601.59	0.00748	1601.59	0.009	1601.59	0.0111	1601.59	0.0135	1601.59	0.01756
1602.07	-0.000129866	1602.07	0.00415	1602.07	0.00495	1602.07	0.00533	1602.07	0.00568	1602.07	0.00634	1602.07	0.00755	1602.07	0.00907	1602.07	0.01118	1602.07	0.01358	1602.07	0.01765
1602.56	-0.000125991	1602.56	0.00418	1602.56	0.00499	1602.56	0.00537	1602.56	0.00572	1602.56	0.0064	1602.56	0.00762	1602.56	0.00915	1602.56	0.01126	1602.56	0.01367	1602.56	0.01775
1603.04	-0.000120359	1603.04	0.00421	1603.04	0.00503	1603.04	0.00541	1603.04	0.00577	1603.04	0.00646	1603.04	0.00769	1603.04	0.00923	1603.04	0.01133	1603.04	0.01376	1603.04	0.01785
1603.52	-0.000113999	1603.52	0.00424	1603.52	0.00507	1603.52	0.00545	1603.52	0.00582	1603.52	0.00653	1603.52	0.00776	1603.52	0.0093	1603.52	0.01141	1603.52	0.01385	1603.52	0.01795
1604	-0.000108335	1604	0.00428	1604	0.00511	1604	0.00549	1604	0.00588	1604	0.0066	1604	0.00784	1604	0.00938	1604	0.0115	1604	0.01395	1604	0.01806
1604.48	-0.000104525	1604.48	0.00431	1604.48	0.00514	1604.48	0.00553	1604.48	0.00593	1604.48	0.00667	1604.48	0.00792	1604.48	0.00945	1604.48	0.01158	1604.48	0.01405	1604.48	0.01817
1604.97	-0.000103797	1604.97	0.00434	1604.97	0.00518	1604.97	0.00557	1604.97	0.00598	1604.97	0.00673	1604.97	0.00799	1604.97	0.00952	1604.97	0.01166	1604.97	0.01414	1604.97	0.01828
1605.45	-0.00010638	1605.45	0.00437	1605.45	0.00521	1605.45	0.00561	1605.45	0.00603	1605.45	0.00679	1605.45	0.00806	1605.45	0.00959	1605.45	0.01174	1605.45	0.01423	1605.45	0.01838
1605.93	-0.000112244	1605.93	0.0044	1605.93	0.00523	1605.93	0.00564	1605.93	0.00606	1605.93	0.00685	1605.93	0.00812	1605.93	0.00966	1605.93	0.01181	1605.93	0.01432	1605.93	0.01848
1606.41	-0.000120724	1606.41	0.00443	1606.41	0.00526	1606.41	0.00567	1606.41	0.00609	1606.41	0.0069	1606.41	0.00818	1606.41	0.00972	1606.41	0.01188	1606.41	0.0144	1606.41	0.01857
1606.89	-0.000131224	1606.89	0.00446	1606.89	0.00529	1606.89	0.0057	1606.89	0.00612	1606.89	0.00695	1606.89	0.00824	1606.89	0.00978	1606.89	0.01196	1606.89	0.01449	1606.89	0.01867
1607.38	-0.000142619	1607.38	0.00449	1607.38	0.00532	1607.38	0.00574	1607.38	0.00616	1607.38	0.00701	1607.38	0.0083	1607.38	0.00986	1607.38	0.01204	1607.38	0.01458	1607.38	0.01878
1607.86	-0.000153781	1607.86	0.00453	1607.86	0.00536	1607.86	0.00578	1607.86	0.0062	1607.86	0.00707	1607.86	0.00837	1607.86	0.00994	1607.86	0.01213	1607.86	0.01469	1607.86	0.0189
1608.34	-0.000163055	1608.34	0.00456	1608.34	0.0054	1608.34	0.00582	1608.34	0.00624	1608.34	0.00714	1608.34	0.00845	1608.34	0.01003	1608.34	0.01223	1608.34	0.01479	1608.34	0.01903
1608.82	-0.000168653	1608.82	0.0046	1608.82	0.00544	1608.82	0.00587	1608.82	0.00629	1608.82	0.00721	1608.82	0.00853	1608.82	0.01012	1608.82	0.01233	1608.82	0.01491	1608.82	0.01915
1609.31	-0.000169116	1609.31	0.00464	1609.31	0.00549	1609.31	0.00592	1609.31	0.00635	1609.31	0.00729	1609.31	0.00861	1609.31	0.01021	1609.31	0.01243	1609.31	0.01502	1609.31	0.01928
1609.79	-0.000163983	1609.79	0.00467	1609.79	0.00553	1609.79	0.00597	1609.79	0.00641	1609.79	0.00736	1609.79	0.00869	1609.79	0.0103	1609.79	0.01252	1609.79	0.01513	1609.79	0.01941
1610.27	-0.000154443	1610.27	0.00471	1610.27	0.00558	1610.27	0.00602	1610.27	0.00648	1610.27	0.00744	1610.27	0.00877	1610.27	0.01039	1610.27	0.01262	1610.27	0.01525	1610.27	0.01955
1610.75	-0.000142619	1610.75	0.00474	1610.75	0.00562	1610.75	0.00607	1610.75	0.00655	1610.75	0.00752	1610.75	0.00885	1610.75	0.01049	1610.75	0.01272	1610.75	0.01537	1610.75	0.01968
1611.23	-0.000131953	1611.23	0.00477	1611.23	0.00566	1611.23	0.00612	1611.23	0.00662	1611.23	0.00761	1611.23	0.00895	1611.23	0.01059	1611.23	0.01283	1611.23	0.01549	1611.23	0.01983
1611.72	-0.000126156	1611.72	0.00482	1611.72	0.00571	1611.72	0.00618	1611.72	0.0067	1611.72	0.0077	1611.72	0.00904	1611.72	0.01069	1611.72	0.01295	1611.72	0.01561	1611.72	0.01997
1612.2	-0.000127481	1612.2	0.00487	1612.2	0.00577	1612.2	0.00624	1612.2	0.00677	1612.2	0.00778	1612.2	0.00913	1612.2	0.01079	1612.2	0.01306	1612.2	0.01573	1612.2	0.02012
1612.68	-0.000136723	1612.68	0.00492	1612.68	0.00582	1612.68	0.00629	1612.68	0.00682	1612.68	0.00785	1612.68	0.00922	1612.68	0.01089	1612.68	0.01318	1612.68	0.01585	1612.68	0.02025
1613.16	-0.000152092	1613.16	0.00498	1613.16	0.00588	1613.16	0.00634	1613.16	0.00687	1613.16	0.00792	1613.16	0.00929	1613.16	0.01097	1613.16	0.01328	1613.16	0.01595	1613.16	0.02036
1613.64	-0.000170441	1613.64	0.00503	1613.64	0.00592	1613.64	0.00639	1613.64	0.00691	1613.64	0.00797	1613.64	0.00936	1613.64	0.01105	1613.64	0.01338	1613.64	0.01603	1613.64	0.02046
1614.13	-0.000188194	1614.13	0.00507	1614.13	0.00596	1614.13	0.00643	1614.13	0.00694	1614.13	0.00801	1614.13	0.00942	1614.13	0.01112	1614.13	0.01346	1614.13	0.01611	1614.13	0.02055
1614.61	-0.000202071	1614.61	0.00511	1614.61	0.00598	1614.61	0.00646	1614.61	0.00696	1614.61	0.00805	1614.61	0.00947	1614.61	0.01118	1614.61	0.01354	1614.61	0.01619	1614.61	0.02064
1615.09	-0.000210516	1615.09	0.00513	1615.09	0.006	1615.09	0.00649	1615.09	0.007	1615.09	0.0081	1615.09	0.00953	1615.09	0.01125	1615.09	0.01362	1615.09	0.01627	1615.09	0.02074
1615.57	-0.000213132	1615.57	0.00516	1615.57	0.00602	1615.57	0.00652	1615.57	0.00704	1615.57	0.00816	1615.57	0.00961	1615.57	0.01134	1615.57	0.01371	1615.57	0.01638	1615.57	0.02088
1616.06	-0.000208959	1616.06	0.00518	1616.06	0.00604	1616.06	0.00655	1616.06	0.0071	1616.06	0.00823	1616.06	0.00969	1616.06	0.01143	1616.06	0.01381	1616.06	0.0165	1616.06	0.02104
1616.54	-0.000196937	1616.54	0.0052	1616.54	0.00607	1616.54	0.00659	1616.54	0.00717	1616.54	0.00832	1616.54	0.00979	1616.54	0.01153	1616.54	0.01392	1616.54	0.01664	1616.54	0.02122
1617.02	-0.000177397	1617.02	0.00521	1617.02	0.0061	1617.02	0.00663	1617.02	0.00724	1617.02	0.00841	1617.02	0.00989	1617.02	0.01164	1617.02	0.01402	1617.02	0.01678	1617.02	0.02141
1617.5	-0.000155901	1617.5	0.00522	1617.5	0.00613	1617.5	0.00667	1617.5	0.00731	1617.5	0.00849	1617.5	0.00997	1617.5	0.01173	1617.5	0.01412	1617.5	0.01691	1617.5	0.02159
1617.98	-0.000141062	1617.98	0.00524	1617.98	0.00617	1617.98	0.00671	1617.98	0.00737	1617.98	0.00857	1617.98	0.01005	1617.98	0.01182	1617.98	0.01421	1617.98	0.01703	1617.98	0.02175
1618.47	-0.000137948	1618.47	0.00528	1618.47	0.00622	1618.47	0.00675	1618.47	0.00743	1618.47	0.00864	1618.47	0.01013	1618.47	0.0119	1618.47	0.01431	1618.47	0.01715	1618.47	0.02189
1618.95	-0.000145865	1618.95	0.00534	1618.95	0.00629	1618.95	0.00681	1618.95	0.00748	1618.95	0.0087	1618.95	0.0102	1618.95	0.01198	1618.95	0.01441	1618.95	0.01726	1618.95	0.02201
1619.43	-0.000159677	1619.43	0.0054	1619.43	0.00635	1619.43	0.00686	1619.43	0.00753	1619.43	0.00875	1619.43	0.01026	1619.43	0.01206	1619.43	0.01451	1619.43	0.01737	1619.43	0.02213
1619.91	-0.000172925	1619.91	0.00547	1619.91	0.00642	1619.91	0.00692	1619.91	0.00758	1619.91	0.0088	1619.91	0.01033	1619.91	0.01214	1619.91	0.01461	1619.91	0.01747	1619.91	0.02224
1620.39	-0.000181007	1620.39	0.00553	1620.39	0.00647	1620.39	0.00697	1620.39	0.00763	1620.39	0.00885	1620.39	0.01039	1620.39	0.01221	1620.39	0.0147	1620.39	0.01757	1620.39	0.02234
1620.88	-0.000181735	1620.88	0.00558	1620.88	0.00652	1620.88	0.00702	1620.88	0.00767	1620.88	0.0089	1620.88	0.01045	1620.88	0.01227	1620.88	0.01478	1620.88	0.01766	1620.88	0.02244
1621.36	-0.00017584	1621.36	0.00562	1621.36	0.00656	1621.36	0.00707	1621.36	0.00771	1621.36	0.00895	1621.36	0.0105	1621.36	0.01234	1621.36	0.01485	1621.36	0.01775	1621.36	0.02254
1621.84	-0.000165937	1621.84	0.00565	1621.84	0.00659	1621.84	0.00712	1621.84	0.00775	1621.84	0.009	1621.84	0.01056	1621.84	0.0124	1621.84	0.01493	1621.84	0.01784	1621.84	0.02265
1622.32	-0.000155073	1622.32	0.00568	1622.32	0.00663	1622.32	0.00716	1622.32	0.0078	1622.32	0.00906	1622.32	0.01062	1622.32	0.01247	1622.32	0.01501	1622.32	0.01795	1622.32	0.02278
1622.81	-0.000144739	1622.81	0.00571	1622.81	0.00666	1622.81	0.00721	1622.81	0.00786	1622.81	0.00912	1622.81	0.0107	1622.81	0.01255	1622.81	0.01511	1622.81	0.01807	1622.81	0.02293
1623.29	-0.000134901	1623.29	0.00574	1623.29	0.0067	1623.29	0.00725	1623.29	0.00793	1623.29	0.00919	1623.29	0.01077	1623.29	0.01264	1623.29	0.0152	1623.29	0.01819	1623.29	0.02309
1623.77	-0.000126156	1623.77	0.00576	1623.77	0.00673	1623.77	0.00728	1623.77	0.00798	1623.77	0.00925	1623.77	0.01084	1623.77	0.01272	1623.77	0.01529	1623.77	0.01832	1623.77	0.02325
1624.25	-0.000121121	1624.25	0.00578	1624.25	0.00676	1624.25	0.00731	1624.25	0.00803	1624.25	0.0093	1624.25	0.0109	1624.25	0.01279	1624.25	0.01537	1624.25	0.01843	1624.25	0.02338
1624.73	-0.000122314	1624.73	0.0058	1624.73	0.00679	1624.73	0.00733	1624.73	0.00805	1624.73	0.00933	1624.73	0.01094	1624.73	0.01285	1624.73	0.01543	1624.73	0.01851	1624.73	0.02349
1625.21	-0.000130793	1625.21	0.00582	1625.21	0.00681	1625.21	0.00735	1625.21	0.00807	1625.21	0.00935	1625.21	0.01097	1625.21	0.01289	1625.21	0.01548	1625.21	0.01858	1625.21	0.02358
1625.7	-0.000144937	1625.7	0.00585	1625.7	0.00683	1625.7	0.00736	1625.7	0.00807	1625.7	0.00936	1625.7	0.01099	1625.7	0.01293	1625.7	0.01552	1625.7	0.01864	1625.7	0.02365
1626.18	-0.000161333	1626.18	0.00587	1626.18	0.00685	1626.18	0.00737	1626.18	0.00807	1626.18	0.00936	1626.18	0.01101	1626.18	0.01296	1626.18	0.01556	1626.18	0.0187	1626.18	0.02371
1626.66	-0.000176668	1626.66	0.00589	1626.66	0.00687	1626.66	0.00738	1626.66	0.00808	1626.66	0.00937	1626.66	0.01103	1626.66	0.01299	1626.66	0.0156	1626.66	0.01876	1626.66	0.02378
1627.14	-0.000187564	1627.14	0.00591	1627.14	0.00689	1627.14	0.0074	1627.14	0.00809	1627.14	0.00939	1627.14	0.01106	1627.14	0.01303	1627.14	0.01565	1627.14	0.01882	1627.14	0.02386
1627.63	-0.000191969	1627.63	0.00592	1627.63	0.0069	1627.63	0.00742	1627.63	0.00811	1627.63	0.00942	1627.63	0.01108	1627.63	0.01308	1627.63	0.0157	1627.63	0.0189	1627.63	0.02396
1628.11	-0.000188757	1628.11	0.00593	1628.11	0.00692	1628.11	0.00744	1628.11	0.00814	1628.11	0.00945	1628.11	0.01112	1628.11	0.01313	1628.11	0.01576	1628.11	0.01898	1628.11	0.02407
1628.59	-0.000179152	1628.59	0.00594	1628.59	0.00693	1628.59	0.00747	1628.59	0.00817	1628.59	0.00948	1628.59	0.01115	1628.59	0.01317	1628.59	0.01581	1628.59	0.01906	1628.59	0.02418
1629.07	-0.00016703	1629.07	0.00594	1629.07	0.00694	1629.07	0.00749	1629.07	0.0082	1629.07	0.00951	1629.07	0.01118	1629.07	0.01322	1629.07	0.01587	1629.07	0.01914	1629.07	0.02429
1629.55	-0.000157193	1629.55	0.00596	1629.55	0.00696	1629.55	0.00752	1629.55	0.00823	1629.55	0.00954	1629.55	0.01121	1629.55	0.01326	1629.55	0.01592	1629.55	0.01922	1629.55	0.02439
1630.04	-0.000153019	1630.04	0.00598	1630.04	0.00698	1630.04	0.00755	1630.04	0.00826	1630.04	0.00956	1630.04	0.01124	1630.04	0.01331	1630.04	0.01598	1630.04	0.01929	1630.04	0.02448
1630.52	-0.000155868	1630.52	0.00601	1630.52	0.00701	1630.52	0.00758	1630.52	0.00829	1630.52	0.00958	1630.52	0.01127	1630.52	0.01335	1630.52	0.01605	1630.52	0.01936	1630.52	0.02458
1631	-0.000164811	1631	0.00604	1631	0.00704	1631	0.00761	1631	0.00831	1631	0.00959	1631	0.0113	1631	0.0134	1631	0.01611	1631	0.01943	1631	0.02466
1631.48	-0.000176834	1631.48	0.00608	1631.48	0.00708	1631.48	0.00764	1631.48	0.00834	1631.48	0.0096	1631.48	0.01133	1631.48	0.01344	1631.48	0.01617	1631.48	0.0195	1631.48	0.02475
1631.96	-0.000188293	1631.96	0.00611	1631.96	0.00711	1631.96	0.00767	1631.96	0.00836	1631.96	0.00961	1631.96	0.01135	1631.96	0.01347	1631.96	0.01623	1631.96	0.01955	1631.96	0.02482
1632.45	-0.000195447	1632.45	0.00613	1632.45	0.00713	1632.45	0.00769	1632.45	0.00837	1632.45	0.00961	1632.45	0.01135	1632.45	0.01348	1632.45	0.01627	1632.45	0.01959	1632.45	0.02488
1632.93	-0.000195149	1632.93	0.00614	1632.93	0.00714	1632.93	0.00769	1632.93	0.00836	1632.93	0.0096	1632.93	0.01134	1632.93	0.01349	1632.93	0.01628	1632.93	0.01962	1632.93	0.02492
1633.41	-0.000187001	1633.41	0.00613	1633.41	0.00713	1633.41	0.00768	1633.41	0.00835	1633.41	0.00959	1633.41	0.01133	1633.41	0.01348	1633.41	0.01628	1633.41	0.01962	1633.41	0.02495
1633.89	-0.000174648	1633.89	0.00611	1633.89	0.00711	1633.89	0.00767	1633.89	0.00833	1633.89	0.00958	1633.89	0.01131	1633.89	0.01346	1633.89	0.01628	1633.89	0.01963	1633.89	0.02497
1634.38	-0.000164811	1634.38	0.0061	1634.38	0.0071	1634.38	0.00765	1634.38	0.00831	1634.38	0.00956	1634.38	0.01129	1634.38	0.01344	1634.38	0.01627	1634.38	0.01964	1634.38	0.025
1634.86	-0.000164512	1634.86	0.0061	1634.86	0.0071	1634.86	0.00764	1634.86	0.00829	1634.86	0.00954	1634.86	0.01127	1634.86	0.01343	1634.86	0.01627	1634.86	0.01966	1634.86	0.02504
1635.34	-0.00017382	1635.34	0.00613	1635.34	0.00711	1635.34	0.00763	1635.34	0.00827	1635.34	0.00952	1635.34	0.01127	1635.34	0.01342	1635.34	0.01629	1635.34	0.01969	1635.34	0.02509
1635.82	-0.000183126	1635.82	0.00615	1635.82	0.00712	1635.82	0.00763	1635.82	0.00825	1635.82	0.00949	1635.82	0.01126	1635.82	0.01342	1635.82	0.01631	1635.82	0.01973	1635.82	0.02514
1636.3	-0.000183226	1636.3	0.00615	1636.3	0.00711	1636.3	0.00762	1636.3	0.00823	1636.3	0.00947	1636.3	0.01125	1636.3	0.01341	1636.3	0.01631	1636.3	0.01976	1636.3	0.02519
1636.79	-0.00017584	1636.79	0.00613	1636.79	0.0071	1636.79	0.00761	1636.79	0.0082	1636.79	0.00944	1636.79	0.01123	1636.79	0.01339	1636.79	0.0163	1636.79	0.01978	1636.79	0.02522
1637.27	-0.000169017	1637.27	0.00612	1637.27	0.00709	1637.27	0.0076	1637.27	0.00819	1637.27	0.00942	1637.27	0.01121	1637.27	0.01338	1637.27	0.01629	1637.27	0.01979	1637.27	0.02525
1637.75	-0.00016756	1637.75	0.00611	1637.75	0.00708	1637.75	0.0076	1637.75	0.00817	1637.75	0.0094	1637.75	0.01119	1637.75	0.01337	1637.75	0.01629	1637.75	0.0198	1637.75	0.02527
1638.23	-0.00016958	1638.23	0.00612	1638.23	0.00708	1638.23	0.0076	1638.23	0.00817	1638.23	0.00938	1638.23	0.01118	1638.23	0.01338	1638.23	0.01629	1638.23	0.01982	1638.23	0.0253
1638.71	-0.000169779	1638.71	0.00612	1638.71	0.00708	1638.71	0.00761	1638.71	0.00816	1638.71	0.00937	1638.71	0.01117	1638.71	0.01338	1638.71	0.0163	1638.71	0.01984	1638.71	0.02533
1639.2	-0.000164446	1639.2	0.00613	1639.2	0.00708	1639.2	0.00762	1639.2	0.00816	1639.2	0.00936	1639.2	0.01117	1639.2	0.01339	1639.2	0.01631	1639.2	0.01986	1639.2	0.02537
1639.68	-0.000153119	1639.68	0.00612	1639.68	0.00708	1639.68	0.00762	1639.68	0.00816	1639.68	0.00935	1639.68	0.01116	1639.68	0.01339	1639.68	0.01632	1639.68	0.01988	1639.68	0.0254
1640.16	-0.000138048	1640.16	0.00611	1640.16	0.00708	1640.16	0.00762	1640.16	0.00815	1640.16	0.00934	1640.16	0.01116	1640.16	0.01339	1640.16	0.01632	1640.16	0.01989	1640.16	0.02544
1640.64	-0.000123572	1640.64	0.0061	1640.64	0.00708	1640.64	0.00762	1640.64	0.00814	1640.64	0.00933	1640.64	0.01114	1640.64	0.01339	1640.64	0.01632	1640.64	0.0199	1640.64	0.02547
1641.12	-0.000113569	1641.12	0.00609	1641.12	0.00708	1641.12	0.00761	1641.12	0.00813	1641.12	0.00931	1641.12	0.01113	1641.12	0.01338	1641.12	0.01632	1641.12	0.01991	1641.12	0.02551
1641.61	-0.000110322	1641.61	0.00609	1641.61	0.00708	1641.61	0.0076	1641.61	0.00812	1641.61	0.0093	1641.61	0.01111	1641.61	0.01337	1641.61	0.01633	1641.61	0.01992	1641.61	0.02553
1642.09	-0.00011337	1642.09	0.00609	1642.09	0.00709	1642.09	0.00759	1642.09	0.0081	1642.09	0.00927	1642.09	0.01109	1642.09	0.01335	1642.09	0.01633	1642.09	0.01992	1642.09	0.02556
1642.57	-0.000120724	1642.57	0.00609	1642.57	0.00709	1642.57	0.00758	1642.57	0.00808	1642.57	0.00925	1642.57	0.01106	1642.57	0.01334	1642.57	0.01634	1642.57	0.01993	1642.57	0.02558
1643.05	-0.000129932	1643.05	0.00609	1643.05	0.00708	1643.05	0.00756	1643.05	0.00806	1643.05	0.00922	1643.05	0.01104	1643.05	0.01331	1643.05	0.01634	1643.05	0.01993	1643.05	0.0256
1643.54	-0.000139074	1643.54	0.00608	1643.54	0.00706	1643.54	0.00753	1643.54	0.00802	1643.54	0.00918	1643.54	0.011	1643.54	0.01328	1643.54	0.01633	1643.54	0.01992	1643.54	0.0256
1644.02	-0.000148912	1644.02	0.00605	1644.02	0.00703	1644.02	0.00749	1644.02	0.00798	1644.02	0.00913	1644.02	0.01096	1644.02	0.01323	1644.02	0.01631	1644.02	0.0199	1644.02	0.02559
1644.5	-0.000161929	1644.5	0.00602	1644.5	0.00698	1644.5	0.00745	1644.5	0.00792	1644.5	0.00907	1644.5	0.0109	1644.5	0.01318	1644.5	0.01626	1644.5	0.01986	1644.5	0.02556
1644.98	-0.000183193	1644.98	0.00599	1644.98	0.00693	1644.98	0.0074	1644.98	0.00786	1644.98	0.00899	1644.98	0.01084	1644.98	0.01311	1644.98	0.01621	1644.98	0.01981	1644.98	0.02552
1645.46	-0.000217172	1645.46	0.00596	1645.46	0.00689	1645.46	0.00735	1645.46	0.00779	1645.46	0.00892	1645.46	0.01077	1645.46	0.01305	1645.46	0.01616	1645.46	0.01976	1645.46	0.02547
1645.95	-0.000263038	1645.95	0.00594	1645.95	0.00684	1645.95	0.0073	1645.95	0.00772	1645.95	0.00883	1645.95	0.01071	1645.95	0.01299	1645.95	0.01612	1645.95	0.01972	1645.95	0.02543
1646.43	-0.000309693	1646.43	0.00593	1646.43	0.00681	1646.43	0.00725	1646.43	0.00766	1646.43	0.00875	1646.43	0.01064	1646.43	0.01294	1646.43	0.01609	1646.43	0.01968	1646.43	0.02539
1646.91	-0.000340319	1646.91	0.00589	1646.91	0.00676	1646.91	0.0072	1646.91	0.00759	1646.91	0.00868	1646.91	0.01058	1646.91	0.01289	1646.91	0.01605	1646.91	0.01965	1646.91	0.02536
1647.39	-0.000344457	1647.39	0.00584	1647.39	0.0067	1647.39	0.00714	1647.39	0.00754	1647.39	0.00862	1647.39	0.01052	1647.39	0.01284	1647.39	0.01599	1647.39	0.01961	1647.39	0.02533
1647.88	-0.000329459	1647.88	0.00576	1647.88	0.00663	1647.88	0.00707	1647.88	0.00749	1647.88	0.00857	1647.88	0.01045	1647.88	0.01278	1647.88	0.01593	1647.88	0.01956	1647.88	0.02529
1648.36	-0.000313103	1648.36	0.0057	1648.36	0.00657	1648.36	0.00702	1648.36	0.00744	1648.36	0.00852	1648.36	0.01039	1648.36	0.01273	1648.36	0.01586	1648.36	0.01951	1648.36	0.02525
1648.84	-0.000308501	1648.84	0.00566	1648.84	0.00653	1648.84	0.00698	1648.84	0.00739	1648.84	0.00847	1648.84	0.01034	1648.84	0.01268	1648.84	0.01581	1648.84	0.01946	1648.84	0.0252
1649.32	-0.000316017	1649.32	0.00564	1649.32	0.00651	1649.32	0.00695	1649.32	0.00735	1649.32	0.00842	1649.32	0.01029	1649.32	0.01263	1649.32	0.01577	1649.32	0.01942	1649.32	0.02516
1649.8	-0.000326778	1649.8	0.00563	1649.8	0.0065	1649.8	0.00692	1649.8	0.00731	1649.8	0.00837	1649.8	0.01025	1649.8	0.01259	1649.8	0.01574	1649.8	0.01938	1649.8	0.02512
1650.29	-0.00032691	1650.29	0.00561	1650.29	0.00647	1650.29	0.00688	1650.29	0.00726	1650.29	0.00832	1650.29	0.0102	1650.29	0.01255	1650.29	0.0157	1650.29	0.01934	1650.29	0.02507
1650.77	-0.000303005	1650.77	0.00555	1650.77	0.00642	1650.77	0.00683	1650.77	0.00722	1650.77	0.00827	1650.77	0.01015	1650.77	0.01249	1650.77	0.01563	1650.77	0.01928	1650.77	0.02503
1651.25	-0.000248434	1651.25	0.00545	1651.25	0.00633	1651.25	0.00676	1651.25	0.00716	1651.25	0.00823	1651.25	0.01008	1651.25	0.01242	1651.25	0.01553	1651.25	0.01921	1651.25	0.02497
1651.73	-0.000169713	1651.73	0.00531	1651.73	0.00622	1651.73	0.00666	1651.73	0.0071	1651.73	0.00817	1651.73	0.01	1651.73	0.01233	1651.73	0.01539	1651.73	0.01911	1651.73	0.02489
1652.21	-9.01815e-05	1652.21	0.00518	1652.21	0.00609	1652.21	0.00655	1652.21	0.00704	1652.21	0.00811	1652.21	0.00989	1652.21	0.01223	1652.21	0.01524	1652.21	0.019	1652.21	0.02479
1652.7	-3.3199e-05	1652.7	0.00506	1652.7	0.00597	1652.7	0.00644	1652.7	0.00697	1652.7	0.00802	1652.7	0.00978	1652.7	0.01212	1652.7	0.01509	1652.7	0.01888	1652.7	0.02468
1653.18	5.23521e-06	1653.18	0.00494	1653.18	0.00585	1653.18	0.00633	1653.18	0.00689	1653.18	0.00792	1653.18	0.00966	1653.18	0.012	1653.18	0.01494	1653.18	0.01876	1653.18	0.02455
1653.66	4.41368e-05	1653.66	0.0048	1653.66	0.00572	1653.66	0.00621	1653.66	0.0068	1653.66	0.00783	1653.66	0.00954	1653.66	0.01188	1653.66	0.01479	1653.66	0.01864	1653.66	0.02444
1654.14	7.4558e-05	1654.14	0.00466	1654.14	0.0056	1654.14	0.00611	1654.14	0.00671	1654.14	0.00776	1654.14	0.00945	1654.14	0.01178	1654.14	0.01466	1654.14	0.01854	1654.14	0.02435
1654.62	7.30998e-05	1654.62	0.00459	1654.62	0.00554	1654.62	0.00605	1654.62	0.00664	1654.62	0.0077	1654.62	0.00938	1654.62	0.01171	1654.62	0.01459	1654.62	0.01847	1654.62	0.02429
1655.11	3.75425e-05	1655.11	0.00459	1655.11	0.00553	1655.11	0.00603	1655.11	0.00659	1655.11	0.00765	1655.11	0.00934	1655.11	0.01166	1655.11	0.01457	1655.11	0.01843	1655.11	0.02425
1655.59	-1.53077e-05	1655.59	0.00463	1655.59	0.00556	1655.59	0.00603	1655.59	0.00655	1655.59	0.00761	1655.59	0.00932	1655.59	0.01163	1655.59	0.01457	1655.59	0.0184	1655.59	0.02421
1656.07	-6.729e-05	1656.07	0.00468	1656.07	0.00558	1656.07	0.00603	1656.07	0.00651	1656.07	0.00756	1656.07	0.00929	1656.07	0.01161	1656.07	0.01458	1656.07	0.01837	1656.07	0.02417
1656.55	-0.000107043	1656.55	0.00471	1656.55	0.0056	1656.55	0.00603	1656.55	0.00648	1656.55	0.00752	1656.55	0.00927	1656.55	0.01158	1656.55	0.01458	1656.55	0.01834	1656.55	0.02412
1657.04	-0.000130562	1657.04	0.00473	1657.04	0.00561	1657.04	0.00602	1657.04	0.00645	1657.04	0.00748	1657.04	0.00924	1657.04	0.01155	1657.04	0.01456	1657.04	0.0183	1657.04	0.02408
1657.52	-0.000139041	1657.52	0.00474	1657.52	0.0056	1657.52	0.00601	1657.52	0.00642	1657.52	0.00744	1657.52	0.00921	1657.52	0.01151	1657.52	0.01454	1657.52	0.01827	1657.52	0.02404
1658	-0.000137418	1658	0.00473	1658	0.00559	1658	0.00599	1658	0.0064	1658	0.00741	1658	0.00918	1658	0.01148	1658	0.01452	1658	0.01823	1658	0.02399
1658.48	-0.000131754	1658.48	0.00472	1658.48	0.00557	1658.48	0.00597	1658.48	0.00638	1658.48	0.00737	1658.48	0.00915	1658.48	0.01144	1658.48	0.01449	1658.48	0.01819	1658.48	0.02396
1658.96	-0.000126885	1658.96	0.0047	1658.96	0.00555	1658.96	0.00595	1658.96	0.00636	1658.96	0.00734	1658.96	0.00912	1658.96	0.01141	1658.96	0.01446	1658.96	0.01815	1658.96	0.02392
1659.45	-0.000125891	1659.45	0.00469	1659.45	0.00553	1659.45	0.00593	1659.45	0.00634	1659.45	0.00731	1659.45	0.00909	1659.45	0.01137	1659.45	0.01442	1659.45	0.01811	1659.45	0.02387
1659.93	-0.000129005	1659.93	0.00468	1659.93	0.00551	1659.93	0.00591	1659.93	0.00631	1659.93	0.00727	1659.93	0.00905	1659.93	0.01133	1659.93	0.01439	1659.93	0.01806	1659.93	0.02382
1660.41	-0.000134371	1660.41	0.00466	1660.41	0.00548	1660.41	0.00588	1660.41	0.00628	1660.41	0.00723	1660.41	0.009	1660.41	0.01129	1660.41	0.01434	1660.41	0.01801	1660.41	0.02375
1660.89	-0.000140134	1660.89	0.00463	1660.89	0.00545	1660.89	0.00585	1660.89	0.00625	1660.89	0.00718	1660.89	0.00895	1660.89	0.01124	1660.89	0.01429	1660.89	0.01795	1660.89	0.02369
1661.37	-0.000144175	1661.37	0.00459	1661.37	0.0054	1661.37	0.0058	1661.37	0.00622	1661.37	0.00714	1661.37	0.0089	1661.37	0.01119	1661.37	0.01423	1661.37	0.01789	1661.37	0.02361
1661.86	-0.000144871	1661.86	0.00455	1661.86	0.00535	1661.86	0.00576	1661.86	0.00618	1661.86	0.00709	1661.86	0.00884	1661.86	0.01113	1661.86	0.01416	1661.86	0.01783	1661.86	0.02353
1662.34	-0.000141724	1662.34	0.00449	1662.34	0.0053	1662.34	0.0057	1662.34	0.00613	1662.34	0.00705	1662.34	0.00879	1662.34	0.01107	1662.34	0.01409	1662.34	0.01777	1662.34	0.02345
1662.82	-0.000134901	1662.82	0.00443	1662.82	0.00524	1662.82	0.00565	1662.82	0.00608	1662.82	0.007	1662.82	0.00873	1662.82	0.01101	1662.82	0.01401	1662.82	0.01769	1662.82	0.02337
1663.3	-0.000126885	1663.3	0.00437	1663.3	0.00518	1663.3	0.00559	1663.3	0.00603	1663.3	0.00696	1663.3	0.00867	1663.3	0.01094	1663.3	0.01393	1663.3	0.01762	1663.3	0.02328
1663.79	-0.000122777	1663.79	0.00432	1663.79	0.00513	1663.79	0.00554	1663.79	0.00598	1663.79	0.00691	1663.79	0.00862	1663.79	0.01088	1663.79	0.01386	1663.79	0.01754	1663.79	0.02319
1664.27	-0.000127349	1664.27	0.00428	1664.27	0.0051	1664.27	0.0055	1664.27	0.00594	1664.27	0.00687	1664.27	0.00857	1664.27	0.01082	1664.27	0.0138	1664.27	0.01747	1664.27	0.02311
1664.75	-0.000141526	1664.75	0.00426	1664.75	0.00507	1664.75	0.00547	1664.75	0.0059	1664.75	0.00682	1664.75	0.00852	1664.75	0.01077	1664.75	0.01375	1664.75	0.01741	1664.75	0.02303
1665.23	-0.000162989	1665.23	0.00425	1665.23	0.00506	1665.23	0.00545	1665.23	0.00586	1665.23	0.00678	1665.23	0.00848	1665.23	0.01073	1665.23	0.01371	1665.23	0.01735	1665.23	0.02297
1665.71	-0.000185975	1665.71	0.00425	1665.71	0.00505	1665.71	0.00544	1665.71	0.00583	1665.71	0.00674	1665.71	0.00845	1665.71	0.01069	1665.71	0.01368	1665.71	0.0173	1665.71	0.02291
1666.19	-0.000206111	1666.19	0.00425	1666.19	0.00504	1666.19	0.00542	1666.19	0.0058	1666.19	0.0067	1666.19	0.00841	1666.19	0.01064	1666.19	0.01365	1666.19	0.01726	1666.19	0.02285
1666.68	-0.000220186	1666.68	0.00424	1666.68	0.00503	1666.68	0.00541	1666.68	0.00577	1666.68	0.00666	1666.68	0.00837	1666.68	0.0106	1666.68	0.01362	1666.68	0.01721	1666.68	0.0228
1667.16	-0.000227306	1667.16	0.00422	1667.16	0.00501	1667.16	0.00539	1667.16	0.00574	1667.16	0.00662	1667.16	0.00833	1667.16	0.01055	1667.16	0.01358	1667.16	0.01715	1667.16	0.02274
1667.64	-0.000228565	1667.64	0.0042	1667.64	0.00498	1667.64	0.00537	1667.64	0.00571	1667.64	0.00658	1667.64	0.00829	1667.64	0.01049	1667.64	0.01353	1667.64	0.01708	1667.64	0.02267
1668.12	-0.000225253	1668.12	0.00418	1668.12	0.00496	1668.12	0.00535	1668.12	0.00568	1668.12	0.00654	1668.12	0.00824	1668.12	0.01043	1668.12	0.01347	1668.12	0.01701	1668.12	0.02259
1668.61	-0.000218365	1668.61	0.00417	1668.61	0.00494	1668.61	0.00533	1668.61	0.00565	1668.61	0.00651	1668.61	0.0082	1668.61	0.01038	1668.61	0.01342	1668.61	0.01694	1668.61	0.02251
1669.09	-0.000207668	1669.09	0.00416	1669.09	0.00492	1669.09	0.00531	1669.09	0.00563	1669.09	0.00647	1669.09	0.00815	1669.09	0.01033	1669.09	0.01336	1669.09	0.01687	1669.09	0.02243
1669.57	-0.000192599	1669.57	0.00415	1669.57	0.00491	1669.57	0.00529	1669.57	0.00561	1669.57	0.00644	1669.57	0.00811	1669.57	0.01029	1669.57	0.01331	1669.57	0.01681	1669.57	0.02235
1670.05	-0.000174383	1670.05	0.00414	1670.05	0.00489	1670.05	0.00527	1670.05	0.00559	1670.05	0.00641	1670.05	0.00808	1670.05	0.01025	1670.05	0.01325	1670.05	0.01675	1670.05	0.02228
1670.53	-0.000157822	1670.53	0.00412	1670.53	0.00488	1670.53	0.00526	1670.53	0.00556	1670.53	0.00638	1670.53	0.00804	1670.53	0.01021	1670.53	0.01319	1670.53	0.01669	1670.53	0.02221
1671.02	-0.000147951	1671.02	0.00411	1671.02	0.00486	1671.02	0.00524	1671.02	0.00553	1671.02	0.00634	1671.02	0.008	1671.02	0.01018	1671.02	0.01314	1671.02	0.01664	1671.02	0.02215
1671.5	-0.000147521	1671.5	0.0041	1671.5	0.00484	1671.5	0.00522	1671.5	0.00549	1671.5	0.00631	1671.5	0.00796	1671.5	0.01013	1671.5	0.01308	1671.5	0.01659	1671.5	0.02207
1671.98	-0.000154112	1671.98	0.0041	1671.98	0.00482	1671.98	0.0052	1671.98	0.00545	1671.98	0.00627	1671.98	0.00792	1671.98	0.01009	1671.98	0.01303	1671.98	0.01653	1671.98	0.022
1672.46	-0.000161233	1672.46	0.00408	1672.46	0.0048	1672.46	0.00517	1672.46	0.0054	1672.46	0.00622	1672.46	0.00788	1672.46	0.01003	1672.46	0.01297	1672.46	0.01647	1672.46	0.02192
1672.94	-0.000161929	1672.94	0.00405	1672.94	0.00476	1672.94	0.00514	1672.94	0.00535	1672.94	0.00618	1672.94	0.00782	1672.94	0.00998	1672.94	0.0129	1672.94	0.0164	1672.94	0.02184
1673.43	-0.000150568	1673.43	0.004	1673.43	0.00471	1673.43	0.00509	1673.43	0.00531	1673.43	0.00614	1673.43	0.00776	1673.43	0.00991	1673.43	0.01282	1673.43	0.01633	1673.43	0.02176
1673.91	-0.000126554	1673.91	0.00393	1673.91	0.00465	1673.91	0.00504	1673.91	0.00526	1673.91	0.0061	1673.91	0.0077	1673.91	0.00984	1673.91	0.01273	1673.91	0.01624	1673.91	0.02168
1674.39	-9.34942e-05	1674.39	0.00385	1674.39	0.00458	1674.39	0.00499	1674.39	0.00522	1674.39	0.00606	1674.39	0.00763	1674.39	0.00977	1674.39	0.01263	1674.39	0.01616	1674.39	0.02159
1674.87	-5.81463e-05	1674.87	0.00377	1674.87	0.00452	1674.87	0.00494	1674.87	0.00519	1674.87	0.00603	1674.87	0.00757	1674.87	0.0097	1674.87	0.01254	1674.87	0.01607	1674.87	0.02151
1675.36	-2.84612e-05	1675.36	0.00371	1675.36	0.00447	1675.36	0.00489	1675.36	0.00516	1675.36	0.00599	1675.36	0.00751	1675.36	0.00964	1675.36	0.01246	1675.36	0.016	1675.36	0.02144
1675.84	-1.1895e-05	1675.84	0.00366	1675.84	0.00443	1675.84	0.00486	1675.84	0.00514	1675.84	0.00596	1675.84	0.00746	1675.84	0.0096	1675.84	0.0124	1675.84	0.01594	1675.84	0.02137
1676.32	-1.27896e-05	1676.32	0.00365	1676.32	0.00442	1676.32	0.00485	1676.32	0.00513	1676.32	0.00592	1676.32	0.00742	1676.32	0.00957	1676.32	0.01237	1676.32	0.0159	1676.32	0.02131
1676.8	-3.09461e-05	1676.8	0.00367	1676.8	0.00443	1676.8	0.00485	1676.8	0.00513	1676.8	0.00589	1676.8	0.0074	1676.8	0.00955	1676.8	0.01236	1676.8	0.01587	1676.8	0.02126
1677.28	-5.99353e-05	1677.28	0.00371	1677.28	0.00445	1677.28	0.00486	1677.28	0.00512	1677.28	0.00586	1677.28	0.00738	1677.28	0.00954	1677.28	0.01237	1677.28	0.01586	1677.28	0.02122
1677.77	-9.14735e-05	1677.77	0.00376	1677.77	0.00449	1677.77	0.00488	1677.77	0.00512	1677.77	0.00583	1677.77	0.00737	1677.77	0.00953	1677.77	0.01238	1677.77	0.01584	1677.77	0.02118
1678.25	-0.000119465	1678.25	0.0038	1678.25	0.00452	1678.25	0.0049	1678.25	0.00511	1678.25	0.0058	1678.25	0.00736	1678.25	0.00952	1678.25	0.01239	1678.25	0.01583	1678.25	0.02114
1678.73	-0.000141327	1678.73	0.00384	1678.73	0.00454	1678.73	0.00491	1678.73	0.00509	1678.73	0.00576	1678.73	0.00734	1678.73	0.0095	1678.73	0.01238	1678.73	0.0158	1678.73	0.0211
1679.21	-0.000158716	1679.21	0.00386	1679.21	0.00456	1679.21	0.00491	1679.21	0.00508	1679.21	0.00573	1679.21	0.00731	1679.21	0.00947	1679.21	0.01237	1679.21	0.01577	1679.21	0.02104
1679.69	-0.000174482	1679.69	0.00387	1679.69	0.00457	1679.69	0.00491	1679.69	0.00505	1679.69	0.00569	1679.69	0.00728	1679.69	0.00943	1679.69	0.01234	1679.69	0.01572	1679.69	0.02097
1680.18	-0.000191208	1680.18	0.00387	1680.18	0.00457	1680.18	0.0049	1680.18	0.00502	1680.18	0.00565	1680.18	0.00725	1680.18	0.00939	1680.18	0.01231	1680.18	0.01566	1680.18	0.0209
1680.66	-0.000208529	1680.66	0.00387	1680.66	0.00457	1680.66	0.00488	1680.66	0.00499	1680.66	0.0056	1680.66	0.00722	1680.66	0.00934	1680.66	0.01227	1680.66	0.0156	1680.66	0.02081
1681.14	-0.000223763	1681.14	0.00386	1681.14	0.00455	1681.14	0.00486	1681.14	0.00495	1681.14	0.00555	1681.14	0.00718	1681.14	0.00929	1681.14	0.01222	1681.14	0.01553	1681.14	0.02073
1681.62	-0.000233135	1681.62	0.00384	1681.62	0.00453	1681.62	0.00483	1681.62	0.0049	1681.62	0.0055	1681.62	0.00714	1681.62	0.00923	1681.62	0.01216	1681.62	0.01546	1681.62	0.02064
1682.11	-0.000233996	1682.11	0.00381	1682.11	0.00449	1682.11	0.00479	1682.11	0.00485	1682.11	0.00544	1682.11	0.00709	1682.11	0.00917	1682.11	0.0121	1682.11	0.01538	1682.11	0.02055
1682.59	-0.000227902	1682.59	0.00377	1682.59	0.00445	1682.59	0.00475	1682.59	0.00479	1682.59	0.00538	1682.59	0.00703	1682.59	0.00911	1682.59	0.01202	1682.59	0.0153	1682.59	0.02046
1683.07	-0.000218563	1683.07	0.00373	1683.07	0.00441	1683.07	0.00471	1683.07	0.00473	1683.07	0.00532	1683.07	0.00696	1683.07	0.00903	1683.07	0.01193	1683.07	0.0152	1683.07	0.02035
1683.55	-0.00020621	1683.55	0.0037	1683.55	0.00436	1683.55	0.00466	1683.55	0.00467	1683.55	0.00525	1683.55	0.00688	1683.55	0.00895	1683.55	0.01182	1683.55	0.01508	1683.55	0.02023
1684.03	-0.000181835	1684.03	0.00364	1684.03	0.00429	1684.03	0.00459	1684.03	0.00461	1684.03	0.00519	1684.03	0.00679	1684.03	0.00885	1684.03	0.0117	1684.03	0.01495	1684.03	0.02008
1684.52	-0.000137418	1684.52	0.00356	1684.52	0.0042	1684.52	0.00451	1684.52	0.00455	1684.52	0.00513	1684.52	0.00669	1684.52	0.00875	1684.52	0.01155	1684.52	0.0148	1684.52	0.01992
1685	-8.58418e-05	1685	0.00347	1685	0.00411	1685	0.00442	1685	0.0045	1685	0.00507	1685	0.0066	1685	0.00864	1685	0.0114	1685	0.01465	1685	0.01977
1685.48	-5.25474e-05	1685.48	0.0034	1685.48	0.00404	1685.48	0.00436	1685.48	0.00445	1685.48	0.00503	1685.48	0.00652	1685.48	0.00856	1685.48	0.01128	1685.48	0.01454	1685.48	0.01965
1685.96	-4.99633e-05	1685.96	0.00338	1685.96	0.00401	1685.96	0.00432	1685.96	0.00441	1685.96	0.00498	1685.96	0.00645	1685.96	0.00849	1685.96	0.01119	1685.96	0.01445	1685.96	0.01954
1686.44	-7.1398e-05	1686.44	0.00338	1686.44	0.00401	1686.44	0.0043	1686.44	0.00438	1686.44	0.00493	1686.44	0.00639	1686.44	0.00843	1686.44	0.01114	1686.44	0.01438	1686.44	0.01944
1686.93	-0.000103267	1686.93	0.00341	1686.93	0.00402	1686.93	0.00429	1686.93	0.00435	1686.93	0.00488	1686.93	0.00634	1686.93	0.00839	1686.93	0.0111	1686.93	0.01432	1686.93	0.01935
1687.41	-0.000134007	1687.41	0.00342	1687.41	0.00403	1687.41	0.00428	1687.41	0.00431	1687.41	0.00482	1687.41	0.00629	1687.41	0.00834	1687.41	0.01105	1687.41	0.01426	1687.41	0.01926
1687.89	-0.000157193	1687.89	0.00342	1687.89	0.00403	1687.89	0.00426	1687.89	0.00428	1687.89	0.00477	1687.89	0.00624	1687.89	0.00829	1687.89	0.011	1687.89	0.0142	1687.89	0.01917
1688.37	-0.000170607	1688.37	0.0034	1688.37	0.00402	1688.37	0.00423	1688.37	0.00425	1688.37	0.00472	1688.37	0.00619	1688.37	0.00823	1688.37	0.01094	1688.37	0.01413	1688.37	0.01907
1688.86	-0.000174316	1688.86	0.00337	1688.86	0.00399	1688.86	0.0042	1688.86	0.00422	1688.86	0.00467	1688.86	0.00614	1688.86	0.00818	1688.86	0.01087	1688.86	0.01405	1688.86	0.01897
1689.34	-0.000169713	1689.34	0.00333	1689.34	0.00396	1689.34	0.00416	1689.34	0.00418	1689.34	0.00463	1689.34	0.00609	1689.34	0.00812	1689.34	0.01079	1689.34	0.01398	1689.34	0.01888
1689.82	-0.000159743	1689.82	0.00329	1689.82	0.00393	1689.82	0.00412	1689.82	0.00415	1689.82	0.00458	1689.82	0.00604	1689.82	0.00806	1689.82	0.01072	1689.82	0.0139	1689.82	0.01877
1690.3	-0.000148514	1690.3	0.00324	1690.3	0.00389	1690.3	0.00408	1690.3	0.00411	1690.3	0.00454	1690.3	0.00599	1690.3	0.008	1690.3	0.01064	1690.3	0.01383	1690.3	0.01867
1690.78	-0.000141161	1690.78	0.0032	1690.78	0.00384	1690.78	0.00404	1690.78	0.00408	1690.78	0.00449	1690.78	0.00594	1690.78	0.00794	1690.78	0.01056	1690.78	0.01375	1690.78	0.01857
1691.27	-0.000141095	1691.27	0.00317	1691.27	0.00381	1691.27	0.004	1691.27	0.00405	1691.27	0.00445	1691.27	0.00589	1691.27	0.00787	1691.27	0.0105	1691.27	0.01367	1691.27	0.01846
1691.75	-0.000149707	1691.75	0.00315	1691.75	0.00378	1691.75	0.00397	1691.75	0.00401	1691.75	0.0044	1691.75	0.00584	1691.75	0.00781	1691.75	0.01044	1691.75	0.0136	1691.75	0.01836
1692.23	-0.000164811	1692.23	0.00313	1692.23	0.00375	1692.23	0.00394	1692.23	0.00398	1692.23	0.00434	1692.23	0.00579	1692.23	0.00775	1692.23	0.01038	1692.23	0.01352	1692.23	0.01826
1692.71	-0.000181537	1692.71	0.00312	1692.71	0.00372	1692.71	0.00391	1692.71	0.00394	1692.71	0.00429	1692.71	0.00573	1692.71	0.0077	1692.71	0.01032	1692.71	0.01345	1692.71	0.01816
1693.19	-0.000193592	1693.19	0.00309	1693.19	0.00369	1693.19	0.00387	1693.19	0.00389	1693.19	0.00424	1693.19	0.00568	1693.19	0.00764	1693.19	0.01026	1693.19	0.01337	1693.19	0.01806
1693.68	-0.000196639	1693.68	0.00304	1693.68	0.00364	1693.68	0.00383	1693.68	0.00384	1693.68	0.00418	1693.68	0.00562	1693.68	0.00757	1693.68	0.01019	1693.68	0.01329	1693.68	0.01796
1694.16	-0.000190644	1694.16	0.00298	1694.16	0.00359	1694.16	0.00378	1694.16	0.00379	1694.16	0.00413	1694.16	0.00555	1694.16	0.0075	1694.16	0.0101	1694.16	0.0132	1694.16	0.01785
1694.64	-0.000182033	1694.64	0.00292	1694.64	0.00353	1694.64	0.00373	1694.64	0.00373	1694.64	0.00407	1694.64	0.00547	1694.64	0.00742	1694.64	0.01	1694.64	0.0131	1694.64	0.01773
1695.12	-0.000180841	1695.12	0.00287	1695.12	0.00348	1695.12	0.00368	1695.12	0.00367	1695.12	0.00401	1695.12	0.0054	1695.12	0.00733	1695.12	0.0099	1695.12	0.01299	1695.12	0.01759
1695.6	-0.000194718	1695.6	0.00284	1695.6	0.00345	1695.6	0.00364	1695.6	0.00361	1695.6	0.00394	1695.6	0.00532	1695.6	0.00725	1695.6	0.00981	1695.6	0.01287	1695.6	0.01744
1696.09	-0.000222107	1696.09	0.00283	1696.09	0.00343	1696.09	0.00361	1696.09	0.00356	1696.09	0.00387	1696.09	0.00524	1696.09	0.00717	1696.09	0.00973	1696.09	0.01277	1696.09	0.01729
1696.57	-0.000254759	1696.57	0.00284	1696.57	0.00342	1696.57	0.00358	1696.57	0.00351	1696.57	0.0038	1696.57	0.00517	1696.57	0.0071	1696.57	0.00966	1696.57	0.01267	1696.57	0.01714
1697.05	-0.000282541	1697.05	0.00285	1697.05	0.00341	1697.05	0.00355	1697.05	0.00346	1697.05	0.00373	1697.05	0.00511	1697.05	0.00703	1697.05	0.0096	1697.05	0.01257	1697.05	0.017
1697.53	-0.000294694	1697.53	0.00284	1697.53	0.00339	1697.53	0.00352	1697.53	0.00341	1697.53	0.00367	1697.53	0.00504	1697.53	0.00697	1697.53	0.00953	1697.53	0.01247	1697.53	0.01688
1698.02	-0.000280091	1698.02	0.0028	1698.02	0.00335	1698.02	0.00347	1698.02	0.00336	1698.02	0.00361	1698.02	0.00497	1698.02	0.0069	1698.02	0.00945	1698.02	0.01237	1698.02	0.01676
1698.5	-0.000229492	1698.5	0.0027	1698.5	0.00327	1698.5	0.0034	1698.5	0.00331	1698.5	0.00356	1698.5	0.0049	1698.5	0.00681	1698.5	0.00932	1698.5	0.01224	1698.5	0.01664
1698.98	-0.000140035	1698.98	0.00255	1698.98	0.00315	1698.98	0.0033	1698.98	0.00325	1698.98	0.00352	1698.98	0.00481	1698.98	0.00671	1698.98	0.00916	1698.98	0.0121	1698.98	0.0165
1699.46	-1.97806e-05	1699.46	0.00236	1699.46	0.003	1699.46	0.00319	1699.46	0.0032	1699.46	0.00348	1699.46	0.00472	1699.46	0.00658	1699.46	0.00897	1699.46	0.01193	1699.46	0.01634
1699.94	0.000109257	1699.94	0.00216	1699.94	0.00284	1699.94	0.00308	1699.94	0.00315	1699.94	0.00344	1699.94	0.00462	1699.94	0.00645	1699.94	0.00876	1699.94	0.01175	1699.94	0.01617
1700.43	0.000217016	1700.43	0.002	1700.43	0.00272	1700.43	0.00298	1700.43	0.00311	1700.43	0.0034	1700.43	0.00453	1700.43	0.00633	1700.43	0.00857	1700.43	0.01159	1700.43	0.01601
1700.91	0.000274039	1700.91	0.00192	1700.91	0.00265	1700.91	0.00293	1700.91	0.00308	1700.91	0.00336	1700.91	0.00447	1700.91	0.00623	1700.91	0.00844	1700.91	0.01147	1700.91	0.01587
1701.39	0.00026638	1701.39	0.00193	1701.39	0.00265	1701.39	0.00292	1701.39	0.00306	1701.39	0.00331	1701.39	0.00442	1701.39	0.00617	1701.39	0.00838	1701.39	0.01139	1701.39	0.01576
1701.87	0.000204717	1701.87	0.00202	1701.87	0.00271	1701.87	0.00294	1701.87	0.00303	1701.87	0.00326	1701.87	0.00439	1701.87	0.00614	1701.87	0.00837	1701.87	0.01134	1701.87	0.01567
1702.35	0.00011509	1702.35	0.00214	1702.35	0.00279	1702.35	0.00298	1702.35	0.00301	1702.35	0.00321	1702.35	0.00437	1702.35	0.00612	1702.35	0.00839	1702.35	0.01131	1702.35	0.01559
1702.84	2.42217e-05	1702.84	0.00226	1702.84	0.00287	1702.84	0.00302	1702.84	0.00298	1702.84	0.00315	1702.84	0.00435	1702.84	0.00611	1702.84	0.00842	1702.84	0.01128	1702.84	0.01551
1703.32	-5.06259e-05	1703.32	0.00235	1703.32	0.00292	1703.32	0.00304	1703.32	0.00295	1703.32	0.0031	1703.32	0.00433	1703.32	0.00608	1703.32	0.00842	1703.32	0.01124	1703.32	0.01543
1703.8	-0.000102803	1703.8	0.0024	1703.8	0.00294	1703.8	0.00305	1703.8	0.00291	1703.8	0.00305	1703.8	0.00429	1703.8	0.00604	1703.8	0.0084	1703.8	0.01118	1703.8	0.01533
1704.28	-0.000133443	1704.28	0.00241	1704.28	0.00294	1704.28	0.00303	1704.28	0.00287	1704.28	0.00301	1704.28	0.00425	1704.28	0.00599	1704.28	0.00836	1704.28	0.01111	1704.28	0.01523
1704.77	-0.000148713	1704.77	0.00239	1704.77	0.00291	1704.77	0.00301	1704.77	0.00283	1704.77	0.00296	1704.77	0.0042	1704.77	0.00592	1704.77	0.00829	1704.77	0.01103	1704.77	0.01512
1705.25	-0.000155073	1705.25	0.00235	1705.25	0.00288	1705.25	0.00297	1705.25	0.00278	1705.25	0.00291	1705.25	0.00414	1705.25	0.00585	1705.25	0.00822	1705.25	0.01094	1705.25	0.01501
1705.73	-0.000157358	1705.73	0.0023	1705.73	0.00283	1705.73	0.00293	1705.73	0.00274	1705.73	0.00286	1705.73	0.00409	1705.73	0.00578	1705.73	0.00813	1705.73	0.01085	1705.73	0.01489
1706.21	-0.000157557	1706.21	0.00225	1706.21	0.00279	1706.21	0.00289	1706.21	0.0027	1706.21	0.00282	1706.21	0.00403	1706.21	0.00571	1706.21	0.00805	1706.21	0.01076	1706.21	0.01478
1706.69	-0.000157457	1706.69	0.0022	1706.69	0.00274	1706.69	0.00284	1706.69	0.00267	1706.69	0.00278	1706.69	0.00398	1706.69	0.00565	1706.69	0.00797	1706.69	0.01067	1706.69	0.01467
1707.17	-0.000157193	1707.17	0.00215	1707.17	0.0027	1707.17	0.00281	1707.17	0.00264	1707.17	0.00274	1707.17	0.00393	1707.17	0.00559	1707.17	0.0079	1707.17	0.01059	1707.17	0.01457
1707.66	-0.000156729	1707.66	0.00211	1707.66	0.00267	1707.66	0.00277	1707.66	0.00261	1707.66	0.00271	1707.66	0.00389	1707.66	0.00554	1707.66	0.00784	1707.66	0.01053	1707.66	0.01448
1708.14	-0.000155801	1708.14	0.00208	1708.14	0.00264	1708.14	0.00274	1708.14	0.00259	1708.14	0.00268	1708.14	0.00385	1708.14	0.0055	1708.14	0.00779	1708.14	0.01047	1708.14	0.01441
1708.62	-0.00015451	1708.62	0.00206	1708.62	0.00261	1708.62	0.00272	1708.62	0.00257	1708.62	0.00265	1708.62	0.00381	1708.62	0.00547	1708.62	0.00774	1708.62	0.01042	1708.62	0.01433
1709.1	-0.00015388	1709.1	0.00204	1709.1	0.00259	1709.1	0.0027	1709.1	0.00255	1709.1	0.00262	1709.1	0.00378	1709.1	0.00543	1709.1	0.0077	1709.1	0.01037	1709.1	0.01427
1709.59	-0.000155603	1709.59	0.00203	1709.59	0.00258	1709.59	0.00269	1709.59	0.00253	1709.59	0.0026	1709.59	0.00375	1709.59	0.0054	1709.59	0.00767	1709.59	0.01033	1709.59	0.01421
1710.07	-0.000160107	1710.07	0.00203	1710.07	0.00257	1710.07	0.00268	1710.07	0.00252	1710.07	0.00257	1710.07	0.00372	1710.07	0.00538	1710.07	0.00764	1710.07	0.01028	1710.07	0.01414
1710.55	-0.000166732	1710.55	0.00203	1710.55	0.00257	1710.55	0.00268	1710.55	0.0025	1710.55	0.00255	1710.55	0.0037	1710.55	0.00536	1710.55	0.00761	1710.55	0.01024	1710.55	0.01408
1711.03	-0.000174118	1711.03	0.00203	1711.03	0.00256	1711.03	0.00267	1711.03	0.00249	1711.03	0.00253	1711.03	0.00368	1711.03	0.00533	1711.03	0.00758	1711.03	0.0102	1711.03	0.01402
1711.51	-0.000180543	1711.51	0.00203	1711.51	0.00256	1711.51	0.00267	1711.51	0.00247	1711.51	0.0025	1711.51	0.00365	1711.51	0.00531	1711.51	0.00755	1711.51	0.01015	1711.51	0.01397
1712	-0.000185114	1712	0.00203	1712	0.00255	1712	0.00267	1712	0.00246	1712	0.00248	1712	0.00364	1712	0.00529	1712	0.00753	1712	0.01011	1712	0.01391
1712.48	-0.000188889	1712.48	0.00204	1712.48	0.00255	1712.48	0.00267	1712.48	0.00245	1712.48	0.00246	1712.48	0.00362	1712.48	0.00527	1712.48	0.0075	1712.48	0.01007	1712.48	0.01386
1712.96	-0.000194155	1712.96	0.00205	1712.96	0.00256	1712.96	0.00268	1712.96	0.00244	1712.96	0.00243	1712.96	0.0036	1712.96	0.00526	1712.96	0.00748	1712.96	0.01003	1712.96	0.01381
1713.44	-0.000203164	1713.44	0.00207	1713.44	0.00257	1713.44	0.00269	1713.44	0.00243	1713.44	0.00241	1713.44	0.00358	1713.44	0.00524	1713.44	0.00747	1713.44	0.00999	1713.44	0.01375
1713.92	-0.000216908	1713.92	0.0021	1713.92	0.00259	1713.92	0.0027	1713.92	0.00242	1713.92	0.00238	1713.92	0.00356	1713.92	0.00522	1713.92	0.00746	1713.92	0.00996	1713.92	0.0137
1714.41	-0.000234294	1714.41	0.00213	1714.41	0.00261	1714.41	0.00271	1714.41	0.00241	1714.41	0.00235	1714.41	0.00354	1714.41	0.0052	1714.41	0.00744	1714.41	0.00992	1714.41	0.01364
1714.89	-0.000252276	1714.89	0.00214	1714.89	0.00262	1714.89	0.0027	1714.89	0.00239	1714.89	0.00231	1714.89	0.00352	1714.89	0.00517	1714.89	0.00742	1714.89	0.00988	1714.89	0.01357
1715.37	-0.000266813	1715.37	0.00215	1715.37	0.00262	1715.37	0.00269	1715.37	0.00236	1715.37	0.00227	1715.37	0.00348	1715.37	0.00513	1715.37	0.00738	1715.37	0.00982	1715.37	0.01349
1715.85	-0.000273998	1715.85	0.00213	1715.85	0.0026	1715.85	0.00266	1715.85	0.00232	1715.85	0.00222	1715.85	0.00344	1715.85	0.00507	1715.85	0.00731	1715.85	0.00976	1715.85	0.0134
1716.34	-0.000270886	1716.34	0.00209	1716.34	0.00256	1716.34	0.00261	1716.34	0.00227	1716.34	0.00217	1716.34	0.00338	1716.34	0.005	1716.34	0.00722	1716.34	0.00967	1716.34	0.0133
1716.82	-0.000254329	1716.82	0.00203	1716.82	0.00249	1716.82	0.00255	1716.82	0.00222	1716.82	0.00211	1716.82	0.00331	1716.82	0.00492	1716.82	0.00711	1716.82	0.00958	1716.82	0.01319
1717.3	-0.000221047	1717.3	0.00195	1717.3	0.00241	1717.3	0.00248	1717.3	0.00217	1717.3	0.00207	1717.3	0.00324	1717.3	0.00484	1717.3	0.00698	1717.3	0.00948	1717.3	0.01308
1717.78	-0.000170507	1717.78	0.00185	1717.78	0.00232	1717.78	0.00241	1717.78	0.00211	1717.78	0.00203	1717.78	0.00317	1717.78	0.00475	1717.78	0.00686	1717.78	0.00937	1717.78	0.01297
1718.26	-0.000109693	1718.26	0.00174	1718.26	0.00222	1718.26	0.00234	1718.26	0.00207	1718.26	0.00201	1718.26	0.00311	1718.26	0.00468	1718.26	0.00674	1718.26	0.00928	1718.26	0.01286
1718.75	-5.30112e-05	1718.75	0.00165	1718.75	0.00215	1718.75	0.00229	1718.75	0.00204	1718.75	0.002	1718.75	0.00307	1718.75	0.00462	1718.75	0.00665	1718.75	0.0092	1718.75	0.01278
1719.23	-1.40817e-05	1719.23	0.0016	1719.23	0.00211	1719.23	0.00225	1719.23	0.00202	1719.23	0.002	1719.23	0.00304	1719.23	0.00459	1719.23	0.0066	1719.23	0.00915	1719.23	0.01271
1719.71	1.62357e-06	1719.71	0.00158	1719.71	0.0021	1719.71	0.00224	1719.71	0.00202	1719.71	0.002	1719.71	0.00303	1719.71	0.00457	1719.71	0.00658	1719.71	0.00911	1719.71	0.01266
1720.19	-2.84952e-06	1720.19	0.0016	1720.19	0.00212	1720.19	0.00224	1720.19	0.00202	1720.19	0.00199	1720.19	0.00302	1720.19	0.00457	1720.19	0.00658	1720.19	0.00909	1720.19	0.01262
1720.67	-1.90516e-05	1720.67	0.00163	1720.67	0.00215	1720.67	0.00225	1720.67	0.00201	1720.67	0.00199	1720.67	0.00302	1720.67	0.00457	1720.67	0.00659	1720.67	0.00907	1720.67	0.01259
1721.16	-3.90964e-05	1721.16	0.00167	1721.16	0.00218	1721.16	0.00226	1721.16	0.00201	1721.16	0.00198	1721.16	0.00301	1721.16	0.00457	1721.16	0.00659	1721.16	0.00905	1721.16	0.01256
1721.64	-5.68874e-05	1721.64	0.00169	1721.64	0.00221	1721.64	0.00226	1721.64	0.00201	1721.64	0.00196	1721.64	0.003	1721.64	0.00456	1721.64	0.0066	1721.64	0.00902	1721.64	0.01252
1722.12	-6.95759e-05	1722.12	0.00171	1722.12	0.00222	1722.12	0.00226	1722.12	0.002	1722.12	0.00195	1722.12	0.00299	1722.12	0.00454	1722.12	0.00659	1722.12	0.00899	1722.12	0.01248
1722.6	-7.69304e-05	1722.6	0.00171	1722.6	0.00222	1722.6	0.00225	1722.6	0.00199	1722.6	0.00193	1722.6	0.00297	1722.6	0.00452	1722.6	0.00657	1722.6	0.00895	1722.6	0.01243
1723.09	-8.03426e-05	1723.09	0.0017	1723.09	0.00221	1723.09	0.00224	1723.09	0.00198	1723.09	0.00191	1723.09	0.00295	1723.09	0.0045	1723.09	0.00655	1723.09	0.00891	1723.09	0.01238
1723.57	-8.18996e-05	1723.57	0.00168	1723.57	0.0022	1723.57	0.00222	1723.57	0.00197	1723.57	0.00189	1723.57	0.00293	1723.57	0.00447	1723.57	0.00652	1723.57	0.00887	1723.57	0.01233
1724.05	-8.3026e-05	1724.05	0.00167	1724.05	0.00218	1724.05	0.00221	1724.05	0.00195	1724.05	0.00187	1724.05	0.00291	1724.05	0.00444	1724.05	0.00649	1724.05	0.00883	1724.05	0.01229
1724.53	-8.52124e-05	1724.53	0.00165	1724.53	0.00216	1724.53	0.0022	1724.53	0.00194	1724.53	0.00185	1724.53	0.00289	1724.53	0.00441	1724.53	0.00645	1724.53	0.0088	1724.53	0.01224
1725.01	-8.91877e-05	1725.01	0.00163	1725.01	0.00214	1725.01	0.00218	1725.01	0.00192	1725.01	0.00183	1725.01	0.00287	1725.01	0.00438	1725.01	0.00642	1725.01	0.00876	1725.01	0.0122
1725.5	-9.53162e-05	1725.5	0.00162	1725.5	0.00212	1725.5	0.00217	1725.5	0.00191	1725.5	0.00181	1725.5	0.00285	1725.5	0.00436	1725.5	0.00639	1725.5	0.00873	1725.5	0.01216
1725.98	-0.000103366	1725.98	0.00161	1725.98	0.0021	1725.98	0.00216	1725.98	0.00189	1725.98	0.00179	1725.98	0.00284	1725.98	0.00433	1725.98	0.00637	1725.98	0.0087	1725.98	0.01212
1726.46	-0.000113204	1726.46	0.0016	1726.46	0.00209	1726.46	0.00215	1726.46	0.00188	1726.46	0.00178	1726.46	0.00282	1726.46	0.00432	1726.46	0.00634	1726.46	0.00867	1726.46	0.01208
1726.94	-0.000124434	1726.94	0.00158	1726.94	0.00208	1726.94	0.00214	1726.94	0.00187	1726.94	0.00177	1726.94	0.00281	1726.94	0.0043	1726.94	0.00632	1726.94	0.00864	1726.94	0.01204
1727.42	-0.000137385	1727.42	0.00158	1727.42	0.00208	1727.42	0.00213	1727.42	0.00186	1727.42	0.00176	1727.42	0.0028	1727.42	0.00428	1727.42	0.00631	1727.42	0.00861	1727.42	0.01201
1727.91	-0.000152556	1727.91	0.00157	1727.91	0.00208	1727.91	0.00212	1727.91	0.00185	1727.91	0.00175	1727.91	0.00278	1727.91	0.00427	1727.91	0.0063	1727.91	0.00859	1727.91	0.01198
1728.39	-0.000170309	1728.39	0.00158	1728.39	0.00209	1728.39	0.00213	1728.39	0.00184	1728.39	0.00174	1728.39	0.00277	1728.39	0.00426	1728.39	0.00629	1728.39	0.00857	1728.39	0.01195
1728.87	-0.000190876	1728.87	0.00159	1728.87	0.0021	1728.87	0.00214	1728.87	0.00184	1728.87	0.00173	1728.87	0.00276	1728.87	0.00425	1728.87	0.00629	1728.87	0.00855	1728.87	0.01193
1729.35	-0.000213496	1729.35	0.00162	1729.35	0.00212	1729.35	0.00215	1729.35	0.00184	1729.35	0.00172	1729.35	0.00275	1729.35	0.00425	1729.35	0.0063	1729.35	0.00854	1729.35	0.01191
1729.84	-0.000236314	1729.84	0.00165	1729.84	0.00214	1729.84	0.00217	1729.84	0.00183	1729.84	0.00171	1729.84	0.00274	1729.84	0.00425	1729.84	0.0063	1729.84	0.00853	1729.84	0.01189
1730.32	-0.000256448	1730.32	0.00168	1730.32	0.00216	1730.32	0.00219	1730.32	0.00183	1730.32	0.00171	1730.32	0.00274	1730.32	0.00425	1730.32	0.00631	1730.32	0.00852	1730.32	0.01186
1730.8	-0.000270488	1730.8	0.00171	1730.8	0.00218	1730.8	0.0022	1730.8	0.00182	1730.8	0.0017	1730.8	0.00273	1730.8	0.00425	1730.8	0.0063	1730.8	0.0085	1730.8	0.01183
1731.28	-0.000274925	1731.28	0.00173	1731.28	0.00218	1731.28	0.00221	1731.28	0.00181	1731.28	0.00169	1731.28	0.00272	1731.28	0.00424	1731.28	0.00629	1731.28	0.00847	1731.28	0.01179
1731.76	-0.000266183	1731.76	0.00173	1731.76	0.00217	1731.76	0.00221	1731.76	0.00179	1731.76	0.00168	1731.76	0.00271	1731.76	0.00423	1731.76	0.00626	1731.76	0.00844	1731.76	0.01176
1732.24	-0.000242275	1732.24	0.00172	1732.24	0.00215	1732.24	0.00219	1732.24	0.00177	1732.24	0.00166	1732.24	0.00269	1732.24	0.00421	1732.24	0.00621	1732.24	0.0084	1732.24	0.01171
1732.73	-0.000203925	1732.73	0.00168	1732.73	0.00211	1732.73	0.00216	1732.73	0.00175	1732.73	0.00165	1732.73	0.00267	1732.73	0.00417	1732.73	0.00615	1732.73	0.00835	1732.73	0.01166
1733.21	-0.000154775	1733.21	0.00162	1733.21	0.00206	1733.21	0.00213	1733.21	0.00173	1733.21	0.00163	1733.21	0.00264	1733.21	0.00414	1733.21	0.00607	1733.21	0.00829	1733.21	0.01161
1733.69	-9.92914e-05	1733.69	0.00154	1733.69	0.00201	1733.69	0.00208	1733.69	0.00171	1733.69	0.00162	1733.69	0.00261	1733.69	0.00409	1733.69	0.00598	1733.69	0.00823	1733.69	0.01154
1734.17	-4.23432e-05	1734.17	0.00146	1734.17	0.00194	1734.17	0.00203	1734.17	0.0017	1734.17	0.00161	1734.17	0.00258	1734.17	0.00405	1734.17	0.0059	1734.17	0.00817	1734.17	0.01147
1734.66	5.8979e-06	1734.66	0.00138	1734.66	0.00188	1734.66	0.00199	1734.66	0.00169	1734.66	0.0016	1734.66	0.00256	1734.66	0.004	1734.66	0.00582	1734.66	0.00811	1734.66	0.01141
1735.14	3.08489e-05	1735.14	0.00134	1735.14	0.00184	1735.14	0.00195	1735.14	0.00167	1735.14	0.00159	1735.14	0.00253	1735.14	0.00396	1735.14	0.00578	1735.14	0.00807	1735.14	0.01134
1735.62	2.39897e-05	1735.62	0.00134	1735.62	0.00183	1735.62	0.00194	1735.62	0.00166	1735.62	0.00156	1735.62	0.00252	1735.62	0.00394	1735.62	0.00576	1735.62	0.00804	1735.62	0.01129
1736.1	-9.57563e-06	1736.1	0.00138	1736.1	0.00186	1736.1	0.00195	1736.1	0.00166	1736.1	0.00154	1736.1	0.00251	1736.1	0.00393	1736.1	0.00578	1736.1	0.00803	1736.1	0.01126
1736.58	-5.56947e-05	1736.58	0.00144	1736.58	0.0019	1736.58	0.00197	1736.58	0.00165	1736.58	0.00151	1736.58	0.0025	1736.58	0.00392	1736.58	0.0058	1736.58	0.00802	1736.58	0.01122
1737.07	-9.95895e-05	1737.07	0.0015	1737.07	0.00194	1737.07	0.00199	1737.07	0.00164	1737.07	0.00148	1737.07	0.0025	1737.07	0.00392	1737.07	0.00583	1737.07	0.00801	1737.07	0.01119
1737.55	-0.000131125	1737.55	0.00154	1737.55	0.00196	1737.55	0.002	1737.55	0.00163	1737.55	0.00146	1737.55	0.00249	1737.55	0.00391	1737.55	0.00584	1737.55	0.008	1737.55	0.01117
1738.03	-0.000146063	1738.03	0.00156	1738.03	0.00198	1738.03	0.002	1738.03	0.00162	1738.03	0.00145	1738.03	0.00248	1738.03	0.0039	1738.03	0.00584	1738.03	0.00798	1738.03	0.01114
1738.51	-0.000146229	1738.51	0.00156	1738.51	0.00197	1738.51	0.00199	1738.51	0.00162	1738.51	0.00144	1738.51	0.00247	1738.51	0.00388	1738.51	0.00582	1738.51	0.00796	1738.51	0.01111
1738.99	-0.000136557	1738.99	0.00154	1738.99	0.00197	1738.99	0.00198	1738.99	0.00161	1738.99	0.00144	1738.99	0.00246	1738.99	0.00387	1738.99	0.0058	1738.99	0.00794	1738.99	0.01108
1739.48	-0.000123142	1739.48	0.00152	1739.48	0.00195	1739.48	0.00197	1739.48	0.00161	1739.48	0.00144	1739.48	0.00245	1739.48	0.00386	1739.48	0.00578	1739.48	0.00793	1739.48	0.01107
1739.96	-0.000111879	1739.96	0.00151	1739.96	0.00195	1739.96	0.00196	1739.96	0.00161	1739.96	0.00144	1739.96	0.00244	1739.96	0.00386	1739.96	0.00577	1739.96	0.00792	1739.96	0.01105
1740.44	-0.000106579	1740.44	0.0015	1740.44	0.00195	1740.44	0.00196	1740.44	0.0016	1740.44	0.00144	1740.44	0.00244	1740.44	0.00386	1740.44	0.00577	1740.44	0.00792	1740.44	0.01105
1740.92	-0.000109262	1740.92	0.00151	1740.92	0.00196	1740.92	0.00197	1740.92	0.0016	1740.92	0.00144	1740.92	0.00243	1740.92	0.00386	1740.92	0.00577	1740.92	0.00792	1740.92	0.01104
1741.41	-0.000119332	1741.41	0.00152	1741.41	0.00197	1741.41	0.00197	1741.41	0.0016	1741.41	0.00143	1741.41	0.00243	1741.41	0.00387	1741.41	0.00578	1741.41	0.00792	1741.41	0.01104
1741.89	-0.000134702	1741.89	0.00153	1741.89	0.00198	1741.89	0.00198	1741.89	0.00159	1741.89	0.00142	1741.89	0.00243	1741.89	0.00387	1741.89	0.0058	1741.89	0.00793	1741.89	0.01104
1742.37	-0.000152854	1742.37	0.00154	1742.37	0.00198	1742.37	0.00198	1742.37	0.00158	1742.37	0.00142	1742.37	0.00243	1742.37	0.00387	1742.37	0.00581	1742.37	0.00792	1742.37	0.01103
1742.85	-0.000172197	1742.85	0.00154	1742.85	0.00198	1742.85	0.00198	1742.85	0.00158	1742.85	0.0014	1742.85	0.00243	1742.85	0.00387	1742.85	0.00581	1742.85	0.00792	1742.85	0.01103
1743.33	-0.000191969	1743.33	0.00154	1743.33	0.00198	1743.33	0.00197	1743.33	0.00156	1743.33	0.00139	1743.33	0.00242	1743.33	0.00386	1743.33	0.00581	1743.33	0.00791	1743.33	0.01101
1743.82	-0.000211344	1743.82	0.00153	1743.82	0.00198	1743.82	0.00196	1743.82	0.00155	1743.82	0.00138	1743.82	0.00241	1743.82	0.00385	1743.82	0.00581	1743.82	0.00789	1743.82	0.011
1744.3	-0.000229459	1744.3	0.00153	1744.3	0.00198	1744.3	0.00195	1744.3	0.00153	1744.3	0.00136	1744.3	0.00241	1744.3	0.00384	1744.3	0.0058	1744.3	0.00788	1744.3	0.01098
1744.78	-0.000245189	1744.78	0.00153	1744.78	0.00198	1744.78	0.00194	1744.78	0.00152	1744.78	0.00135	1744.78	0.0024	1744.78	0.00384	1744.78	0.00579	1744.78	0.00787	1744.78	0.01097
1745.26	-0.000257276	1745.26	0.00154	1745.26	0.00199	1745.26	0.00194	1745.26	0.00151	1745.26	0.00134	1745.26	0.0024	1745.26	0.00383	1745.26	0.00579	1745.26	0.00786	1745.26	0.01095
1745.74	-0.000265157	1745.74	0.00156	1745.74	0.002	1745.74	0.00194	1745.74	0.00151	1745.74	0.00134	1745.74	0.0024	1745.74	0.00383	1745.74	0.00578	1745.74	0.00786	1745.74	0.01094
1746.23	-0.000268468	1746.23	0.00158	1746.23	0.00201	1746.23	0.00194	1746.23	0.00151	1746.23	0.00133	1746.23	0.0024	1746.23	0.00383	1746.23	0.00579	1746.23	0.00786	1746.23	0.01093
1746.71	-0.000268038	1746.71	0.00161	1746.71	0.00203	1746.71	0.00196	1746.71	0.00152	1746.71	0.00133	1746.71	0.00241	1746.71	0.00383	1746.71	0.0058	1746.71	0.00786	1746.71	0.01093
1747.19	-0.000264693	1747.19	0.00164	1747.19	0.00205	1747.19	0.00198	1747.19	0.00153	1747.19	0.00133	1747.19	0.00242	1747.19	0.00384	1747.19	0.00582	1747.19	0.00788	1747.19	0.01094
1747.67	-0.000258567	1747.67	0.00167	1747.67	0.00208	1747.67	0.002	1747.67	0.00154	1747.67	0.00133	1747.67	0.00243	1747.67	0.00385	1747.67	0.00584	1747.67	0.00789	1747.67	0.01095
1748.15	-0.000248368	1748.15	0.00169	1748.15	0.0021	1748.15	0.00202	1748.15	0.00156	1748.15	0.00134	1748.15	0.00244	1748.15	0.00387	1748.15	0.00586	1748.15	0.0079	1748.15	0.01096
1748.64	-0.00023277	1748.64	0.00169	1748.64	0.00211	1748.64	0.00204	1748.64	0.00157	1748.64	0.00135	1748.64	0.00244	1748.64	0.00388	1748.64	0.00587	1748.64	0.00791	1748.64	0.01096
1749.12	-0.000209721	1749.12	0.00167	1749.12	0.00211	1749.12	0.00204	1749.12	0.00158	1749.12	0.00136	1749.12	0.00244	1749.12	0.00389	1749.12	0.00587	1749.12	0.00791	1749.12	0.01097
1749.6	-0.000178589	1749.6	0.00163	1749.6	0.00208	1749.6	0.00203	1749.6	0.00158	1749.6	0.00137	1749.6	0.00244	1749.6	0.00389	1749.6	0.00586	1749.6	0.00789	1749.6	0.01096
1750.08	-0.000140697	1750.08	0.00157	1750.08	0.00204	1750.08	0.002	1750.08	0.00158	1750.08	0.00138	1750.08	0.00243	1750.08	0.00388	1750.08	0.00583	1750.08	0.00787	1750.08	0.01095
1750.57	-9.97551e-05	1750.57	0.00149	1750.57	0.00199	1750.57	0.00197	1750.57	0.00157	1750.57	0.00139	1750.57	0.00241	1750.57	0.00387	1750.57	0.00579	1750.57	0.00784	1750.57	0.01093
1751.05	-6.10949e-05	1751.05	0.00142	1751.05	0.00194	1751.05	0.00193	1751.05	0.00156	1751.05	0.00139	1751.05	0.00239	1751.05	0.00385	1751.05	0.00574	1751.05	0.00781	1751.05	0.0109
1751.53	-3.12774e-05	1751.53	0.00135	1751.53	0.00188	1751.53	0.0019	1751.53	0.00154	1751.53	0.00139	1751.53	0.00237	1751.53	0.00384	1751.53	0.0057	1751.53	0.00778	1751.53	0.01088
1752.01	-1.52745e-05	1752.01	0.00131	1752.01	0.00184	1752.01	0.00187	1752.01	0.00153	1752.01	0.00138	1752.01	0.00236	1752.01	0.00383	1752.01	0.00567	1752.01	0.00776	1752.01	0.01086
1752.49	-1.49101e-05	1752.49	0.0013	1752.49	0.00182	1752.49	0.00185	1752.49	0.00151	1752.49	0.00136	1752.49	0.00235	1752.49	0.00382	1752.49	0.00566	1752.49	0.00775	1752.49	0.01084
1752.98	-2.75004e-05	1752.98	0.0013	1752.98	0.0018	1752.98	0.00184	1752.98	0.0015	1752.98	0.00135	1752.98	0.00235	1752.98	0.00381	1752.98	0.00565	1752.98	0.00775	1752.98	0.01082
1753.46	-4.73791e-05	1753.46	0.00132	1753.46	0.0018	1753.46	0.00183	1753.46	0.00149	1753.46	0.00133	1753.46	0.00234	1753.46	0.00381	1753.46	0.00566	1753.46	0.00775	1753.46	0.0108
1753.94	-6.76213e-05	1753.94	0.00134	1753.94	0.00181	1753.94	0.00183	1753.94	0.00147	1753.94	0.00131	1753.94	0.00234	1753.94	0.00381	1753.94	0.00566	1753.94	0.00775	1753.94	0.01079
1754.42	-8.25622e-05	1754.42	0.00135	1754.42	0.00181	1754.42	0.00182	1754.42	0.00146	1754.42	0.00129	1754.42	0.00234	1754.42	0.0038	1754.42	0.00566	1754.42	0.00774	1754.42	0.01078
1754.9	-8.93533e-05	1754.9	0.00136	1754.9	0.00181	1754.9	0.00182	1754.9	0.00146	1754.9	0.00128	1754.9	0.00234	1754.9	0.0038	1754.9	0.00566	1754.9	0.00774	1754.9	0.01077
1755.39	-8.78626e-05	1755.39	0.00136	1755.39	0.00181	1755.39	0.00181	1755.39	0.00145	1755.39	0.00128	1755.39	0.00234	1755.39	0.00379	1755.39	0.00566	1755.39	0.00773	1755.39	0.01077
1755.87	-8.00776e-05	1755.87	0.00136	1755.87	0.00181	1755.87	0.00181	1755.87	0.00146	1755.87	0.00129	1755.87	0.00235	1755.87	0.00379	1755.87	0.00567	1755.87	0.00774	1755.87	0.01077
1756.35	-6.92115e-05	1756.35	0.00136	1756.35	0.00181	1756.35	0.00181	1756.35	0.00147	1756.35	0.0013	1756.35	0.00236	1756.35	0.0038	1756.35	0.00568	1756.35	0.00775	1756.35	0.01077
1756.83	-5.83451e-05	1756.83	0.00137	1756.83	0.00182	1756.83	0.00181	1756.83	0.00149	1756.83	0.00132	1756.83	0.00238	1756.83	0.00382	1756.83	0.0057	1756.83	0.00776	1756.83	0.01078
1757.32	-4.99964e-05	1757.32	0.00137	1757.32	0.00183	1757.32	0.00182	1757.32	0.00151	1757.32	0.00134	1757.32	0.00239	1757.32	0.00384	1757.32	0.00572	1757.32	0.00778	1757.32	0.01079
1757.8	-4.6087e-05	1757.8	0.00138	1757.8	0.00183	1757.8	0.00183	1757.8	0.00153	1757.8	0.00136	1757.8	0.00241	1757.8	0.00386	1757.8	0.00574	1757.8	0.0078	1757.8	0.0108
1758.28	-4.73128e-05	1758.28	0.0014	1758.28	0.00184	1758.28	0.00183	1758.28	0.00154	1758.28	0.00136	1758.28	0.00242	1758.28	0.00387	1758.28	0.00575	1758.28	0.00781	1758.28	0.01079
1758.76	-5.17523e-05	1758.76	0.00141	1758.76	0.00184	1758.76	0.00183	1758.76	0.00154	1758.76	0.00136	1758.76	0.00242	1758.76	0.00388	1758.76	0.00576	1758.76	0.00781	1758.76	0.01078
1759.24	-5.74175e-05	1759.24	0.00142	1759.24	0.00184	1759.24	0.00183	1759.24	0.00153	1759.24	0.00136	1759.24	0.00241	1759.24	0.00388	1759.24	0.00575	1759.24	0.00781	1759.24	0.01076
1759.73	-6.14593e-05	1759.73	0.00142	1759.73	0.00183	1759.73	0.00182	1759.73	0.00151	1759.73	0.00134	1759.73	0.0024	1759.73	0.00387	1759.73	0.00574	1759.73	0.00779	1759.73	0.01073
1760.21	-6.29501e-05	1760.21	0.00141	1760.21	0.00181	1760.21	0.00181	1760.21	0.00149	1760.21	0.00133	1760.21	0.00238	1760.21	0.00385	1760.21	0.00572	1760.21	0.00777	1760.21	0.01071
1760.69	-6.14593e-05	1760.69	0.00139	1760.69	0.00179	1760.69	0.0018	1760.69	0.00148	1760.69	0.00132	1760.69	0.00237	1760.69	0.00384	1760.69	0.0057	1760.69	0.00775	1760.69	0.01068
1761.17	-5.82789e-05	1761.17	0.00136	1761.17	0.00177	1761.17	0.00178	1761.17	0.00146	1761.17	0.00131	1761.17	0.00236	1761.17	0.00383	1761.17	0.00568	1761.17	0.00774	1761.17	0.01066
1761.65	-5.42039e-05	1761.65	0.00133	1761.65	0.00174	1761.65	0.00176	1761.65	0.00145	1761.65	0.00131	1761.65	0.00235	1761.65	0.00382	1761.65	0.00566	1761.65	0.00772	1761.65	0.01064
1762.14	-5.07915e-05	1762.14	0.0013	1762.14	0.00171	1762.14	0.00174	1762.14	0.00145	1762.14	0.0013	1762.14	0.00235	1762.14	0.00381	1762.14	0.00565	1762.14	0.00771	1762.14	0.01063
1762.62	-5.03277e-05	1762.62	0.00128	1762.62	0.00169	1762.62	0.00173	1762.62	0.00144	1762.62	0.0013	1762.62	0.00236	1762.62	0.00381	1762.62	0.00564	1762.62	0.0077	1762.62	0.01062
1763.1	-5.45021e-05	1763.1	0.00126	1763.1	0.00168	1763.1	0.00172	1763.1	0.00144	1763.1	0.0013	1763.1	0.00236	1763.1	0.00381	1763.1	0.00564	1763.1	0.0077	1763.1	0.01062
1763.58	-6.4209e-05	1763.58	0.00126	1763.58	0.00168	1763.58	0.00172	1763.58	0.00144	1763.58	0.0013	1763.58	0.00237	1763.58	0.00382	1763.58	0.00565	1763.58	0.0077	1763.58	0.01062
1764.07	-7.69304e-05	1764.07	0.00127	1764.07	0.00169	1764.07	0.00173	1764.07	0.00144	1764.07	0.0013	1764.07	0.00237	1764.07	0.00383	1764.07	0.00566	1764.07	0.00771	1764.07	0.01061
1764.55	-8.91546e-05	1764.55	0.00129	1764.55	0.0017	1764.55	0.00174	1764.55	0.00144	1764.55	0.0013	1764.55	0.00238	1764.55	0.00384	1764.55	0.00568	1764.55	0.00772	1764.55	0.01061
1765.03	-9.62769e-05	1765.03	0.00131	1765.03	0.00171	1765.03	0.00174	1765.03	0.00145	1765.03	0.0013	1765.03	0.00239	1765.03	0.00385	1765.03	0.0057	1765.03	0.00773	1765.03	0.01061
1765.51	-9.54156e-05	1765.51	0.00132	1765.51	0.00172	1765.51	0.00175	1765.51	0.00145	1765.51	0.00131	1765.51	0.00239	1765.51	0.00387	1765.51	0.00571	1765.51	0.00773	1765.51	0.01061
1765.99	-8.63387e-05	1765.99	0.00132	1765.99	0.00172	1765.99	0.00176	1765.99	0.00146	1765.99	0.00131	1765.99	0.0024	1765.99	0.00388	1765.99	0.00572	1765.99	0.00774	1765.99	0.01061
1766.48	-7.19612e-05	1766.48	0.00132	1766.48	0.00172	1766.48	0.00177	1766.48	0.00147	1766.48	0.00132	1766.48	0.0024	1766.48	0.00389	1766.48	0.00573	1766.48	0.00775	1766.48	0.01062
1766.96	-5.75169e-05	1766.96	0.00131	1766.96	0.00172	1766.96	0.00177	1766.96	0.00148	1766.96	0.00133	1766.96	0.00241	1766.96	0.0039	1766.96	0.00574	1766.96	0.00776	1766.96	0.01062
1767.44	-4.87043e-05	1767.44	0.00131	1767.44	0.00172	1767.44	0.00178	1767.44	0.00149	1767.44	0.00135	1767.44	0.00242	1767.44	0.0039	1767.44	0.00576	1767.44	0.00776	1767.44	0.01062
1767.92	-5.03277e-05	1767.92	0.00131	1767.92	0.00173	1767.92	0.00179	1767.92	0.0015	1767.92	0.00135	1767.92	0.00243	1767.92	0.00391	1767.92	0.00577	1767.92	0.00777	1767.92	0.01062
1768.4	-6.36127e-05	1768.4	0.00132	1768.4	0.00173	1768.4	0.0018	1768.4	0.0015	1768.4	0.00136	1768.4	0.00244	1768.4	0.00392	1768.4	0.00579	1768.4	0.00778	1768.4	0.01062
1768.89	-8.66037e-05	1768.89	0.00133	1768.89	0.00174	1768.89	0.0018	1768.89	0.0015	1768.89	0.00136	1768.89	0.00245	1768.89	0.00393	1768.89	0.00581	1768.89	0.00777	1768.89	0.0106
1769.37	-0.000115059	1769.37	0.00135	1769.37	0.00175	1769.37	0.0018	1769.37	0.0015	1769.37	0.00135	1769.37	0.00245	1769.37	0.00393	1769.37	0.00582	1769.37	0.00777	1769.37	0.01058
1769.85	-0.000143745	1769.85	0.00137	1769.85	0.00177	1769.85	0.0018	1769.85	0.00149	1769.85	0.00133	1769.85	0.00244	1769.85	0.00392	1769.85	0.00582	1769.85	0.00775	1769.85	0.01055
1770.33	-0.000167924	1770.33	0.00139	1770.33	0.00178	1770.33	0.0018	1770.33	0.00147	1770.33	0.00131	1770.33	0.00243	1770.33	0.00391	1770.33	0.00582	1770.33	0.00773	1770.33	0.01052
1770.82	-0.00018412	1770.82	0.0014	1770.82	0.00179	1770.82	0.00179	1770.82	0.00146	1770.82	0.00129	1770.82	0.00242	1770.82	0.00391	1770.82	0.00581	1770.82	0.0077	1770.82	0.01049
1771.3	-0.00019028	1771.3	0.00141	1771.3	0.00179	1771.3	0.00178	1771.3	0.00145	1771.3	0.00127	1771.3	0.00241	1771.3	0.0039	1771.3	0.00579	1771.3	0.00768	1771.3	0.01046
1771.78	-0.000185345	1771.78	0.00141	1771.78	0.00179	1771.78	0.00177	1771.78	0.00144	1771.78	0.00126	1771.78	0.00241	1771.78	0.00389	1771.78	0.00578	1771.78	0.00766	1771.78	0.01044
1772.26	-0.000170044	1772.26	0.00138	1772.26	0.00177	1772.26	0.00176	1772.26	0.00143	1772.26	0.00125	1772.26	0.0024	1772.26	0.00389	1772.26	0.00575	1772.26	0.00764	1772.26	0.01042
1772.74	-0.000148978	1772.74	0.00134	1772.74	0.00173	1772.74	0.00174	1772.74	0.00142	1772.74	0.00125	1772.74	0.0024	1772.74	0.00388	1772.74	0.00573	1772.74	0.00763	1772.74	0.01041
1773.22	-0.000129833	1773.22	0.0013	1773.22	0.0017	1773.22	0.00172	1773.22	0.00142	1773.22	0.00125	1773.22	0.0024	1773.22	0.00388	1773.22	0.0057	1773.22	0.00762	1773.22	0.01039
1773.71	-0.000118339	1773.71	0.00128	1773.71	0.00168	1773.71	0.00171	1773.71	0.00142	1773.71	0.00125	1773.71	0.00241	1773.71	0.00389	1773.71	0.00569	1773.71	0.00761	1773.71	0.01038
1774.19	-0.000115755	1774.19	0.00126	1774.19	0.00167	1774.19	0.00171	1774.19	0.00142	1774.19	0.00125	1774.19	0.00241	1774.19	0.00389	1774.19	0.00569	1774.19	0.00762	1774.19	0.01037
1774.67	-0.000118239	1774.67	0.00127	1774.67	0.00167	1774.67	0.00171	1774.67	0.00143	1774.67	0.00126	1774.67	0.00242	1774.67	0.0039	1774.67	0.00569	1774.67	0.00762	1774.67	0.01037
1775.15	-0.000120392	1775.15	0.00128	1775.15	0.00168	1775.15	0.00172	1775.15	0.00144	1775.15	0.00126	1775.15	0.00242	1775.15	0.00391	1775.15	0.0057	1775.15	0.00763	1775.15	0.01036
1775.64	-0.000118703	1775.64	0.00129	1775.64	0.00169	1775.64	0.00174	1775.64	0.00145	1775.64	0.00128	1775.64	0.00244	1775.64	0.00393	1775.64	0.00572	1775.64	0.00765	1775.64	0.01036
1776.12	-0.000112442	1776.12	0.0013	1776.12	0.0017	1776.12	0.00175	1776.12	0.00146	1776.12	0.00129	1776.12	0.00245	1776.12	0.00394	1776.12	0.00574	1776.12	0.00766	1776.12	0.01037
1776.6	-0.000103233	1776.6	0.0013	1776.6	0.00171	1776.6	0.00175	1776.6	0.00148	1776.6	0.00131	1776.6	0.00247	1776.6	0.00396	1776.6	0.00576	1776.6	0.00767	1776.6	0.01037
1777.08	-9.4223e-05	1777.08	0.00131	1777.08	0.00172	1777.08	0.00176	1777.08	0.0015	1777.08	0.00132	1777.08	0.00249	1777.08	0.00398	1777.08	0.00577	1777.08	0.00768	1777.08	0.01038
1777.56	-8.84589e-05	1777.56	0.00131	1777.56	0.00173	1777.56	0.00177	1777.56	0.00151	1777.56	0.00134	1777.56	0.00251	1777.56	0.00399	1777.56	0.00579	1777.56	0.00769	1777.56	0.01038
1778.05	-8.71669e-05	1778.05	0.00132	1778.05	0.00174	1778.05	0.00178	1778.05	0.00152	1778.05	0.00134	1778.05	0.00252	1778.05	0.004	1778.05	0.00581	1778.05	0.0077	1778.05	0.01039
1778.53	-9.00821e-05	1778.53	0.00133	1778.53	0.00176	1778.53	0.0018	1778.53	0.00152	1778.53	0.00135	1778.53	0.00254	1778.53	0.00401	1778.53	0.00582	1778.53	0.0077	1778.53	0.01039
1779.01	-9.58131e-05	1779.01	0.00135	1779.01	0.00177	1779.01	0.00181	1779.01	0.00152	1779.01	0.00135	1779.01	0.00255	1779.01	0.00403	1779.01	0.00583	1779.01	0.0077	1779.01	0.0104
1779.49	-0.000102041	1779.49	0.00135	1779.49	0.00178	1779.49	0.00182	1779.49	0.00152	1779.49	0.00135	1779.49	0.00256	1779.49	0.00404	1779.49	0.00584	1779.49	0.00771	1779.49	0.0104
1779.97	-0.000106944	1779.97	0.00135	1779.97	0.00178	1779.97	0.00182	1779.97	0.00153	1779.97	0.00135	1779.97	0.00257	1779.97	0.00405	1779.97	0.00585	1779.97	0.00771	1779.97	0.01041
1780.46	-0.000109395	1780.46	0.00134	1780.46	0.00177	1780.46	0.00182	1780.46	0.00153	1780.46	0.00135	1780.46	0.00257	1780.46	0.00405	1780.46	0.00586	1780.46	0.00771	1780.46	0.01041
1780.94	-0.000109494	1780.94	0.00133	1780.94	0.00176	1780.94	0.00181	1780.94	0.00153	1780.94	0.00135	1780.94	0.00257	1780.94	0.00405	1780.94	0.00585	1780.94	0.00771	1780.94	0.01041
1781.42	-0.00010797	1781.42	0.00131	1781.42	0.00174	1781.42	0.0018	1781.42	0.00152	1781.42	0.00134	1781.42	0.00257	1781.42	0.00405	1781.42	0.00584	1781.42	0.00771	1781.42	0.0104
1781.9	-0.00010585	1781.9	0.00129	1781.9	0.00172	1781.9	0.00178	1781.9	0.00151	1781.9	0.00134	1781.9	0.00256	1781.9	0.00404	1781.9	0.00583	1781.9	0.0077	1781.9	0.0104
1782.38	-0.000103532	1782.38	0.00127	1782.38	0.0017	1782.38	0.00177	1782.38	0.0015	1782.38	0.00133	1782.38	0.00255	1782.38	0.00404	1782.38	0.00582	1782.38	0.00769	1782.38	0.01039
1782.87	-0.000100318	1782.87	0.00125	1782.87	0.00168	1782.87	0.00175	1782.87	0.00148	1782.87	0.00132	1782.87	0.00253	1782.87	0.00403	1782.87	0.00581	1782.87	0.00768	1782.87	0.01038
1783.35	-9.56806e-05	1783.35	0.00124	1783.35	0.00166	1783.35	0.00174	1783.35	0.00147	1783.35	0.00132	1783.35	0.00253	1783.35	0.00403	1783.35	0.0058	1783.35	0.00768	1783.35	0.01038
1783.83	-8.94527e-05	1783.83	0.00122	1783.83	0.00165	1783.83	0.00173	1783.83	0.00146	1783.83	0.00132	1783.83	0.00253	1783.83	0.00403	1783.83	0.00579	1783.83	0.00768	1783.83	0.01038
1784.31	-8.26616e-05	1784.31	0.00121	1784.31	0.00165	1784.31	0.00172	1784.31	0.00147	1784.31	0.00133	1784.31	0.00254	1784.31	0.00404	1784.31	0.00579	1784.31	0.00769	1784.31	0.01039
1784.8	-7.67317e-05	1784.8	0.0012	1784.8	0.00164	1784.8	0.00171	1784.8	0.00147	1784.8	0.00135	1784.8	0.00255	1784.8	0.00405	1784.8	0.0058	1784.8	0.00771	1784.8	0.0104
1785.28	-7.36176e-05	1785.28	0.0012	1785.28	0.00165	1785.28	0.00171	1785.28	0.00148	1785.28	0.00136	1785.28	0.00257	1785.28	0.00406	1785.28	0.00581	1785.28	0.00773	1785.28	0.01042
1785.76	-7.44458e-05	1785.76	0.0012	1785.76	0.00166	1785.76	0.00172	1785.76	0.0015	1785.76	0.00137	1785.76	0.00259	1785.76	0.00408	1785.76	0.00582	1785.76	0.00775	1785.76	0.01043
1786.24	-7.8885e-05	1786.24	0.00122	1786.24	0.00167	1786.24	0.00173	1786.24	0.00151	1786.24	0.00138	1786.24	0.00261	1786.24	0.0041	1786.24	0.00584	1786.24	0.00777	1786.24	0.01045
1786.72	-8.65375e-05	1786.72	0.00124	1786.72	0.00169	1786.72	0.00174	1786.72	0.00152	1786.72	0.00139	1786.72	0.00263	1786.72	0.00412	1786.72	0.00586	1786.72	0.00779	1786.72	0.01047
1787.21	-9.54487e-05	1787.21	0.00126	1787.21	0.00171	1787.21	0.00176	1787.21	0.00153	1787.21	0.0014	1787.21	0.00265	1787.21	0.00414	1787.21	0.00589	1787.21	0.0078	1787.21	0.01049
1787.69	-0.000103995	1787.69	0.00129	1787.69	0.00173	1787.69	0.00178	1787.69	0.00155	1787.69	0.00141	1787.69	0.00267	1787.69	0.00416	1787.69	0.00592	1787.69	0.00782	1787.69	0.0105
1788.17	-0.000110621	1788.17	0.00132	1788.17	0.00175	1788.17	0.0018	1788.17	0.00156	1788.17	0.00142	1788.17	0.00269	1788.17	0.00418	1788.17	0.00595	1788.17	0.00784	1788.17	0.01052
1788.65	-0.000114927	1788.65	0.00134	1788.65	0.00177	1788.65	0.00182	1788.65	0.00156	1788.65	0.00143	1788.65	0.00271	1788.65	0.00421	1788.65	0.00598	1788.65	0.00785	1788.65	0.01053
1789.13	-0.000116517	1789.13	0.00137	1789.13	0.00179	1789.13	0.00184	1789.13	0.00157	1789.13	0.00144	1789.13	0.00273	1789.13	0.00423	1789.13	0.00601	1789.13	0.00787	1789.13	0.01054
1789.62	-0.000115656	1789.62	0.00139	1789.62	0.00181	1789.62	0.00185	1789.62	0.00157	1789.62	0.00144	1789.62	0.00274	1789.62	0.00425	1789.62	0.00603	1789.62	0.00788	1789.62	0.01055
1790.1	-0.000112575	1790.1	0.00141	1790.1	0.00183	1790.1	0.00186	1790.1	0.00157	1790.1	0.00145	1790.1	0.00275	1790.1	0.00427	1790.1	0.00605	1790.1	0.00789	1790.1	0.01056
1790.58	-0.000107474	1790.58	0.00143	1790.58	0.00185	1790.58	0.00187	1790.58	0.00157	1790.58	0.00145	1790.58	0.00277	1790.58	0.00428	1790.58	0.00607	1790.58	0.00791	1790.58	0.01057
1791.06	-9.99539e-05	1791.06	0.00143	1791.06	0.00185	1791.06	0.00187	1791.06	0.00157	1791.06	0.00145	1791.06	0.00278	1791.06	0.00429	1791.06	0.00608	1791.06	0.00792	1791.06	0.01058
1791.55	-8.98171e-05	1791.55	0.00143	1791.55	0.00185	1791.55	0.00187	1791.55	0.00157	1791.55	0.00145	1791.55	0.00279	1791.55	0.0043	1791.55	0.00608	1791.55	0.00793	1791.55	0.01059
1792.03	-7.71292e-05	1792.03	0.00141	1792.03	0.00183	1792.03	0.00186	1792.03	0.00157	1792.03	0.00145	1792.03	0.0028	1792.03	0.00431	1792.03	0.00607	1792.03	0.00794	1792.03	0.0106
1792.51	-6.40434e-05	1792.51	0.00138	1792.51	0.0018	1792.51	0.00184	1792.51	0.00157	1792.51	0.00145	1792.51	0.00281	1792.51	0.00431	1792.51	0.00606	1792.51	0.00795	1792.51	0.01061
1792.99	-5.43033e-05	1792.99	0.00134	1792.99	0.00178	1792.99	0.00183	1792.99	0.00157	1792.99	0.00146	1792.99	0.00282	1792.99	0.00431	1792.99	0.00605	1792.99	0.00795	1792.99	0.01062
1793.47	-5.22824e-05	1793.47	0.00132	1793.47	0.00176	1793.47	0.00183	1793.47	0.00156	1793.47	0.00146	1793.47	0.00282	1793.47	0.00432	1793.47	0.00605	1793.47	0.00796	1793.47	0.01063
1793.96	-5.92396e-05	1793.96	0.00132	1793.96	0.00176	1793.96	0.00183	1793.96	0.00156	1793.96	0.00146	1793.96	0.00283	1793.96	0.00432	1793.96	0.00605	1793.96	0.00796	1793.96	0.01064
1794.44	-7.35182e-05	1794.44	0.00133	1794.44	0.00177	1794.44	0.00185	1794.44	0.00157	1794.44	0.00146	1794.44	0.00284	1794.44	0.00434	1794.44	0.00607	1794.44	0.00797	1794.44	0.01065
1794.92	-9.02809e-05	1794.92	0.00135	1794.92	0.00178	1794.92	0.00187	1794.92	0.00157	1794.92	0.00147	1794.92	0.00285	1794.92	0.00436	1794.92	0.0061	1794.92	0.00798	1794.92	0.01067
1795.4	-0.000104724	1795.4	0.00137	1795.4	0.0018	1795.4	0.00189	1795.4	0.00158	1795.4	0.00148	1795.4	0.00287	1795.4	0.00438	1795.4	0.00613	1795.4	0.008	1795.4	0.01069
1795.88	-0.000113469	1795.88	0.00139	1795.88	0.00181	1795.88	0.00191	1795.88	0.00159	1795.88	0.0015	1795.88	0.00289	1795.88	0.00441	1795.88	0.00616	1795.88	0.00801	1795.88	0.01071
1796.37	-0.000115424	1796.37	0.0014	1796.37	0.00182	1796.37	0.00192	1796.37	0.00161	1796.37	0.00151	1796.37	0.00291	1796.37	0.00443	1796.37	0.00618	1796.37	0.00803	1796.37	0.01073
1796.85	-0.000111449	1796.85	0.00141	1796.85	0.00183	1796.85	0.00193	1796.85	0.00162	1796.85	0.00153	1796.85	0.00292	1796.85	0.00444	1796.85	0.0062	1796.85	0.00804	1796.85	0.01074
1797.33	-0.000103797	1797.33	0.00141	1797.33	0.00184	1797.33	0.00194	1797.33	0.00163	1797.33	0.00154	1797.33	0.00293	1797.33	0.00445	1797.33	0.00622	1797.33	0.00805	1797.33	0.01075
1797.81	-9.45874e-05	1797.81	0.00142	1797.81	0.00184	1797.81	0.00194	1797.81	0.00163	1797.81	0.00155	1797.81	0.00294	1797.81	0.00446	1797.81	0.00624	1797.81	0.00807	1797.81	0.01076
1798.3	-8.56099e-05	1798.3	0.00142	1798.3	0.00185	1798.3	0.00195	1798.3	0.00164	1798.3	0.00156	1798.3	0.00295	1798.3	0.00447	1798.3	0.00625	1798.3	0.00808	1798.3	0.01077
1798.78	-7.7858e-05	1798.78	0.00143	1798.78	0.00186	1798.78	0.00195	1798.78	0.00165	1798.78	0.00156	1798.78	0.00296	1798.78	0.00448	1798.78	0.00627	1798.78	0.0081	1798.78	0.01078
1799.26	-7.14974e-05	1799.26	0.00144	1799.26	0.00187	1799.26	0.00195	1799.26	0.00166	1799.26	0.00157	1799.26	0.00297	1799.26	0.00449	1799.26	0.00628	1799.26	0.00812	1799.26	0.01079
1799.74	-6.58986e-05	1799.74	0.00144	1799.74	0.00188	1799.74	0.00195	1799.74	0.00166	1799.74	0.00158	1799.74	0.00298	1799.74	0.0045	1799.74	0.0063	1799.74	0.00814	1799.74	0.01081
1800.22	-6.09955e-05	1800.22	0.00143	1800.22	0.00188	1800.22	0.00194	1800.22	0.00167	1800.22	0.00159	1800.22	0.00299	1800.22	0.00451	1800.22	0.00631	1800.22	0.00815	1800.22	0.01082
1800.71	-5.66886e-05	1800.71	0.00142	1800.71	0.00187	1800.71	0.00194	1800.71	0.00167	1800.71	0.0016	1800.71	0.003	1800.71	0.00452	1800.71	0.00631	1800.71	0.00816	1800.71	0.01084
1801.19	-5.33094e-05	1801.19	0.0014	1801.19	0.00185	1801.19	0.00192	1801.19	0.00167	1801.19	0.0016	1801.19	0.003	1801.19	0.00452	1801.19	0.00631	1801.19	0.00816	1801.19	0.01084
1801.67	-5.11891e-05	1801.67	0.00138	1801.67	0.00184	1801.67	0.00191	1801.67	0.00167	1801.67	0.0016	1801.67	0.003	1801.67	0.00451	1801.67	0.0063	1801.67	0.00816	1801.67	0.01085
1802.15	-5.07252e-05	1802.15	0.00136	1802.15	0.00182	1802.15	0.0019	1802.15	0.00166	1802.15	0.0016	1802.15	0.003	1802.15	0.00451	1802.15	0.0063	1802.15	0.00816	1802.15	0.01085
1802.63	-5.16198e-05	1802.63	0.00135	1802.63	0.0018	1802.63	0.00188	1802.63	0.00166	1802.63	0.0016	1802.63	0.003	1802.63	0.00451	1802.63	0.00629	1802.63	0.00815	1802.63	0.01085
1803.12	-5.30775e-05	1803.12	0.00134	1803.12	0.00178	1803.12	0.00187	1803.12	0.00166	1803.12	0.0016	1803.12	0.003	1803.12	0.00451	1803.12	0.00629	1803.12	0.00815	1803.12	0.01085
1803.6	-5.43033e-05	1803.6	0.00134	1803.6	0.00177	1803.6	0.00186	1803.6	0.00166	1803.6	0.00161	1803.6	0.00301	1803.6	0.00451	1803.6	0.0063	1803.6	0.00816	1803.6	0.01085
1804.08	-5.51978e-05	1804.08	0.00134	1804.08	0.00176	1804.08	0.00186	1804.08	0.00167	1804.08	0.00161	1804.08	0.00302	1804.08	0.00452	1804.08	0.0063	1804.08	0.00816	1804.08	0.01085
1804.56	-5.58604e-05	1804.56	0.00134	1804.56	0.00176	1804.56	0.00186	1804.56	0.00168	1804.56	0.00162	1804.56	0.00303	1804.56	0.00453	1804.56	0.00631	1804.56	0.00817	1804.56	0.01086
1805.05	-5.68543e-05	1805.05	0.00135	1805.05	0.00176	1805.05	0.00186	1805.05	0.00168	1805.05	0.00162	1805.05	0.00304	1805.05	0.00454	1805.05	0.00632	1805.05	0.00818	1805.05	0.01087
1805.53	-5.83783e-05	1805.53	0.00136	1805.53	0.00177	1805.53	0.00187	1805.53	0.00169	1805.53	0.00163	1805.53	0.00305	1805.53	0.00456	1805.53	0.00633	1805.53	0.00819	1805.53	0.01088
1806.01	-6.06642e-05	1806.01	0.00138	1806.01	0.00178	1806.01	0.00188	1806.01	0.0017	1806.01	0.00164	1806.01	0.00306	1806.01	0.00457	1806.01	0.00634	1806.01	0.00821	1806.01	0.01089
1806.49	-6.38446e-05	1806.49	0.0014	1806.49	0.0018	1806.49	0.00189	1806.49	0.00171	1806.49	0.00166	1806.49	0.00308	1806.49	0.00459	1806.49	0.00636	1806.49	0.00822	1806.49	0.0109
1806.97	-6.71906e-05	1806.97	0.00142	1806.97	0.00181	1806.97	0.0019	1806.97	0.00172	1806.97	0.00167	1806.97	0.00309	1806.97	0.00461	1806.97	0.00638	1806.97	0.00824	1806.97	0.01092
1807.45	-7.07685e-05	1807.45	0.00143	1807.45	0.00183	1807.45	0.00191	1807.45	0.00172	1807.45	0.00168	1807.45	0.0031	1807.45	0.00463	1807.45	0.0064	1807.45	0.00825	1807.45	0.01093
1807.94	-7.49096e-05	1807.94	0.00145	1807.94	0.00184	1807.94	0.00192	1807.94	0.00173	1807.94	0.00169	1807.94	0.00311	1807.94	0.00464	1807.94	0.00641	1807.94	0.00826	1807.94	0.01094
1808.42	-7.97132e-05	1808.42	0.00145	1808.42	0.00184	1808.42	0.00192	1808.42	0.00173	1808.42	0.0017	1808.42	0.00312	1808.42	0.00465	1808.42	0.00642	1808.42	0.00826	1808.42	0.01094
1808.9	-8.5378e-05	1808.9	0.00146	1808.9	0.00185	1808.9	0.00193	1808.9	0.00173	1808.9	0.0017	1808.9	0.00312	1808.9	0.00465	1808.9	0.00643	1808.9	0.00826	1808.9	0.01094
1809.38	-9.11753e-05	1809.38	0.00146	1809.38	0.00185	1809.38	0.00193	1809.38	0.00173	1809.38	0.0017	1809.38	0.00311	1809.38	0.00465	1809.38	0.00644	1809.38	0.00826	1809.38	0.01094
1809.87	-9.57799e-05	1809.87	0.00147	1809.87	0.00186	1809.87	0.00194	1809.87	0.00172	1809.87	0.0017	1809.87	0.00311	1809.87	0.00465	1809.87	0.00645	1809.87	0.00826	1809.87	0.01093
1810.35	-9.7635e-05	1810.35	0.00146	1810.35	0.00186	1810.35	0.00194	1810.35	0.00172	1810.35	0.0017	1810.35	0.0031	1810.35	0.00465	1810.35	0.00645	1810.35	0.00826	1810.35	0.01092
1810.83	-9.48855e-05	1810.83	0.00146	1810.83	0.00186	1810.83	0.00194	1810.83	0.00172	1810.83	0.00171	1810.83	0.0031	1810.83	0.00466	1810.83	0.00645	1810.83	0.00826	1810.83	0.01092
1811.31	-8.74319e-05	1811.31	0.00145	1811.31	0.00186	1811.31	0.00194	1811.31	0.00172	1811.31	0.00172	1811.31	0.0031	1811.31	0.00466	1811.31	0.00646	1811.31	0.00827	1811.31	0.01092
1811.8	-7.62679e-05	1811.8	0.00143	1811.8	0.00185	1811.8	0.00194	1811.8	0.00172	1811.8	0.00172	1811.8	0.0031	1811.8	0.00467	1811.8	0.00646	1811.8	0.00828	1811.8	0.01092
1812.28	-6.35133e-05	1812.28	0.00142	1812.28	0.00183	1812.28	0.00193	1812.28	0.00173	1812.28	0.00173	1812.28	0.0031	1812.28	0.00467	1812.28	0.00645	1812.28	0.00828	1812.28	0.01093
1812.76	-5.1421e-05	1812.76	0.0014	1812.76	0.00182	1812.76	0.00192	1812.76	0.00173	1812.76	0.00174	1812.76	0.0031	1812.76	0.00467	1812.76	0.00645	1812.76	0.00829	1812.76	0.01093
1813.24	-4.178e-05	1813.24	0.0014	1813.24	0.00181	1813.24	0.00192	1813.24	0.00173	1813.24	0.00174	1813.24	0.0031	1813.24	0.00468	1813.24	0.00645	1813.24	0.00829	1813.24	0.01093
1813.72	-3.4955e-05	1813.72	0.00139	1813.72	0.00181	1813.72	0.00192	1813.72	0.00174	1813.72	0.00174	1813.72	0.00311	1813.72	0.00468	1813.72	0.00645	1813.72	0.0083	1813.72	0.01094
1814.2	-3.03829e-05	1814.2	0.00139	1814.2	0.00181	1814.2	0.00192	1814.2	0.00175	1814.2	0.00174	1814.2	0.00312	1814.2	0.00468	1814.2	0.00646	1814.2	0.00831	1814.2	0.01094
1814.69	-2.73347e-05	1814.69	0.00139	1814.69	0.00181	1814.69	0.00192	1814.69	0.00176	1814.69	0.00174	1814.69	0.00313	1814.69	0.00469	1814.69	0.00647	1814.69	0.00832	1814.69	0.01095
1815.17	-2.46842e-05	1815.17	0.00139	1815.17	0.00181	1815.17	0.00192	1815.17	0.00177	1815.17	0.00175	1815.17	0.00314	1815.17	0.0047	1815.17	0.00648	1815.17	0.00833	1815.17	0.01096
1815.65	-2.22986e-05	1815.65	0.00139	1815.65	0.00182	1815.65	0.00193	1815.65	0.00178	1815.65	0.00175	1815.65	0.00315	1815.65	0.00471	1815.65	0.00649	1815.65	0.00834	1815.65	0.01097
1816.13	-2.10065e-05	1816.13	0.00139	1816.13	0.00183	1816.13	0.00193	1816.13	0.00179	1816.13	0.00176	1816.13	0.00316	1816.13	0.00472	1816.13	0.00651	1816.13	0.00835	1816.13	0.01098
1816.62	-2.12715e-05	1816.62	0.0014	1816.62	0.00183	1816.62	0.00193	1816.62	0.0018	1816.62	0.00176	1816.62	0.00317	1816.62	0.00473	1816.62	0.00651	1816.62	0.00835	1816.62	0.01099
1817.1	-2.35908e-05	1817.1	0.0014	1817.1	0.00184	1817.1	0.00194	1817.1	0.0018	1817.1	0.00177	1817.1	0.00318	1817.1	0.00474	1817.1	0.00652	1817.1	0.00836	1817.1	0.011
1817.58	-2.76329e-05	1817.58	0.0014	1817.58	0.00184	1817.58	0.00194	1817.58	0.0018	1817.58	0.00177	1817.58	0.00318	1817.58	0.00475	1817.58	0.00653	1817.58	0.00837	1817.58	0.01101
1818.06	-3.27352e-05	1818.06	0.00141	1818.06	0.00185	1818.06	0.00195	1818.06	0.0018	1818.06	0.00177	1818.06	0.00319	1818.06	0.00476	1818.06	0.00654	1818.06	0.00837	1818.06	0.01102
1818.54	-3.79037e-05	1818.54	0.00141	1818.54	0.00185	1818.54	0.00195	1818.54	0.00179	1818.54	0.00177	1818.54	0.0032	1818.54	0.00476	1818.54	0.00655	1818.54	0.00838	1818.54	0.01103
1819.03	-4.28071e-05	1819.03	0.00141	1819.03	0.00185	1819.03	0.00195	1819.03	0.00179	1819.03	0.00178	1819.03	0.0032	1819.03	0.00477	1819.03	0.00656	1819.03	0.00839	1819.03	0.01104
1819.51	-4.73791e-05	1819.51	0.00141	1819.51	0.00185	1819.51	0.00195	1819.51	0.00178	1819.51	0.00178	1819.51	0.00321	1819.51	0.00477	1819.51	0.00657	1819.51	0.00841	1819.51	0.01106
1819.99	-5.22492e-05	1819.99	0.00141	1819.99	0.00185	1819.99	0.00194	1819.99	0.00178	1819.99	0.00178	1819.99	0.00321	1819.99	0.00478	1819.99	0.00657	1819.99	0.00842	1819.99	0.01106
1820.47	-5.79807e-05	1820.47	0.00141	1820.47	0.00185	1820.47	0.00194	1820.47	0.00177	1820.47	0.00178	1820.47	0.00321	1820.47	0.00478	1820.47	0.00658	1820.47	0.00843	1820.47	0.01107
1820.95	-6.46728e-05	1820.95	0.00141	1820.95	0.00186	1820.95	0.00194	1820.95	0.00177	1820.95	0.00178	1820.95	0.00321	1820.95	0.00478	1820.95	0.00658	1820.95	0.00844	1820.95	0.01108
1821.44	-7.11661e-05	1821.44	0.00142	1821.44	0.00186	1821.44	0.00195	1821.44	0.00177	1821.44	0.00178	1821.44	0.00321	1821.44	0.00478	1821.44	0.00659	1821.44	0.00845	1821.44	0.01109
1821.92	-7.62016e-05	1821.92	0.00143	1821.92	0.00187	1821.92	0.00196	1821.92	0.00177	1821.92	0.00178	1821.92	0.00322	1821.92	0.00479	1821.92	0.00661	1821.92	0.00846	1821.92	0.01109
1822.4	-7.7593e-05	1822.4	0.00144	1822.4	0.00188	1822.4	0.00197	1822.4	0.00178	1822.4	0.00179	1822.4	0.00323	1822.4	0.0048	1822.4	0.00662	1822.4	0.00847	1822.4	0.0111
1822.88	-7.40814e-05	1822.88	0.00145	1822.88	0.00189	1822.88	0.00198	1822.88	0.00179	1822.88	0.0018	1822.88	0.00324	1822.88	0.00482	1822.88	0.00664	1822.88	0.00848	1822.88	0.01112
1823.37	-6.56336e-05	1823.37	0.00146	1823.37	0.0019	1823.37	0.00199	1823.37	0.00181	1823.37	0.00181	1823.37	0.00325	1823.37	0.00484	1823.37	0.00665	1823.37	0.0085	1823.37	0.01114
1823.85	-5.35744e-05	1823.85	0.00146	1823.85	0.0019	1823.85	0.002	1823.85	0.00182	1823.85	0.00183	1823.85	0.00327	1823.85	0.00485	1823.85	0.00667	1823.85	0.00852	1823.85	0.01116
1824.33	-4.05873e-05	1824.33	0.00146	1824.33	0.00191	1824.33	0.00202	1824.33	0.00184	1824.33	0.00185	1824.33	0.00329	1824.33	0.00487	1824.33	0.00668	1824.33	0.00854	1824.33	0.01118
1824.81	-2.92895e-05	1824.81	0.00147	1824.81	0.00191	1824.81	0.00203	1824.81	0.00186	1824.81	0.00186	1824.81	0.00331	1824.81	0.00489	1824.81	0.0067	1824.81	0.00856	1824.81	0.0112
1825.29	-2.25637e-05	1825.29	0.00148	1825.29	0.00192	1825.29	0.00204	1825.29	0.00188	1825.29	0.00188	1825.29	0.00332	1825.29	0.00491	1825.29	0.00671	1825.29	0.00859	1825.29	0.01122
1825.78	-2.24312e-05	1825.78	0.00149	1825.78	0.00193	1825.78	0.00205	1825.78	0.00189	1825.78	0.00189	1825.78	0.00333	1825.78	0.00492	1825.78	0.00673	1825.78	0.0086	1825.78	0.01124
1826.26	-2.90576e-05	1826.26	0.0015	1826.26	0.00194	1826.26	0.00206	1826.26	0.0019	1826.26	0.00189	1826.26	0.00334	1826.26	0.00493	1826.26	0.00674	1826.26	0.00862	1826.26	0.01125
1826.74	-4.16144e-05	1826.74	0.00152	1826.74	0.00195	1826.74	0.00207	1826.74	0.00191	1826.74	0.0019	1826.74	0.00334	1826.74	0.00495	1826.74	0.00676	1826.74	0.00863	1826.74	0.01125
1827.22	-5.72519e-05	1827.22	0.00154	1827.22	0.00196	1827.22	0.00207	1827.22	0.00191	1827.22	0.00189	1827.22	0.00334	1827.22	0.00495	1827.22	0.00678	1827.22	0.00863	1827.22	0.01125
1827.7	-7.32863e-05	1827.7	0.00157	1827.7	0.00197	1827.7	0.00207	1827.7	0.0019	1827.7	0.00188	1827.7	0.00334	1827.7	0.00495	1827.7	0.00679	1827.7	0.00863	1827.7	0.01124
1828.19	-8.73988e-05	1828.19	0.00159	1828.19	0.00198	1828.19	0.00207	1828.19	0.00188	1828.19	0.00187	1828.19	0.00333	1828.19	0.00495	1828.19	0.00679	1828.19	0.00863	1828.19	0.01123
1828.67	-9.74694e-05	1828.67	0.0016	1828.67	0.00199	1828.67	0.00208	1828.67	0.00187	1828.67	0.00186	1828.67	0.00332	1828.67	0.00494	1828.67	0.00679	1828.67	0.00862	1828.67	0.01123
1829.15	-0.000102173	1829.15	0.0016	1829.15	0.00199	1829.15	0.00208	1829.15	0.00186	1829.15	0.00185	1829.15	0.00332	1829.15	0.00494	1829.15	0.00679	1829.15	0.00862	1829.15	0.01122
1829.63	-9.97883e-05	1829.63	0.00159	1829.63	0.00199	1829.63	0.00208	1829.63	0.00185	1829.63	0.00186	1829.63	0.00332	1829.63	0.00494	1829.63	0.00679	1829.63	0.00862	1829.63	0.01123
1830.12	-8.98171e-05	1830.12	0.00157	1830.12	0.00197	1830.12	0.00208	1830.12	0.00185	1830.12	0.00187	1830.12	0.00332	1830.12	0.00494	1830.12	0.00679	1830.12	0.00862	1830.12	0.01124
1830.6	-7.4744e-05	1830.6	0.00154	1830.6	0.00196	1830.6	0.00207	1830.6	0.00186	1830.6	0.00188	1830.6	0.00333	1830.6	0.00495	1830.6	0.00679	1830.6	0.00863	1830.6	0.01125
1831.08	-5.9074e-05	1831.08	0.00151	1831.08	0.00194	1831.08	0.00206	1831.08	0.00186	1831.08	0.0019	1831.08	0.00334	1831.08	0.00496	1831.08	0.00678	1831.08	0.00864	1831.08	0.01126
1831.56	-4.75116e-05	1831.56	0.00149	1831.56	0.00194	1831.56	0.00206	1831.56	0.00187	1831.56	0.00191	1831.56	0.00334	1831.56	0.00497	1831.56	0.00678	1831.56	0.00864	1831.56	0.01127
1832.04	-4.19788e-05	1832.04	0.00148	1832.04	0.00194	1832.04	0.00206	1832.04	0.00188	1832.04	0.00192	1832.04	0.00335	1832.04	0.00498	1832.04	0.00679	1832.04	0.00865	1832.04	0.01128
1832.53	-4.13493e-05	1832.53	0.00148	1832.53	0.00194	1832.53	0.00206	1832.53	0.00189	1832.53	0.00193	1832.53	0.00335	1832.53	0.00499	1832.53	0.0068	1832.53	0.00866	1832.53	0.01128
1833.01	-4.32709e-05	1833.01	0.00149	1833.01	0.00195	1833.01	0.00207	1833.01	0.00189	1833.01	0.00193	1833.01	0.00335	1833.01	0.005	1833.01	0.00681	1833.01	0.00867	1833.01	0.01129
1833.49	-4.53913e-05	1833.49	0.0015	1833.49	0.00196	1833.49	0.00207	1833.49	0.0019	1833.49	0.00193	1833.49	0.00336	1833.49	0.00501	1833.49	0.00682	1833.49	0.00868	1833.49	0.01129
1833.97	-4.63189e-05	1833.97	0.00151	1833.97	0.00197	1833.97	0.00208	1833.97	0.00191	1833.97	0.00194	1833.97	0.00336	1833.97	0.00502	1833.97	0.00684	1833.97	0.00869	1833.97	0.0113
1834.45	-4.61864e-05	1834.45	0.00152	1834.45	0.00198	1834.45	0.00209	1834.45	0.00193	1834.45	0.00195	1834.45	0.00337	1834.45	0.00503	1834.45	0.00685	1834.45	0.00871	1834.45	0.01131
1834.94	-4.57226e-05	1834.94	0.00153	1834.94	0.00198	1834.94	0.0021	1834.94	0.00194	1834.94	0.00196	1834.94	0.00338	1834.94	0.00505	1834.94	0.00687	1834.94	0.00873	1834.94	0.01133
1835.42	-4.57557e-05	1835.42	0.00154	1835.42	0.00199	1835.42	0.00211	1835.42	0.00195	1835.42	0.00197	1835.42	0.00339	1835.42	0.00506	1835.42	0.00689	1835.42	0.00875	1835.42	0.01134
1835.9	-4.69153e-05	1835.9	0.00155	1835.9	0.00199	1835.9	0.00212	1835.9	0.00197	1835.9	0.00197	1835.9	0.0034	1835.9	0.00507	1835.9	0.0069	1835.9	0.00877	1835.9	0.01136
1836.38	-4.87706e-05	1836.38	0.00156	1836.38	0.002	1836.38	0.00212	1836.38	0.00198	1836.38	0.00198	1836.38	0.00341	1836.38	0.00508	1836.38	0.00691	1836.38	0.00878	1836.38	0.01137
1836.87	-5.06921e-05	1836.87	0.00157	1836.87	0.00201	1836.87	0.00213	1836.87	0.00199	1836.87	0.00199	1836.87	0.00342	1836.87	0.00509	1836.87	0.00693	1836.87	0.0088	1836.87	0.01139
1837.35	-5.16198e-05	1837.35	0.00157	1837.35	0.00202	1837.35	0.00214	1837.35	0.002	1837.35	0.00199	1837.35	0.00344	1837.35	0.0051	1837.35	0.00694	1837.35	0.00881	1837.35	0.01142
1837.83	-5.16198e-05	1837.83	0.00157	1837.83	0.00203	1837.83	0.00214	1837.83	0.00201	1837.83	0.002	1837.83	0.00345	1837.83	0.00512	1837.83	0.00695	1837.83	0.00883	1837.83	0.01144
1838.31	-5.1421e-05	1838.31	0.00156	1838.31	0.00203	1838.31	0.00215	1838.31	0.00202	1838.31	0.00202	1838.31	0.00347	1838.31	0.00513	1838.31	0.00697	1838.31	0.00884	1838.31	0.01146
1838.79	-5.26468e-05	1838.79	0.00155	1838.79	0.00203	1838.79	0.00215	1838.79	0.00203	1838.79	0.00203	1838.79	0.00348	1838.79	0.00514	1838.79	0.00698	1838.79	0.00885	1838.79	0.01148
1839.28	-5.70862e-05	1839.28	0.00155	1839.28	0.00203	1839.28	0.00215	1839.28	0.00203	1839.28	0.00203	1839.28	0.00349	1839.28	0.00514	1839.28	0.007	1839.28	0.00886	1839.28	0.01149
1839.76	-6.56336e-05	1839.76	0.00154	1839.76	0.00203	1839.76	0.00215	1839.76	0.00203	1839.76	0.00203	1839.76	0.00349	1839.76	0.00514	1839.76	0.00701	1839.76	0.00886	1839.76	0.0115
1840.24	-7.73942e-05	1840.24	0.00155	1840.24	0.00203	1840.24	0.00215	1840.24	0.00202	1840.24	0.00203	1840.24	0.00349	1840.24	0.00514	1840.24	0.00701	1840.24	0.00886	1840.24	0.0115
1840.72	-8.97508e-05	1840.72	0.00155	1840.72	0.00204	1840.72	0.00216	1840.72	0.00202	1840.72	0.00202	1840.72	0.00348	1840.72	0.00514	1840.72	0.00702	1840.72	0.00885	1840.72	0.0115
1841.2	-9.89932e-05	1841.2	0.00156	1841.2	0.00204	1841.2	0.00216	1841.2	0.00201	1841.2	0.00201	1841.2	0.00348	1841.2	0.00514	1841.2	0.00702	1841.2	0.00885	1841.2	0.0115
1841.69	-0.000101511	1841.69	0.00156	1841.69	0.00204	1841.69	0.00217	1841.69	0.00201	1841.69	0.002	1841.69	0.00347	1841.69	0.00514	1841.69	0.00702	1841.69	0.00885	1841.69	0.0115
1842.17	-9.49849e-05	1842.17	0.00156	1842.17	0.00204	1842.17	0.00217	1842.17	0.00201	1842.17	0.002	1842.17	0.00347	1842.17	0.00514	1842.17	0.00702	1842.17	0.00884	1842.17	0.0115
1842.65	-7.92494e-05	1842.65	0.00155	1842.65	0.00203	1842.65	0.00217	1842.65	0.00201	1842.65	0.00199	1842.65	0.00346	1842.65	0.00515	1842.65	0.00701	1842.65	0.00884	1842.65	0.01151
1843.13	-5.65893e-05	1843.13	0.00153	1843.13	0.00202	1843.13	0.00217	1843.13	0.002	1843.13	0.00199	1843.13	0.00346	1843.13	0.00515	1843.13	0.00699	1843.13	0.00884	1843.13	0.01151
1843.61	-3.08136e-05	1843.61	0.00152	1843.61	0.00201	1843.61	0.00217	1843.61	0.00201	1843.61	0.002	1843.61	0.00346	1843.61	0.00515	1843.61	0.00698	1843.61	0.00884	1843.61	0.01153
1844.1	-6.56049e-06	1844.1	0.0015	1844.1	0.002	1844.1	0.00217	1844.1	0.00201	1844.1	0.00201	1844.1	0.00346	1844.1	0.00515	1844.1	0.00697	1844.1	0.00885	1844.1	0.01154
1844.58	1.14314e-05	1844.58	0.0015	1844.58	0.002	1844.58	0.00217	1844.58	0.00201	1844.58	0.00202	1844.58	0.00347	1844.58	0.00515	1844.58	0.00697	1844.58	0.00886	1844.58	0.01155
1845.06	1.98477e-05	1845.06	0.0015	1845.06	0.002	1845.06	0.00218	1845.06	0.00202	1845.06	0.00203	1845.06	0.00348	1845.06	0.00516	1845.06	0.00697	1845.06	0.00887	1845.06	0.01156
1845.54	1.73626e-05	1845.54	0.00152	1845.54	0.00201	1845.54	0.00219	1845.54	0.00203	1845.54	0.00205	1845.54	0.00349	1845.54	0.00517	1845.54	0.00699	1845.54	0.00889	1845.54	0.01158
1846.03	5.83163e-06	1846.03	0.00154	1846.03	0.00202	1846.03	0.0022	1846.03	0.00204	1846.03	0.00206	1846.03	0.00351	1846.03	0.00518	1846.03	0.00702	1846.03	0.00891	1846.03	0.01159
1846.51	-1.0669e-05	1846.51	0.00156	1846.51	0.00204	1846.51	0.00221	1846.51	0.00204	1846.51	0.00207	1846.51	0.00352	1846.51	0.00519	1846.51	0.00704	1846.51	0.00892	1846.51	0.0116
1846.99	-2.74341e-05	1846.99	0.00158	1846.99	0.00205	1846.99	0.00221	1846.99	0.00205	1846.99	0.00208	1846.99	0.00353	1846.99	0.0052	1846.99	0.00706	1846.99	0.00893	1846.99	0.0116
1847.47	-4.0753e-05	1847.47	0.0016	1847.47	0.00206	1847.47	0.00222	1847.47	0.00205	1847.47	0.00208	1847.47	0.00353	1847.47	0.0052	1847.47	0.00706	1847.47	0.00894	1847.47	0.01161
1847.95	-4.887e-05	1847.95	0.00161	1847.95	0.00207	1847.95	0.00222	1847.95	0.00204	1847.95	0.00208	1847.95	0.00352	1847.95	0.0052	1847.95	0.00707	1847.95	0.00895	1847.95	0.01162
1848.43	-5.14541e-05	1848.43	0.00161	1848.43	0.00207	1848.43	0.00222	1848.43	0.00204	1848.43	0.00207	1848.43	0.00352	1848.43	0.00519	1848.43	0.00706	1848.43	0.00895	1848.43	0.01163
1848.92	-5.03608e-05	1848.92	0.00161	1848.92	0.00207	1848.92	0.00221	1848.92	0.00205	1848.92	0.00207	1848.92	0.00352	1848.92	0.00519	1848.92	0.00706	1848.92	0.00896	1848.92	0.01164
1849.4	-4.73791e-05	1849.4	0.00161	1849.4	0.00207	1849.4	0.00221	1849.4	0.00205	1849.4	0.00207	1849.4	0.00352	1849.4	0.00519	1849.4	0.00706	1849.4	0.00897	1849.4	0.01166
1849.88	-4.46293e-05	1849.88	0.0016	1849.88	0.00207	1849.88	0.00221	1849.88	0.00206	1849.88	0.00208	1849.88	0.00352	1849.88	0.00519	1849.88	0.00706	1849.88	0.00898	1849.88	0.01168
1850.36	-4.33703e-05	1850.36	0.0016	1850.36	0.00207	1850.36	0.00221	1850.36	0.00207	1850.36	0.00208	1850.36	0.00353	1850.36	0.0052	1850.36	0.00707	1850.36	0.00899	1850.36	0.0117
1850.85	-4.39004e-05	1850.85	0.0016	1850.85	0.00207	1850.85	0.00221	1850.85	0.00208	1850.85	0.00208	1850.85	0.00354	1850.85	0.0052	1850.85	0.00707	1850.85	0.00901	1850.85	0.01172
1851.33	-4.57226e-05	1851.33	0.0016	1851.33	0.00207	1851.33	0.0022	1851.33	0.00208	1851.33	0.00208	1851.33	0.00355	1851.33	0.00521	1851.33	0.00708	1851.33	0.00902	1851.33	0.01174
1851.81	-4.79423e-05	1851.81	0.0016	1851.81	0.00207	1851.81	0.0022	1851.81	0.00208	1851.81	0.00208	1851.81	0.00355	1851.81	0.00521	1851.81	0.00709	1851.81	0.00903	1851.81	0.01176
1852.29	-4.9632e-05	1852.29	0.0016	1852.29	0.00207	1852.29	0.0022	1852.29	0.00208	1852.29	0.00208	1852.29	0.00356	1852.29	0.00521	1852.29	0.0071	1852.29	0.00904	1852.29	0.01178
1852.77	-5.0162e-05	1852.77	0.00161	1852.77	0.00207	1852.77	0.0022	1852.77	0.00209	1852.77	0.00208	1852.77	0.00356	1852.77	0.00522	1852.77	0.00711	1852.77	0.00906	1852.77	0.0118
1853.26	-4.91681e-05	1853.26	0.00161	1853.26	0.00208	1853.26	0.00221	1853.26	0.00209	1853.26	0.00209	1853.26	0.00357	1853.26	0.00523	1853.26	0.00713	1853.26	0.00907	1853.26	0.01182
1853.74	-4.6849e-05	1853.74	0.00161	1853.74	0.00209	1853.74	0.00221	1853.74	0.0021	1853.74	0.0021	1853.74	0.00358	1853.74	0.00524	1853.74	0.00715	1853.74	0.00909	1853.74	0.01185
1854.22	-4.3536e-05	1854.22	0.00162	1854.22	0.0021	1854.22	0.00222	1854.22	0.00211	1854.22	0.0021	1854.22	0.00359	1854.22	0.00525	1854.22	0.00717	1854.22	0.00911	1854.22	0.01187
1854.7	-4.00241e-05	1854.7	0.00162	1854.7	0.0021	1854.7	0.00222	1854.7	0.00212	1854.7	0.00211	1854.7	0.00359	1854.7	0.00526	1854.7	0.00718	1854.7	0.00912	1854.7	0.01189
1855.18	-3.70091e-05	1855.18	0.00163	1855.18	0.00211	1855.18	0.00223	1855.18	0.00212	1855.18	0.00211	1855.18	0.0036	1855.18	0.00527	1855.18	0.00719	1855.18	0.00914	1855.18	0.01191
1855.67	-3.46237e-05	1855.67	0.00163	1855.67	0.00212	1855.67	0.00223	1855.67	0.00212	1855.67	0.00211	1855.67	0.0036	1855.67	0.00527	1855.67	0.0072	1855.67	0.00915	1855.67	0.01194
1856.15	-3.29671e-05	1856.15	0.00163	1856.15	0.00212	1856.15	0.00224	1856.15	0.00213	1856.15	0.00211	1856.15	0.0036	1856.15	0.00528	1856.15	0.0072	1856.15	0.00917	1856.15	0.01196
1856.63	-3.21388e-05	1856.63	0.00164	1856.63	0.00213	1856.63	0.00225	1856.63	0.00213	1856.63	0.00211	1856.63	0.0036	1856.63	0.00529	1856.63	0.00722	1856.63	0.00918	1856.63	0.01199
1857.11	-3.16419e-05	1857.11	0.00165	1857.11	0.00214	1857.11	0.00226	1857.11	0.00214	1857.11	0.00212	1857.11	0.00361	1857.11	0.0053	1857.11	0.00723	1857.11	0.0092	1857.11	0.01203
1857.6	-3.14099e-05	1857.6	0.00165	1857.6	0.00214	1857.6	0.00226	1857.6	0.00215	1857.6	0.00212	1857.6	0.00362	1857.6	0.00531	1857.6	0.00725	1857.6	0.00923	1857.6	0.01206
1858.08	-3.14099e-05	1858.08	0.00166	1858.08	0.00215	1858.08	0.00228	1858.08	0.00216	1858.08	0.00214	1858.08	0.00363	1858.08	0.00532	1858.08	0.00727	1858.08	0.00925	1858.08	0.0121
1858.56	-3.17744e-05	1858.56	0.00167	1858.56	0.00216	1858.56	0.00229	1858.56	0.00217	1858.56	0.00215	1858.56	0.00364	1858.56	0.00533	1858.56	0.00728	1858.56	0.00928	1858.56	0.01213
1859.04	-3.25695e-05	1859.04	0.00168	1859.04	0.00217	1859.04	0.0023	1859.04	0.00217	1859.04	0.00216	1859.04	0.00364	1859.04	0.00534	1859.04	0.0073	1859.04	0.0093	1859.04	0.01217
1859.52	-3.40605e-05	1859.52	0.00169	1859.52	0.00217	1859.52	0.00231	1859.52	0.00218	1859.52	0.00217	1859.52	0.00365	1859.52	0.00534	1859.52	0.00731	1859.52	0.00932	1859.52	0.01219
1860.01	-3.64459e-05	1860.01	0.0017	1860.01	0.00218	1860.01	0.00232	1860.01	0.00218	1860.01	0.00217	1860.01	0.00365	1860.01	0.00535	1860.01	0.00732	1860.01	0.00934	1860.01	0.01222
1860.49	-3.94608e-05	1860.49	0.0017	1860.49	0.00218	1860.49	0.00232	1860.49	0.00218	1860.49	0.00218	1860.49	0.00365	1860.49	0.00536	1860.49	0.00733	1860.49	0.00937	1860.49	0.01225
1860.97	-4.26083e-05	1860.97	0.0017	1860.97	0.00219	1860.97	0.00233	1860.97	0.00218	1860.97	0.00219	1860.97	0.00366	1860.97	0.00537	1860.97	0.00735	1860.97	0.00939	1860.97	0.01228
1861.45	-4.59214e-05	1861.45	0.0017	1861.45	0.00219	1861.45	0.00233	1861.45	0.00218	1861.45	0.0022	1861.45	0.00366	1861.45	0.00538	1861.45	0.00737	1861.45	0.00942	1861.45	0.01232
1861.93	-4.90687e-05	1861.93	0.0017	1861.93	0.00219	1861.93	0.00233	1861.93	0.00218	1861.93	0.00221	1861.93	0.00367	1861.93	0.00539	1861.93	0.00739	1861.93	0.00945	1861.93	0.01235
1862.42	-5.24811e-05	1862.42	0.0017	1862.42	0.00219	1862.42	0.00233	1862.42	0.00219	1862.42	0.00221	1862.42	0.00367	1862.42	0.0054	1862.42	0.0074	1862.42	0.00948	1862.42	0.01238
1862.9	-5.66224e-05	1862.9	0.0017	1862.9	0.00219	1862.9	0.00233	1862.9	0.00219	1862.9	0.00221	1862.9	0.00367	1862.9	0.00541	1862.9	0.00742	1862.9	0.0095	1862.9	0.01242
1863.38	-6.20225e-05	1863.38	0.0017	1863.38	0.0022	1863.38	0.00233	1863.38	0.00219	1863.38	0.0022	1863.38	0.00367	1863.38	0.00542	1863.38	0.00743	1863.38	0.00952	1863.38	0.01245
1863.86	-6.93109e-05	1863.86	0.00171	1863.86	0.0022	1863.86	0.00234	1863.86	0.00219	1863.86	0.00219	1863.86	0.00367	1863.86	0.00543	1863.86	0.00744	1863.86	0.00954	1863.86	0.01248
1864.35	-7.87525e-05	1864.35	0.00172	1864.35	0.00221	1864.35	0.00234	1864.35	0.0022	1864.35	0.00219	1864.35	0.00368	1864.35	0.00543	1864.35	0.00746	1864.35	0.00956	1864.35	0.01251
1864.83	-8.99165e-05	1864.83	0.00174	1864.83	0.00223	1864.83	0.00236	1864.83	0.00221	1864.83	0.00219	1864.83	0.00368	1864.83	0.00545	1864.83	0.00749	1864.83	0.00959	1864.83	0.01255
1865.31	-0.000102505	1865.31	0.00177	1865.31	0.00225	1865.31	0.00237	1865.31	0.00222	1865.31	0.00219	1865.31	0.00369	1865.31	0.00546	1865.31	0.00752	1865.31	0.00962	1865.31	0.01258
1865.79	-0.00011549	1865.79	0.00179	1865.79	0.00227	1865.79	0.00239	1865.79	0.00223	1865.79	0.00219	1865.79	0.00371	1865.79	0.00548	1865.79	0.00755	1865.79	0.00965	1865.79	0.01262
1866.27	-0.000127647	1866.27	0.00182	1866.27	0.0023	1866.27	0.00241	1866.27	0.00224	1866.27	0.0022	1866.27	0.00372	1866.27	0.00549	1866.27	0.00758	1866.27	0.00968	1866.27	0.01265
1866.76	-0.000137551	1866.76	0.00185	1866.76	0.00232	1866.76	0.00243	1866.76	0.00224	1866.76	0.0022	1866.76	0.00372	1866.76	0.0055	1866.76	0.0076	1866.76	0.00971	1866.76	0.01268
1867.24	-0.000143381	1867.24	0.00187	1867.24	0.00234	1867.24	0.00245	1867.24	0.00224	1867.24	0.00221	1867.24	0.00373	1867.24	0.00552	1867.24	0.00762	1867.24	0.00974	1867.24	0.01272
1867.72	-0.000143381	1867.72	0.00188	1867.72	0.00235	1867.72	0.00247	1867.72	0.00225	1867.72	0.00222	1867.72	0.00374	1867.72	0.00553	1867.72	0.00764	1867.72	0.00977	1867.72	0.01275
1868.2	-0.000135365	1868.2	0.00188	1868.2	0.00236	1868.2	0.00248	1868.2	0.00226	1868.2	0.00223	1868.2	0.00375	1868.2	0.00554	1868.2	0.00766	1868.2	0.0098	1868.2	0.01279
1868.68	-0.000118637	1868.68	0.00187	1868.68	0.00235	1868.68	0.00248	1868.68	0.00227	1868.68	0.00225	1868.68	0.00376	1868.68	0.00555	1868.68	0.00768	1868.68	0.00983	1868.68	0.01283
1869.17	-9.4488e-05	1869.17	0.00184	1869.17	0.00234	1869.17	0.00248	1869.17	0.00228	1869.17	0.00227	1869.17	0.00377	1869.17	0.00556	1869.17	0.00769	1869.17	0.00985	1869.17	0.01287
1869.65	-6.73563e-05	1869.65	0.00181	1869.65	0.00232	1869.65	0.00247	1869.65	0.00229	1869.65	0.00228	1869.65	0.00377	1869.65	0.00557	1869.65	0.0077	1869.65	0.00988	1869.65	0.0129
1870.13	-4.27739e-05	1870.13	0.00179	1870.13	0.0023	1870.13	0.00246	1870.13	0.00229	1870.13	0.00229	1870.13	0.00377	1870.13	0.00557	1870.13	0.0077	1870.13	0.00989	1870.13	0.01292
1870.61	-2.48498e-05	1870.61	0.00177	1870.61	0.00228	1870.61	0.00245	1870.61	0.00229	1870.61	0.00229	1870.61	0.00376	1870.61	0.00557	1870.61	0.0077	1870.61	0.0099	1870.61	0.01294
1871.1	-1.51089e-05	1871.1	0.00175	1871.1	0.00227	1871.1	0.00244	1871.1	0.00229	1871.1	0.00228	1871.1	0.00375	1871.1	0.00556	1871.1	0.0077	1871.1	0.00991	1871.1	0.01295
1871.58	-1.24914e-05	1871.58	0.00175	1871.58	0.00226	1871.58	0.00243	1871.58	0.00229	1871.58	0.00227	1871.58	0.00374	1871.58	0.00556	1871.58	0.0077	1871.58	0.00992	1871.58	0.01296
1872.06	-1.40155e-05	1872.06	0.00175	1872.06	0.00226	1872.06	0.00243	1872.06	0.00228	1872.06	0.00227	1872.06	0.00373	1872.06	0.00556	1872.06	0.0077	1872.06	0.00993	1872.06	0.01298
1872.54	-1.68649e-05	1872.54	0.00176	1872.54	0.00226	1872.54	0.00243	1872.54	0.00229	1872.54	0.00227	1872.54	0.00373	1872.54	0.00557	1872.54	0.00771	1872.54	0.00995	1872.54	0.01299
1873.02	-1.94161e-05	1873.02	0.00176	1873.02	0.00226	1873.02	0.00243	1873.02	0.00229	1873.02	0.00227	1873.02	0.00373	1873.02	0.00557	1873.02	0.00773	1873.02	0.00997	1873.02	0.01302
1873.51	-2.09071e-05	1873.51	0.00176	1873.51	0.00226	1873.51	0.00243	1873.51	0.0023	1873.51	0.00228	1873.51	0.00373	1873.51	0.00558	1873.51	0.00774	1873.51	0.00999	1873.51	0.01304
1873.99	-2.15366e-05	1873.99	0.00176	1873.99	0.00226	1873.99	0.00244	1873.99	0.00231	1873.99	0.00228	1873.99	0.00373	1873.99	0.00559	1873.99	0.00776	1873.99	0.01002	1873.99	0.01307
1874.47	-2.24643e-05	1874.47	0.00176	1874.47	0.00226	1874.47	0.00244	1874.47	0.00231	1874.47	0.00229	1874.47	0.00373	1874.47	0.0056	1874.47	0.00778	1874.47	0.01005	1874.47	0.0131
1874.95	-2.42203e-05	1874.95	0.00176	1874.95	0.00227	1874.95	0.00245	1874.95	0.00232	1874.95	0.00229	1874.95	0.00374	1874.95	0.00561	1874.95	0.0078	1874.95	0.01007	1874.95	0.01312
1875.43	-2.69703e-05	1875.43	0.00176	1875.43	0.00228	1875.43	0.00245	1875.43	0.00232	1875.43	0.0023	1875.43	0.00374	1875.43	0.00562	1875.43	0.00782	1875.43	0.0101	1875.43	0.01315
1875.92	-3.07473e-05	1875.92	0.00176	1875.92	0.00229	1875.92	0.00246	1875.92	0.00233	1875.92	0.0023	1875.92	0.00374	1875.92	0.00563	1875.92	0.00784	1875.92	0.01012	1875.92	0.01318
1876.4	-3.46899e-05	1876.4	0.00177	1876.4	0.00229	1876.4	0.00246	1876.4	0.00233	1876.4	0.00231	1876.4	0.00375	1876.4	0.00565	1876.4	0.00787	1876.4	0.01015	1876.4	0.01321
1876.88	-3.80031e-05	1876.88	0.00177	1876.88	0.0023	1876.88	0.00246	1876.88	0.00234	1876.88	0.00232	1876.88	0.00376	1876.88	0.00566	1876.88	0.00789	1876.88	0.01017	1876.88	0.01323
1877.36	-4.04879e-05	1877.36	0.00177	1877.36	0.00229	1877.36	0.00246	1877.36	0.00234	1877.36	0.00232	1877.36	0.00376	1877.36	0.00567	1877.36	0.00791	1877.36	0.01019	1877.36	0.01326
1877.84	-4.21776e-05	1877.84	0.00177	1877.84	0.00229	1877.84	0.00246	1877.84	0.00234	1877.84	0.00233	1877.84	0.00376	1877.84	0.00568	1877.84	0.00792	1877.84	0.01021	1877.84	0.01328
1878.33	-4.33703e-05	1878.33	0.00177	1878.33	0.00229	1878.33	0.00245	1878.33	0.00234	1878.33	0.00233	1878.33	0.00376	1878.33	0.00569	1878.33	0.00794	1878.33	0.01022	1878.33	0.0133
1878.81	-4.47949e-05	1878.81	0.00177	1878.81	0.00228	1878.81	0.00245	1878.81	0.00233	1878.81	0.00233	1878.81	0.00376	1878.81	0.0057	1878.81	0.00795	1878.81	0.01024	1878.81	0.01332
1879.29	-4.6849e-05	1879.29	0.00177	1879.29	0.00228	1879.29	0.00245	1879.29	0.00233	1879.29	0.00233	1879.29	0.00375	1879.29	0.0057	1879.29	0.00797	1879.29	0.01025	1879.29	0.01333
1879.77	-4.98639e-05	1879.77	0.00177	1879.77	0.00228	1879.77	0.00245	1879.77	0.00233	1879.77	0.00232	1879.77	0.00375	1879.77	0.00572	1879.77	0.00798	1879.77	0.01027	1879.77	0.01335
1880.26	-5.35413e-05	1880.26	0.00177	1880.26	0.00228	1880.26	0.00245	1880.26	0.00234	1880.26	0.00233	1880.26	0.00376	1880.26	0.00573	1880.26	0.008	1880.26	0.01029	1880.26	0.01337
1880.74	-5.73181e-05	1880.74	0.00178	1880.74	0.00228	1880.74	0.00245	1880.74	0.00234	1880.74	0.00233	1880.74	0.00376	1880.74	0.00575	1880.74	0.00802	1880.74	0.01032	1880.74	0.01339
1881.22	-6.07636e-05	1881.22	0.00178	1881.22	0.00228	1881.22	0.00245	1881.22	0.00235	1881.22	0.00233	1881.22	0.00376	1881.22	0.00576	1881.22	0.00803	1881.22	0.01035	1881.22	0.01342
1881.7	-6.32483e-05	1881.7	0.00178	1881.7	0.00229	1881.7	0.00245	1881.7	0.00235	1881.7	0.00233	1881.7	0.00376	1881.7	0.00577	1881.7	0.00805	1881.7	0.01037	1881.7	0.01343
1882.18	-6.44078e-05	1882.18	0.00179	1882.18	0.0023	1882.18	0.00245	1882.18	0.00236	1882.18	0.00233	1882.18	0.00377	1882.18	0.00578	1882.18	0.00806	1882.18	0.0104	1882.18	0.01345
1882.67	-6.40434e-05	1882.67	0.00179	1882.67	0.00231	1882.67	0.00246	1882.67	0.00236	1882.67	0.00233	1882.67	0.00377	1882.67	0.00579	1882.67	0.00808	1882.67	0.01043	1882.67	0.01347
1883.15	-6.22213e-05	1883.15	0.0018	1883.15	0.00232	1883.15	0.00247	1883.15	0.00236	1883.15	0.00233	1883.15	0.00377	1883.15	0.0058	1883.15	0.0081	1883.15	0.01045	1883.15	0.01349
1883.63	-5.95378e-05	1883.63	0.00181	1883.63	0.00233	1883.63	0.00248	1883.63	0.00236	1883.63	0.00234	1883.63	0.00378	1883.63	0.00582	1883.63	0.00812	1883.63	0.01048	1883.63	0.01351
1884.11	-5.64236e-05	1884.11	0.00182	1884.11	0.00234	1884.11	0.00249	1884.11	0.00237	1884.11	0.00235	1884.11	0.0038	1884.11	0.00583	1884.11	0.00815	1884.11	0.01051	1884.11	0.01354
1884.59	-5.40383e-05	1884.59	0.00183	1884.59	0.00234	1884.59	0.0025	1884.59	0.00238	1884.59	0.00236	1884.59	0.00382	1884.59	0.00585	1884.59	0.00818	1884.59	0.01054	1884.59	0.01356
1885.08	-5.29118e-05	1885.08	0.00183	1885.08	0.00234	1885.08	0.00251	1885.08	0.00239	1885.08	0.00237	1885.08	0.00383	1885.08	0.00587	1885.08	0.0082	1885.08	0.01056	1885.08	0.01359
1885.56	-5.37732e-05	1885.56	0.00184	1885.56	0.00234	1885.56	0.00251	1885.56	0.0024	1885.56	0.00238	1885.56	0.00385	1885.56	0.00588	1885.56	0.00823	1885.56	0.01058	1885.56	0.0136
1886.04	-5.67218e-05	1886.04	0.00184	1886.04	0.00234	1886.04	0.00251	1886.04	0.00239	1886.04	0.00238	1886.04	0.00386	1886.04	0.00589	1886.04	0.00825	1886.04	0.01059	1886.04	0.01362
1886.52	-6.13599e-05	1886.52	0.00185	1886.52	0.00234	1886.52	0.00251	1886.52	0.00239	1886.52	0.00237	1886.52	0.00386	1886.52	0.0059	1886.52	0.00826	1886.52	0.01061	1886.52	0.01363
1887.01	-6.68925e-05	1887.01	0.00186	1887.01	0.00234	1887.01	0.00251	1887.01	0.00238	1887.01	0.00236	1887.01	0.00387	1887.01	0.00591	1887.01	0.00828	1887.01	0.01062	1887.01	0.01364
1887.49	-7.23256e-05	1887.49	0.00186	1887.49	0.00234	1887.49	0.00251	1887.49	0.00237	1887.49	0.00236	1887.49	0.00387	1887.49	0.00593	1887.49	0.0083	1887.49	0.01064	1887.49	0.01365
1887.97	-7.67317e-05	1887.97	0.00187	1887.97	0.00235	1887.97	0.0025	1887.97	0.00237	1887.97	0.00236	1887.97	0.00388	1887.97	0.00595	1887.97	0.00832	1887.97	0.01066	1887.97	0.01367
1888.45	-7.94482e-05	1888.45	0.00187	1888.45	0.00236	1888.45	0.0025	1888.45	0.00237	1888.45	0.00237	1888.45	0.00389	1888.45	0.00597	1888.45	0.00834	1888.45	0.01069	1888.45	0.01368
1888.93	-7.98788e-05	1888.93	0.00187	1888.93	0.00236	1888.93	0.0025	1888.93	0.00237	1888.93	0.00237	1888.93	0.0039	1888.93	0.00599	1888.93	0.00836	1888.93	0.01072	1888.93	0.01371
1889.41	-7.74605e-05	1889.41	0.00187	1889.41	0.00236	1889.41	0.0025	1889.41	0.00237	1889.41	0.00238	1889.41	0.00391	1889.41	0.00601	1889.41	0.00838	1889.41	0.01074	1889.41	0.01372
1889.9	-7.22593e-05	1889.9	0.00186	1889.9	0.00236	1889.9	0.00249	1889.9	0.00238	1889.9	0.00238	1889.9	0.00391	1889.9	0.00603	1889.9	0.0084	1889.9	0.01075	1889.9	0.01374
1890.38	-6.51698e-05	1890.38	0.00186	1890.38	0.00236	1890.38	0.00249	1890.38	0.00238	1890.38	0.00238	1890.38	0.00391	1890.38	0.00604	1890.38	0.00841	1890.38	0.01076	1890.38	0.01376
1890.86	-5.74175e-05	1890.86	0.00186	1890.86	0.00236	1890.86	0.0025	1890.86	0.00238	1890.86	0.00238	1890.86	0.00392	1890.86	0.00605	1890.86	0.00842	1890.86	0.01077	1890.86	0.01377
1891.34	-5.00627e-05	1891.34	0.00186	1891.34	0.00236	1891.34	0.0025	1891.34	0.00239	1891.34	0.00239	1891.34	0.00393	1891.34	0.00606	1891.34	0.00843	1891.34	0.01079	1891.34	0.01379
1891.83	-4.38341e-05	1891.83	0.00187	1891.83	0.00237	1891.83	0.00251	1891.83	0.0024	1891.83	0.0024	1891.83	0.00394	1891.83	0.00608	1891.83	0.00845	1891.83	0.0108	1891.83	0.0138
1892.31	-3.88645e-05	1892.31	0.00188	1892.31	0.00237	1892.31	0.00253	1892.31	0.00241	1892.31	0.00241	1892.31	0.00396	1892.31	0.00611	1892.31	0.00847	1892.31	0.01082	1892.31	0.01382
1892.79	-3.51869e-05	1892.79	0.00189	1892.79	0.00238	1892.79	0.00254	1892.79	0.00242	1892.79	0.00243	1892.79	0.00398	1892.79	0.00613	1892.79	0.0085	1892.79	0.01084	1892.79	0.01384
1893.27	-3.27352e-05	1893.27	0.00191	1893.27	0.0024	1893.27	0.00256	1893.27	0.00243	1893.27	0.00244	1893.27	0.00399	1893.27	0.00616	1893.27	0.00853	1893.27	0.01086	1893.27	0.01386
1893.75	-3.14099e-05	1893.75	0.00193	1893.75	0.00241	1893.75	0.00258	1893.75	0.00244	1893.75	0.00246	1893.75	0.00401	1893.75	0.00618	1893.75	0.00855	1893.75	0.01089	1893.75	0.01387
1894.24	-3.09461e-05	1894.24	0.00194	1894.24	0.00243	1894.24	0.0026	1894.24	0.00245	1894.24	0.00247	1894.24	0.00402	1894.24	0.0062	1894.24	0.00858	1894.24	0.01091	1894.24	0.01388
1894.72	-3.09461e-05	1894.72	0.00195	1894.72	0.00244	1894.72	0.00261	1894.72	0.00246	1894.72	0.00248	1894.72	0.00403	1894.72	0.00622	1894.72	0.0086	1894.72	0.01093	1894.72	0.01389
1895.2	-3.05485e-05	1895.2	0.00196	1895.2	0.00245	1895.2	0.00263	1895.2	0.00246	1895.2	0.00249	1895.2	0.00404	1895.2	0.00624	1895.2	0.00863	1895.2	0.01095	1895.2	0.0139
1895.68	-2.92564e-05	1895.68	0.00196	1895.68	0.00246	1895.68	0.00263	1895.68	0.00247	1895.68	0.00251	1895.68	0.00406	1895.68	0.00627	1895.68	0.00865	1895.68	0.01098	1895.68	0.01391
1896.16	-2.6904e-05	1896.16	0.00195	1896.16	0.00246	1896.16	0.00264	1896.16	0.00248	1896.16	0.00252	1896.16	0.00407	1896.16	0.00629	1896.16	0.00868	1896.16	0.011	1896.16	0.01392
1896.65	-2.41872e-05	1896.65	0.00194	1896.65	0.00246	1896.65	0.00264	1896.65	0.00249	1896.65	0.00254	1896.65	0.00408	1896.65	0.0063	1896.65	0.00869	1896.65	0.01102	1896.65	0.01393
1897.13	-2.1636e-05	1897.13	0.00193	1897.13	0.00246	1897.13	0.00264	1897.13	0.0025	1897.13	0.00255	1897.13	0.00409	1897.13	0.00631	1897.13	0.00871	1897.13	0.01104	1897.13	0.01393
1897.61	-2.0145e-05	1897.61	0.00193	1897.61	0.00246	1897.61	0.00263	1897.61	0.0025	1897.61	0.00255	1897.61	0.00409	1897.61	0.00632	1897.61	0.00871	1897.61	0.01104	1897.61	0.01393
1898.09	-2.00456e-05	1898.09	0.00192	1898.09	0.00246	1898.09	0.00263	1898.09	0.0025	1898.09	0.00256	1898.09	0.00409	1898.09	0.00633	1898.09	0.00872	1898.09	0.01104	1898.09	0.01393
1898.58	-2.12384e-05	1898.58	0.00192	1898.58	0.00246	1898.58	0.00263	1898.58	0.0025	1898.58	0.00256	1898.58	0.0041	1898.58	0.00633	1898.58	0.00872	1898.58	0.01104	1898.58	0.01393
1899.06	-2.35908e-05	1899.06	0.00193	1899.06	0.00246	1899.06	0.00262	1899.06	0.0025	1899.06	0.00257	1899.06	0.00411	1899.06	0.00634	1899.06	0.00873	1899.06	0.01104	1899.06	0.01392
1899.54	-2.65064e-05	1899.54	0.00193	1899.54	0.00246	1899.54	0.00262	1899.54	0.0025	1899.54	0.00257	1899.54	0.00412	1899.54	0.00635	1899.54	0.00873	1899.54	0.01105	1899.54	0.01392
1900.02	-2.98859e-05	1900.02	0.00194	1900.02	0.00246	1900.02	0.00262	1900.02	0.00251	1900.02	0.00257	1900.02	0.00414	1900.02	0.00637	1900.02	0.00874	1900.02	0.01105	1900.02	0.01393
1900.5	-3.36629e-05	1900.5	0.00195	1900.5	0.00247	1900.5	0.00262	1900.5	0.00251	1900.5	0.00258	1900.5	0.00415	1900.5	0.00638	1900.5	0.00875	1900.5	0.01105	1900.5	0.01393
1900.99	-3.82019e-05	1900.99	0.00195	1900.99	0.00247	1900.99	0.00262	1900.99	0.00251	1900.99	0.00258	1900.99	0.00416	1900.99	0.0064	1900.99	0.00876	1900.99	0.01105	1900.99	0.01392
1901.47	-4.38341e-05	1901.47	0.00195	1901.47	0.00247	1901.47	0.00262	1901.47	0.00251	1901.47	0.00257	1901.47	0.00417	1901.47	0.00641	1901.47	0.00876	1901.47	0.01105	1901.47	0.01391
1901.95	-5.03277e-05	1901.95	0.00195	1901.95	0.00248	1901.95	0.00262	1901.95	0.0025	1901.95	0.00257	1901.95	0.00418	1901.95	0.00641	1901.95	0.00876	1901.95	0.01104	1901.95	0.01389
1902.43	-5.66886e-05	1902.43	0.00195	1902.43	0.00248	1902.43	0.00263	1902.43	0.0025	1902.43	0.00257	1902.43	0.00419	1902.43	0.00642	1902.43	0.00876	1902.43	0.01104	1902.43	0.01387
1902.91	-6.21219e-05	1902.91	0.00195	1902.91	0.00249	1902.91	0.00263	1902.91	0.0025	1902.91	0.00257	1902.91	0.00419	1902.91	0.00643	1902.91	0.00877	1902.91	0.01103	1902.91	0.01386
1903.4	-6.5236e-05	1903.4	0.00196	1903.4	0.00249	1903.4	0.00264	1903.4	0.00251	1903.4	0.00258	1903.4	0.0042	1903.4	0.00644	1903.4	0.00877	1903.4	0.01104	1903.4	0.01384
1903.88	-6.53354e-05	1903.88	0.00196	1903.88	0.00249	1903.88	0.00265	1903.88	0.00252	1903.88	0.0026	1903.88	0.00422	1903.88	0.00645	1903.88	0.00878	1903.88	0.01104	1903.88	0.01382
1904.36	-6.22213e-05	1904.36	0.00196	1904.36	0.00249	1904.36	0.00266	1904.36	0.00252	1904.36	0.00261	1904.36	0.00423	1904.36	0.00646	1904.36	0.00878	1904.36	0.01104	1904.36	0.0138
1904.84	-5.67218e-05	1904.84	0.00196	1904.84	0.0025	1904.84	0.00268	1904.84	0.00253	1904.84	0.00263	1904.84	0.00424	1904.84	0.00646	1904.84	0.00879	1904.84	0.01104	1904.84	0.01378
1905.33	-5.02614e-05	1905.33	0.00197	1905.33	0.0025	1905.33	0.00269	1905.33	0.00254	1905.33	0.00264	1905.33	0.00424	1905.33	0.00647	1905.33	0.00878	1905.33	0.01103	1905.33	0.01375
1905.81	-4.39004e-05	1905.81	0.00199	1905.81	0.00251	1905.81	0.0027	1905.81	0.00254	1905.81	0.00265	1905.81	0.00424	1905.81	0.00647	1905.81	0.00878	1905.81	0.01102	1905.81	0.01372
1906.29	-3.87651e-05	1906.29	0.002	1906.29	0.00251	1906.29	0.00272	1906.29	0.00254	1906.29	0.00265	1906.29	0.00425	1906.29	0.00647	1906.29	0.00878	1906.29	0.011	1906.29	0.01369
1906.77	-3.53195e-05	1906.77	0.00202	1906.77	0.00252	1906.77	0.00273	1906.77	0.00255	1906.77	0.00266	1906.77	0.00425	1906.77	0.00647	1906.77	0.00877	1906.77	0.01099	1906.77	0.01366
1907.25	-3.35304e-05	1907.25	0.00203	1907.25	0.00253	1907.25	0.00274	1907.25	0.00256	1907.25	0.00266	1907.25	0.00426	1907.25	0.00647	1907.25	0.00878	1907.25	0.01097	1907.25	0.01363
1907.74	-3.29671e-05	1907.74	0.00205	1907.74	0.00254	1907.74	0.00275	1907.74	0.00257	1907.74	0.00267	1907.74	0.00428	1907.74	0.00648	1907.74	0.00878	1907.74	0.01095	1907.74	0.01359
1908.22	-3.30665e-05	1908.22	0.00206	1908.22	0.00255	1908.22	0.00276	1908.22	0.00258	1908.22	0.00267	1908.22	0.00429	1908.22	0.00648	1908.22	0.00878	1908.22	0.01093	1908.22	0.01356
1908.7	-3.34972e-05	1908.7	0.00206	1908.7	0.00256	1908.7	0.00276	1908.7	0.00259	1908.7	0.00268	1908.7	0.0043	1908.7	0.00648	1908.7	0.00877	1908.7	0.01091	1908.7	0.01352
1909.18	-3.39611e-05	1909.18	0.00207	1909.18	0.00256	1909.18	0.00276	1909.18	0.00259	1909.18	0.00268	1909.18	0.0043	1909.18	0.00647	1909.18	0.00875	1909.18	0.01088	1909.18	0.01348
1909.66	-3.41599e-05	1909.66	0.00206	1909.66	0.00257	1909.66	0.00276	1909.66	0.00259	1909.66	0.00268	1909.66	0.00431	1909.66	0.00646	1909.66	0.00873	1909.66	0.01085	1909.66	0.01343
1910.15	-3.38948e-05	1910.15	0.00206	1910.15	0.00257	1910.15	0.00276	1910.15	0.00259	1910.15	0.00268	1910.15	0.0043	1910.15	0.00645	1910.15	0.00871	1910.15	0.01082	1910.15	0.01338
1910.63	-3.28677e-05	1910.63	0.00205	1910.63	0.00257	1910.63	0.00276	1910.63	0.00259	1910.63	0.00268	1910.63	0.0043	1910.63	0.00645	1910.63	0.00869	1910.63	0.01078	1910.63	0.01333
1911.11	-3.11117e-05	1911.11	0.00205	1911.11	0.00257	1911.11	0.00276	1911.11	0.0026	1911.11	0.00268	1911.11	0.0043	1911.11	0.00644	1911.11	0.00866	1911.11	0.01075	1911.11	0.01329
1911.59	-2.86269e-05	1911.59	0.00204	1911.59	0.00256	1911.59	0.00275	1911.59	0.0026	1911.59	0.00269	1911.59	0.0043	1911.59	0.00644	1911.59	0.00864	1911.59	0.01072	1911.59	0.01324
1912.08	-2.59432e-05	1912.08	0.00204	1912.08	0.00256	1912.08	0.00275	1912.08	0.0026	1912.08	0.0027	1912.08	0.0043	1912.08	0.00644	1912.08	0.00863	1912.08	0.01069	1912.08	0.01319
1912.56	-2.40878e-05	1912.56	0.00203	1912.56	0.00256	1912.56	0.00275	1912.56	0.00261	1912.56	0.0027	1912.56	0.00429	1912.56	0.00643	1912.56	0.00861	1912.56	0.01065	1912.56	0.01314
1913.04	-2.35577e-05	1913.04	0.00203	1913.04	0.00257	1913.04	0.00276	1913.04	0.00261	1913.04	0.00271	1913.04	0.00429	1913.04	0.00642	1913.04	0.00859	1913.04	0.01062	1913.04	0.01309
1913.52	-2.5148e-05	1913.52	0.00204	1913.52	0.00257	1913.52	0.00276	1913.52	0.00261	1913.52	0.00271	1913.52	0.00428	1913.52	0.00641	1913.52	0.00856	1913.52	0.01058	1913.52	0.01303
1914	-2.87925e-05	1914	0.00205	1914	0.00258	1914	0.00277	1914	0.0026	1914	0.00271	1914	0.00427	1914	0.00639	1914	0.00854	1914	0.01054	1914	0.01298
1914.48	-3.33978e-05	1914.48	0.00205	1914.48	0.00258	1914.48	0.00277	1914.48	0.00261	1914.48	0.00271	1914.48	0.00427	1914.48	0.00638	1914.48	0.00852	1914.48	0.01051	1914.48	0.01293
1914.97	-3.74398e-05	1914.97	0.00206	1914.97	0.00259	1914.97	0.00278	1914.97	0.00261	1914.97	0.00271	1914.97	0.00426	1914.97	0.00637	1914.97	0.00851	1914.97	0.01047	1914.97	0.01288
1915.45	-3.92289e-05	1915.45	0.00207	1915.45	0.00259	1915.45	0.00278	1915.45	0.00262	1915.45	0.00272	1915.45	0.00426	1915.45	0.00635	1915.45	0.00849	1915.45	0.01044	1915.45	0.01283
1915.93	-3.81025e-05	1915.93	0.00207	1915.93	0.00259	1915.93	0.00278	1915.93	0.00263	1915.93	0.00271	1915.93	0.00425	1915.93	0.00634	1915.93	0.00847	1915.93	0.0104	1915.93	0.01279
1916.41	-3.34972e-05	1916.41	0.00207	1916.41	0.00259	1916.41	0.00278	1916.41	0.00263	1916.41	0.00271	1916.41	0.00424	1916.41	0.00632	1916.41	0.00844	1916.41	0.01036	1916.41	0.01273
1916.9	-2.6407e-05	1916.9	0.00206	1916.9	0.00259	1916.9	0.00278	1916.9	0.00263	1916.9	0.00271	1916.9	0.00423	1916.9	0.0063	1916.9	0.00841	1916.9	0.01032	1916.9	0.01267
1917.38	-1.79583e-05	1917.38	0.00206	1917.38	0.00258	1917.38	0.00278	1917.38	0.00263	1917.38	0.0027	1917.38	0.00421	1917.38	0.00628	1917.38	0.00837	1917.38	0.01027	1917.38	0.01261
1917.86	-9.8407e-06	1917.86	0.00205	1917.86	0.00258	1917.86	0.00278	1917.86	0.00263	1917.86	0.0027	1917.86	0.0042	1917.86	0.00625	1917.86	0.00833	1917.86	0.01022	1917.86	0.01255
1918.34	-3.61159e-06	1918.34	0.00204	1918.34	0.00258	1918.34	0.00278	1918.34	0.00263	1918.34	0.0027	1918.34	0.00419	1918.34	0.00623	1918.34	0.00829	1918.34	0.01017	1918.34	0.01249
1918.82	-1.98804e-07	1918.82	0.00204	1918.82	0.00258	1918.82	0.00278	1918.82	0.00263	1918.82	0.00271	1918.82	0.00418	1918.82	0.00622	1918.82	0.00826	1918.82	0.01012	1918.82	0.01243
1919.31	-8.94618e-07	1919.31	0.00204	1919.31	0.00258	1919.31	0.00278	1919.31	0.00264	1919.31	0.00271	1919.31	0.00418	1919.31	0.0062	1919.31	0.00823	1919.31	0.01008	1919.31	0.01238
1919.79	-5.06948e-06	1919.79	0.00205	1919.79	0.00259	1919.79	0.00279	1919.79	0.00264	1919.79	0.00272	1919.79	0.00418	1919.79	0.00619	1919.79	0.0082	1919.79	0.01004	1919.79	0.01233
1920.27	-1.1895e-05	1920.27	0.00207	1920.27	0.00261	1920.27	0.0028	1920.27	0.00264	1920.27	0.00272	1920.27	0.00417	1920.27	0.00618	1920.27	0.00818	1920.27	0.01	1920.27	0.01228
1920.75	-1.94824e-05	1920.75	0.00208	1920.75	0.00262	1920.75	0.00281	1920.75	0.00264	1920.75	0.00272	1920.75	0.00417	1920.75	0.00617	1920.75	0.00815	1920.75	0.00995	1920.75	0.01224
1921.23	-2.6407e-05	1921.23	0.0021	1921.23	0.00264	1921.23	0.00282	1921.23	0.00264	1921.23	0.00272	1921.23	0.00416	1921.23	0.00615	1921.23	0.00812	1921.23	0.00991	1921.23	0.01219
1921.72	-3.12774e-05	1921.72	0.00211	1921.72	0.00265	1921.72	0.00283	1921.72	0.00264	1921.72	0.00272	1921.72	0.00416	1921.72	0.00613	1921.72	0.00809	1921.72	0.00987	1921.72	0.01214
1922.2	-3.3431e-05	1922.2	0.00212	1922.2	0.00267	1922.2	0.00284	1922.2	0.00264	1922.2	0.00272	1922.2	0.00416	1922.2	0.00612	1922.2	0.00806	1922.2	0.00983	1922.2	0.01209
1922.68	-3.23708e-05	1922.68	0.00212	1922.68	0.00267	1922.68	0.00285	1922.68	0.00264	1922.68	0.00273	1922.68	0.00416	1922.68	0.00611	1922.68	0.00804	1922.68	0.00979	1922.68	0.01204
1923.16	-2.84281e-05	1923.16	0.00212	1923.16	0.00268	1923.16	0.00285	1923.16	0.00265	1923.16	0.00274	1923.16	0.00416	1923.16	0.0061	1923.16	0.008	1923.16	0.00975	1923.16	0.01199
1923.65	-2.24312e-05	1923.65	0.00212	1923.65	0.00267	1923.65	0.00285	1923.65	0.00266	1923.65	0.00274	1923.65	0.00415	1923.65	0.00608	1923.65	0.00797	1923.65	0.0097	1923.65	0.01194
1924.13	-1.58047e-05	1924.13	0.00211	1924.13	0.00267	1924.13	0.00285	1924.13	0.00267	1924.13	0.00275	1924.13	0.00415	1924.13	0.00606	1924.13	0.00793	1924.13	0.00965	1924.13	0.01189
1924.61	-1.04702e-05	1924.61	0.0021	1924.61	0.00265	1924.61	0.00284	1924.61	0.00267	1924.61	0.00275	1924.61	0.00413	1924.61	0.00603	1924.61	0.00789	1924.61	0.0096	1924.61	0.01183
1925.09	-7.15689e-06	1925.09	0.0021	1925.09	0.00264	1925.09	0.00283	1925.09	0.00267	1925.09	0.00274	1925.09	0.00411	1925.09	0.006	1925.09	0.00784	1925.09	0.00955	1925.09	0.01177
1925.57	-6.09662e-06	1925.57	0.00209	1925.57	0.00264	1925.57	0.00283	1925.57	0.00266	1925.57	0.00273	1925.57	0.0041	1925.57	0.00598	1925.57	0.0078	1925.57	0.00949	1925.57	0.01171
1926.06	-7.15689e-06	1926.06	0.00209	1926.06	0.00263	1926.06	0.00282	1926.06	0.00267	1926.06	0.00273	1926.06	0.00408	1926.06	0.00595	1926.06	0.00775	1926.06	0.00944	1926.06	0.01166
1926.54	-9.37683e-06	1926.54	0.00208	1926.54	0.00262	1926.54	0.00281	1926.54	0.00267	1926.54	0.00272	1926.54	0.00407	1926.54	0.00592	1926.54	0.00772	1926.54	0.0094	1926.54	0.01161
1927.02	-1.24914e-05	1927.02	0.00208	1927.02	0.00262	1927.02	0.00281	1927.02	0.00268	1927.02	0.00272	1927.02	0.00406	1927.02	0.0059	1927.02	0.00768	1927.02	0.00936	1927.02	0.01156
1927.5	-1.57384e-05	1927.5	0.00208	1927.5	0.00262	1927.5	0.00281	1927.5	0.00269	1927.5	0.00272	1927.5	0.00405	1927.5	0.00587	1927.5	0.00764	1927.5	0.00932	1927.5	0.01152
1927.98	-1.91179e-05	1927.98	0.00208	1927.98	0.00262	1927.98	0.00281	1927.98	0.00269	1927.98	0.00272	1927.98	0.00403	1927.98	0.00585	1927.98	0.00761	1927.98	0.00927	1927.98	0.01148
1928.47	-2.25306e-05	1928.47	0.00208	1928.47	0.00262	1928.47	0.00281	1928.47	0.0027	1928.47	0.00271	1928.47	0.00402	1928.47	0.00582	1928.47	0.00757	1928.47	0.00922	1928.47	0.01144
1928.95	-2.59432e-05	1928.95	0.00208	1928.95	0.00262	1928.95	0.00281	1928.95	0.00269	1928.95	0.0027	1928.95	0.004	1928.95	0.00578	1928.95	0.00753	1928.95	0.00917	1928.95	0.01139
1929.43	-2.92564e-05	1929.43	0.00208	1929.43	0.00262	1929.43	0.00281	1929.43	0.00269	1929.43	0.0027	1929.43	0.00398	1929.43	0.00575	1929.43	0.00749	1929.43	0.00913	1929.43	0.01135
1929.91	-3.20063e-05	1929.91	0.00209	1929.91	0.00262	1929.91	0.00281	1929.91	0.00269	1929.91	0.0027	1929.91	0.00397	1929.91	0.00573	1929.91	0.00745	1929.91	0.00908	1929.91	0.01132
1930.39	-3.3431e-05	1930.39	0.00209	1930.39	0.00262	1930.39	0.00282	1930.39	0.00269	1930.39	0.0027	1930.39	0.00396	1930.39	0.00571	1930.39	0.00742	1930.39	0.00904	1930.39	0.01128
1930.88	-3.30665e-05	1930.88	0.00209	1930.88	0.00263	1930.88	0.00282	1930.88	0.00269	1930.88	0.0027	1930.88	0.00395	1930.88	0.00569	1930.88	0.00739	1930.88	0.009	1930.88	0.01125
1931.36	-3.02835e-05	1931.36	0.0021	1931.36	0.00264	1931.36	0.00282	1931.36	0.0027	1931.36	0.00271	1931.36	0.00394	1931.36	0.00568	1931.36	0.00736	1931.36	0.00896	1931.36	0.01122
1931.84	-2.54793e-05	1931.84	0.0021	1931.84	0.00265	1931.84	0.00283	1931.84	0.0027	1931.84	0.00271	1931.84	0.00393	1931.84	0.00567	1931.84	0.00733	1931.84	0.00893	1931.84	0.01119
1932.32	-1.92173e-05	1932.32	0.0021	1932.32	0.00266	1932.32	0.00283	1932.32	0.0027	1932.32	0.00271	1932.32	0.00393	1932.32	0.00565	1932.32	0.0073	1932.32	0.00889	1932.32	0.01116
1932.81	-1.25245e-05	1932.81	0.00211	1932.81	0.00267	1932.81	0.00284	1932.81	0.0027	1932.81	0.0027	1932.81	0.00392	1932.81	0.00563	1932.81	0.00727	1932.81	0.00885	1932.81	0.01112
1933.29	-6.89183e-06	1933.29	0.00211	1933.29	0.00268	1933.29	0.00284	1933.29	0.00271	1933.29	0.0027	1933.29	0.00391	1933.29	0.0056	1933.29	0.00724	1933.29	0.00882	1933.29	0.01109
1933.77	-3.47906e-06	1933.77	0.00212	1933.77	0.00269	1933.77	0.00285	1933.77	0.00271	1933.77	0.00269	1933.77	0.0039	1933.77	0.00557	1933.77	0.00721	1933.77	0.00878	1933.77	0.01106
1934.25	-3.04832e-06	1934.25	0.00212	1934.25	0.00269	1934.25	0.00285	1934.25	0.00272	1934.25	0.00269	1934.25	0.00389	1934.25	0.00555	1934.25	0.00719	1934.25	0.00874	1934.25	0.01104
1934.73	-5.53335e-06	1934.73	0.00213	1934.73	0.00269	1934.73	0.00286	1934.73	0.00273	1934.73	0.00269	1934.73	0.00389	1934.73	0.00553	1934.73	0.00716	1934.73	0.00871	1934.73	0.01101
1935.22	-1.03046e-05	1935.22	0.00213	1935.22	0.00269	1935.22	0.00286	1935.22	0.00273	1935.22	0.0027	1935.22	0.00388	1935.22	0.0055	1935.22	0.00713	1935.22	0.00868	1935.22	0.01099
1935.7	-1.62685e-05	1935.7	0.00213	1935.7	0.00269	1935.7	0.00287	1935.7	0.00274	1935.7	0.0027	1935.7	0.00387	1935.7	0.00548	1935.7	0.00711	1935.7	0.00865	1935.7	0.01097
1936.18	-2.19342e-05	1936.18	0.00214	1936.18	0.00269	1936.18	0.00287	1936.18	0.00274	1936.18	0.0027	1936.18	0.00386	1936.18	0.00545	1936.18	0.00707	1936.18	0.00862	1936.18	0.01094
1936.66	-2.65064e-05	1936.66	0.00214	1936.66	0.00269	1936.66	0.00288	1936.66	0.00274	1936.66	0.0027	1936.66	0.00385	1936.66	0.00543	1936.66	0.00704	1936.66	0.00859	1936.66	0.01091
1937.14	-2.92895e-05	1937.14	0.00215	1937.14	0.00269	1937.14	0.00288	1937.14	0.00273	1937.14	0.00269	1937.14	0.00384	1937.14	0.00541	1937.14	0.007	1937.14	0.00856	1937.14	0.01088
1937.63	-3.02835e-05	1937.63	0.00215	1937.63	0.00269	1937.63	0.00289	1937.63	0.00274	1937.63	0.00269	1937.63	0.00383	1937.63	0.00539	1937.63	0.00697	1937.63	0.00853	1937.63	0.01086
1938.11	-3.02172e-05	1938.11	0.00215	1938.11	0.00269	1938.11	0.00289	1938.11	0.00274	1938.11	0.0027	1938.11	0.00382	1938.11	0.00537	1938.11	0.00694	1938.11	0.00851	1938.11	0.01084
1938.59	-3.00847e-05	1938.59	0.00216	1938.59	0.00269	1938.59	0.00289	1938.59	0.00274	1938.59	0.0027	1938.59	0.00381	1938.59	0.00536	1938.59	0.00691	1938.59	0.00849	1938.59	0.01082
1939.07	-3.07142e-05	1939.07	0.00216	1939.07	0.0027	1939.07	0.0029	1939.07	0.00274	1939.07	0.0027	1939.07	0.0038	1939.07	0.00535	1939.07	0.00689	1939.07	0.00846	1939.07	0.0108
1939.56	-3.27683e-05	1939.56	0.00216	1939.56	0.00271	1939.56	0.0029	1939.56	0.00274	1939.56	0.00269	1939.56	0.00379	1939.56	0.00533	1939.56	0.00686	1939.56	0.00843	1939.56	0.01078
1940.04	-3.62471e-05	1940.04	0.00216	1940.04	0.00272	1940.04	0.0029	1940.04	0.00274	1940.04	0.00269	1940.04	0.00378	1940.04	0.00532	1940.04	0.00684	1940.04	0.00841	1940.04	0.01075
1940.52	-4.04879e-05	1940.52	0.00217	1940.52	0.00273	1940.52	0.00291	1940.52	0.00273	1940.52	0.00268	1940.52	0.00376	1940.52	0.0053	1940.52	0.00681	1940.52	0.00838	1940.52	0.01073
1941	-4.4828e-05	1941	0.00217	1941	0.00275	1941	0.00292	1941	0.00273	1941	0.00268	1941	0.00375	1941	0.00527	1941	0.00679	1941	0.00836	1941	0.01071
1941.48	-4.82073e-05	1941.48	0.00218	1941.48	0.00276	1941.48	0.00293	1941.48	0.00273	1941.48	0.00267	1941.48	0.00374	1941.48	0.00525	1941.48	0.00677	1941.48	0.00834	1941.48	0.0107
1941.97	-4.93006e-05	1941.97	0.00219	1941.97	0.00277	1941.97	0.00293	1941.97	0.00273	1941.97	0.00268	1941.97	0.00373	1941.97	0.00523	1941.97	0.00675	1941.97	0.00832	1941.97	0.01069
1942.45	-4.75116e-05	1942.45	0.00219	1942.45	0.00278	1942.45	0.00294	1942.45	0.00274	1942.45	0.00268	1942.45	0.00373	1942.45	0.00521	1942.45	0.00674	1942.45	0.00831	1942.45	0.01068
1942.93	-4.33703e-05	1942.93	0.00219	1942.93	0.00278	1942.93	0.00293	1942.93	0.00274	1942.93	0.00269	1942.93	0.00372	1942.93	0.00519	1942.93	0.00671	1942.93	0.00829	1942.93	0.01066
1943.41	-3.78374e-05	1943.41	0.00219	1943.41	0.00277	1943.41	0.00293	1943.41	0.00275	1943.41	0.00269	1943.41	0.00371	1943.41	0.00516	1943.41	0.00669	1943.41	0.00827	1943.41	0.01064
1943.89	-3.28346e-05	1943.89	0.00218	1943.89	0.00276	1943.89	0.00292	1943.89	0.00275	1943.89	0.00269	1943.89	0.0037	1943.89	0.00513	1943.89	0.00666	1943.89	0.00824	1943.89	0.01062
1944.38	-2.90576e-05	1944.38	0.00218	1944.38	0.00275	1944.38	0.00291	1944.38	0.00275	1944.38	0.00268	1944.38	0.00368	1944.38	0.0051	1944.38	0.00662	1944.38	0.00821	1944.38	0.01059
1944.86	-2.70697e-05	1944.86	0.00217	1944.86	0.00275	1944.86	0.0029	1944.86	0.00275	1944.86	0.00267	1944.86	0.00366	1944.86	0.00507	1944.86	0.00659	1944.86	0.00818	1944.86	0.01056
1945.34	-2.61088e-05	1945.34	0.00217	1945.34	0.00274	1945.34	0.0029	1945.34	0.00275	1945.34	0.00266	1945.34	0.00365	1945.34	0.00505	1945.34	0.00657	1945.34	0.00815	1945.34	0.01054
1945.82	-2.50486e-05	1945.82	0.00216	1945.82	0.00274	1945.82	0.00289	1945.82	0.00276	1945.82	0.00266	1945.82	0.00364	1945.82	0.00503	1945.82	0.00655	1945.82	0.00813	1945.82	0.01052
1946.31	-2.29944e-05	1946.31	0.00216	1946.31	0.00274	1946.31	0.00289	1946.31	0.00277	1946.31	0.00266	1946.31	0.00364	1946.31	0.00502	1946.31	0.00653	1946.31	0.00811	1946.31	0.01051
1946.79	-1.96812e-05	1946.79	0.00215	1946.79	0.00274	1946.79	0.00289	1946.79	0.00278	1946.79	0.00266	1946.79	0.00364	1946.79	0.00501	1946.79	0.00652	1946.79	0.0081	1946.79	0.0105
1947.27	-1.51751e-05	1947.27	0.00215	1947.27	0.00273	1947.27	0.00289	1947.27	0.00279	1947.27	0.00267	1947.27	0.00364	1947.27	0.005	1947.27	0.00651	1947.27	0.00808	1947.27	0.01049
1947.75	-1.02052e-05	1947.75	0.00215	1947.75	0.00273	1947.75	0.00289	1947.75	0.0028	1947.75	0.00267	1947.75	0.00364	1947.75	0.00499	1947.75	0.00649	1947.75	0.00807	1947.75	0.01048
1948.23	-5.59962e-06	1948.23	0.00215	1948.23	0.00273	1948.23	0.0029	1948.23	0.0028	1948.23	0.00267	1948.23	0.00364	1948.23	0.00498	1948.23	0.00648	1948.23	0.00806	1948.23	0.01047
1948.72	-2.18684e-06	1948.72	0.00216	1948.72	0.00272	1948.72	0.0029	1948.72	0.0028	1948.72	0.00268	1948.72	0.00364	1948.72	0.00497	1948.72	0.00646	1948.72	0.00805	1948.72	0.01046
1949.2	-3.64474e-07	1949.2	0.00217	1949.2	0.00272	1949.2	0.00291	1949.2	0.0028	1949.2	0.00268	1949.2	0.00364	1949.2	0.00496	1949.2	0.00645	1949.2	0.00804	1949.2	0.01046
1949.68	-2.65072e-07	1949.68	0.00217	1949.68	0.00272	1949.68	0.00291	1949.68	0.0028	1949.68	0.00269	1949.68	0.00365	1949.68	0.00495	1949.68	0.00643	1949.68	0.00804	1949.68	0.01046
1950.16	-1.59043e-06	1950.16	0.00218	1950.16	0.00272	1950.16	0.00291	1950.16	0.00281	1950.16	0.0027	1950.16	0.00365	1950.16	0.00494	1950.16	0.00642	1950.16	0.00803	1950.16	0.01045
1950.64	-4.40681e-06	1950.64	0.00218	1950.64	0.00272	1950.64	0.00291	1950.64	0.00281	1950.64	0.0027	1950.64	0.00365	1950.64	0.00493	1950.64	0.00641	1950.64	0.00802	1950.64	0.01045
1951.13	-7.72016e-06	1951.13	0.00218	1951.13	0.00272	1951.13	0.00292	1951.13	0.00281	1951.13	0.00271	1951.13	0.00364	1951.13	0.00492	1951.13	0.0064	1951.13	0.00801	1951.13	0.01044
1951.61	-1.13317e-05	1951.61	0.00218	1951.61	0.00272	1951.61	0.00292	1951.61	0.00281	1951.61	0.0027	1951.61	0.00363	1951.61	0.0049	1951.61	0.00638	1951.61	0.008	1951.61	0.01043
1952.09	-1.45125e-05	1952.09	0.00218	1952.09	0.00272	1952.09	0.00292	1952.09	0.00281	1952.09	0.0027	1952.09	0.00361	1952.09	0.00489	1952.09	0.00637	1952.09	0.00798	1952.09	0.01042
1952.57	-1.65667e-05	1952.57	0.00218	1952.57	0.00273	1952.57	0.00292	1952.57	0.00281	1952.57	0.0027	1952.57	0.0036	1952.57	0.00487	1952.57	0.00636	1952.57	0.00797	1952.57	0.01041
1953.06	-1.70306e-05	1953.06	0.00218	1953.06	0.00274	1953.06	0.00293	1953.06	0.00282	1953.06	0.0027	1953.06	0.00359	1953.06	0.00486	1953.06	0.00635	1953.06	0.00796	1953.06	0.0104
1953.54	-1.57384e-05	1953.54	0.00218	1953.54	0.00275	1953.54	0.00294	1953.54	0.00283	1953.54	0.00271	1953.54	0.00359	1953.54	0.00485	1953.54	0.00635	1953.54	0.00796	1953.54	0.0104
1954.02	-1.30546e-05	1954.02	0.00219	1954.02	0.00275	1954.02	0.00294	1954.02	0.00284	1954.02	0.00272	1954.02	0.0036	1954.02	0.00485	1954.02	0.00635	1954.02	0.00796	1954.02	0.0104
1954.5	-9.37683e-06	1954.5	0.00219	1954.5	0.00276	1954.5	0.00295	1954.5	0.00285	1954.5	0.00274	1954.5	0.0036	1954.5	0.00485	1954.5	0.00635	1954.5	0.00796	1954.5	0.0104
1954.98	-5.86469e-06	1954.98	0.00219	1954.98	0.00276	1954.98	0.00295	1954.98	0.00286	1954.98	0.00274	1954.98	0.0036	1954.98	0.00484	1954.98	0.00634	1954.98	0.00796	1954.98	0.0104
1955.46	-3.57846e-06	1955.46	0.00219	1955.46	0.00276	1955.46	0.00296	1955.46	0.00285	1955.46	0.00275	1955.46	0.0036	1955.46	0.00484	1955.46	0.00633	1955.46	0.00796	1955.46	0.01039
1955.95	-3.24712e-06	1955.95	0.00218	1955.95	0.00276	1955.95	0.00296	1955.95	0.00284	1955.95	0.00275	1955.95	0.0036	1955.95	0.00483	1955.95	0.00631	1955.95	0.00795	1955.95	0.01038
1956.43	-5.23515e-06	1956.43	0.00218	1956.43	0.00276	1956.43	0.00296	1956.43	0.00283	1956.43	0.00274	1956.43	0.0036	1956.43	0.00482	1956.43	0.0063	1956.43	0.00794	1956.43	0.01037
1956.91	-9.27743e-06	1956.91	0.00219	1956.91	0.00276	1956.91	0.00295	1956.91	0.00282	1956.91	0.00274	1956.91	0.0036	1956.91	0.00482	1956.91	0.00629	1956.91	0.00793	1956.91	0.01037
1957.39	-1.47113e-05	1957.39	0.00219	1957.39	0.00276	1957.39	0.00295	1957.39	0.00282	1957.39	0.00274	1957.39	0.0036	1957.39	0.00481	1957.39	0.00628	1957.39	0.00792	1957.39	0.01036
1957.88	-2.0642e-05	1957.88	0.00219	1957.88	0.00276	1957.88	0.00295	1957.88	0.00282	1957.88	0.00274	1957.88	0.0036	1957.88	0.00482	1957.88	0.00627	1957.88	0.00792	1957.88	0.01036
1958.36	-2.62414e-05	1958.36	0.00219	1958.36	0.00276	1958.36	0.00295	1958.36	0.00282	1958.36	0.00274	1958.36	0.0036	1958.36	0.00482	1958.36	0.00627	1958.36	0.00791	1958.36	0.01036
1958.84	-3.03829e-05	1958.84	0.00219	1958.84	0.00276	1958.84	0.00294	1958.84	0.00282	1958.84	0.00274	1958.84	0.00361	1958.84	0.00482	1958.84	0.00626	1958.84	0.00791	1958.84	0.01036
1959.32	-3.30665e-05	1959.32	0.00219	1959.32	0.00277	1959.32	0.00294	1959.32	0.00283	1959.32	0.00274	1959.32	0.00361	1959.32	0.00481	1959.32	0.00626	1959.32	0.0079	1959.32	0.01036
1959.8	-3.37954e-05	1959.8	0.00219	1959.8	0.00278	1959.8	0.00294	1959.8	0.00283	1959.8	0.00274	1959.8	0.0036	1959.8	0.00481	1959.8	0.00625	1959.8	0.0079	1959.8	0.01035
1960.29	-3.29671e-05	1960.29	0.00219	1960.29	0.00278	1960.29	0.00295	1960.29	0.00283	1960.29	0.00274	1960.29	0.00361	1960.29	0.0048	1960.29	0.00625	1960.29	0.00789	1960.29	0.01035
1960.77	-3.13105e-05	1960.77	0.00219	1960.77	0.00279	1960.77	0.00295	1960.77	0.00284	1960.77	0.00275	1960.77	0.00361	1960.77	0.0048	1960.77	0.00625	1960.77	0.0079	1960.77	0.01035
1961.25	-2.95214e-05	1961.25	0.00219	1961.25	0.00279	1961.25	0.00296	1961.25	0.00285	1961.25	0.00275	1961.25	0.00362	1961.25	0.00481	1961.25	0.00625	1961.25	0.0079	1961.25	0.01036
1961.73	-2.84281e-05	1961.73	0.00219	1961.73	0.0028	1961.73	0.00296	1961.73	0.00287	1961.73	0.00276	1961.73	0.00362	1961.73	0.00481	1961.73	0.00626	1961.73	0.00791	1961.73	0.01036
1962.21	-2.88257e-05	1962.21	0.00219	1962.21	0.0028	1962.21	0.00297	1962.21	0.00288	1962.21	0.00277	1962.21	0.00363	1962.21	0.00481	1962.21	0.00627	1962.21	0.00791	1962.21	0.01037
1962.7	-3.10786e-05	1962.7	0.0022	1962.7	0.00279	1962.7	0.00297	1962.7	0.00288	1962.7	0.00278	1962.7	0.00363	1962.7	0.00481	1962.7	0.00627	1962.7	0.00792	1962.7	0.01037
[truncated: 4,226 more rows]

## Sheet: Figure 3b
OCP		0V		-0.1		-0.2		-0.3		-0.4		-0.5		-0.6		-0.7		-0.8		-0.9
Wavenumber	intensity	Wavenumber	intensity	Wavenumber	intensity	Wavenumber	intensity	Wavenumber	intensity	Wavenumber	intensity	Wavenumber	intensity	Wavenumber	intensity	Wavenumber	intensity	Wavenumber	intensity	Wavenumber	intensity
999.91	-0.000256912	999.91	0.00193	999.91	0.00188	999.91	0.00169	999.91	0.00181	999.91	0.00178	999.91	0.00243	999.91	0.00225	999.91	0.00289	999.91	0.003	999.91	0.0028
1000.39	-0.00025572	1000.39	0.00195	1000.39	0.00184	1000.39	0.00171	1000.39	0.00186	1000.39	0.00182	1000.39	0.00248	1000.39	0.00231	1000.39	0.00294	1000.39	0.00309	1000.39	0.00283
1000.87	-0.000229492	1000.87	0.00198	1000.87	0.00179	1000.87	0.00175	1000.87	0.00192	1000.87	0.0019	1000.87	0.00254	1000.87	0.0024	1000.87	0.00299	1000.87	0.00319	1000.87	0.0029
1001.36	-0.000178887	1001.36	0.00202	1001.36	0.00176	1001.36	0.00183	1001.36	0.00199	1001.36	0.002	1001.36	0.00264	1001.36	0.00251	1001.36	0.00307	1001.36	0.0033	1001.36	0.003
1001.84	-0.000111151	1001.84	0.00207	1001.84	0.00176	1001.84	0.00192	1001.84	0.00206	1001.84	0.00213	1001.84	0.00274	1001.84	0.00263	1001.84	0.00315	1001.84	0.0034	1001.84	0.00311
1002.32	-3.59158e-05	1002.32	0.00211	1002.32	0.00179	1002.32	0.00203	1002.32	0.00214	1002.32	0.00225	1002.32	0.00285	1002.32	0.00275	1002.32	0.00324	1002.32	0.00348	1002.32	0.00322
1002.8	3.55543e-05	1002.8	0.00215	1002.8	0.00186	1002.8	0.00213	1002.8	0.00221	1002.8	0.00237	1002.8	0.00294	1002.8	0.00285	1002.8	0.00332	1002.8	0.00354	1002.8	0.00331
1003.28	9.39452e-05	1003.28	0.00219	1003.28	0.00193	1003.28	0.00221	1003.28	0.00227	1003.28	0.00246	1003.28	0.00301	1003.28	0.00291	1003.28	0.00339	1003.28	0.00357	1003.28	0.00337
1003.77	0.00013365	1003.77	0.00221	1003.77	0.002	1003.77	0.00227	1003.77	0.00232	1003.77	0.00252	1003.77	0.00305	1003.77	0.00294	1003.77	0.00342	1003.77	0.00358	1003.77	0.00339
1004.25	0.000152841	1004.25	0.00222	1004.25	0.00205	1004.25	0.0023	1004.25	0.00236	1004.25	0.00254	1004.25	0.00305	1004.25	0.00292	1004.25	0.00341	1004.25	0.00357	1004.25	0.00338
1004.73	0.000153603	1004.73	0.00222	1004.73	0.00206	1004.73	0.00231	1004.73	0.00237	1004.73	0.00253	1004.73	0.00303	1004.73	0.00287	1004.73	0.00335	1004.73	0.00353	1004.73	0.00334
1005.21	0.000141207	1005.21	0.0022	1005.21	0.00203	1005.21	0.0023	1005.21	0.00237	1005.21	0.0025	1005.21	0.00297	1005.21	0.0028	1005.21	0.00327	1005.21	0.00349	1005.21	0.00328
1005.7	0.000120293	1005.7	0.00218	1005.7	0.00199	1005.7	0.00227	1005.7	0.00235	1005.7	0.00244	1005.7	0.0029	1005.7	0.00273	1005.7	0.00316	1005.7	0.00345	1005.7	0.00323
1006.18	9.49063e-05	1006.18	0.00213	1006.18	0.00193	1006.18	0.00224	1006.18	0.00232	1006.18	0.00237	1006.18	0.00282	1006.18	0.00267	1006.18	0.00305	1006.18	0.0034	1006.18	0.00318
1006.66	6.68696e-05	1006.66	0.00209	1006.66	0.00187	1006.66	0.0022	1006.66	0.00227	1006.66	0.00231	1006.66	0.00274	1006.66	0.00262	1006.66	0.00296	1006.66	0.00336	1006.66	0.00316
1007.14	3.65153e-05	1007.14	0.00203	1007.14	0.00181	1007.14	0.00215	1007.14	0.00222	1007.14	0.00224	1007.14	0.00267	1007.14	0.0026	1007.14	0.0029	1007.14	0.00332	1007.14	0.00315
1007.62	4.87073e-06	1007.62	0.00197	1007.62	0.00176	1007.62	0.0021	1007.62	0.00216	1007.62	0.00219	1007.62	0.0026	1007.62	0.00259	1007.62	0.00287	1007.62	0.00329	1007.62	0.00317
1008.11	-2.67715e-05	1008.11	0.00191	1008.11	0.00172	1008.11	0.00205	1008.11	0.00212	1008.11	0.00216	1008.11	0.00256	1008.11	0.00259	1008.11	0.00288	1008.11	0.00327	1008.11	0.00319
1008.59	-5.55622e-05	1008.59	0.00187	1008.59	0.00168	1008.59	0.00201	1008.59	0.00208	1008.59	0.00215	1008.59	0.00255	1008.59	0.00259	1008.59	0.00291	1008.59	0.00326	1008.59	0.00322
1009.07	-7.72286e-05	1009.07	0.00184	1009.07	0.00166	1009.07	0.00198	1009.07	0.00207	1009.07	0.00217	1009.07	0.00257	1009.07	0.00261	1009.07	0.00297	1009.07	0.00327	1009.07	0.00325
1009.55	-8.88895e-05	1009.55	0.00183	1009.55	0.00166	1009.55	0.00197	1009.55	0.00208	1009.55	0.00222	1009.55	0.00262	1009.55	0.00262	1009.55	0.00303	1009.55	0.00329	1009.55	0.00329
1010.03	-8.93533e-05	1010.03	0.00184	1010.03	0.00169	1010.03	0.00199	1010.03	0.0021	1010.03	0.0023	1010.03	0.00268	1010.03	0.00265	1010.03	0.00309	1010.03	0.00333	1010.03	0.00332
1010.52	-8.04089e-05	1010.52	0.00186	1010.52	0.00173	1010.52	0.00203	1010.52	0.00214	1010.52	0.0024	1010.52	0.00274	1010.52	0.00268	1010.52	0.00315	1010.52	0.00338	1010.52	0.00336
1011	-6.77207e-05	1011	0.0019	1011	0.00178	1011	0.00209	1011	0.00219	1011	0.00249	1011	0.0028	1011	0.00271	1011	0.0032	1011	0.00342	1011	0.00339
1011.48	-5.81463e-05	1011.48	0.00193	1011.48	0.00184	1011.48	0.00216	1011.48	0.00223	1011.48	0.00258	1011.48	0.00284	1011.48	0.00275	1011.48	0.00324	1011.48	0.00345	1011.48	0.00342
1011.96	-5.87427e-05	1011.96	0.00196	1011.96	0.0019	1011.96	0.00222	1011.96	0.00228	1011.96	0.00265	1011.96	0.00287	1011.96	0.00279	1011.96	0.00326	1011.96	0.00347	1011.96	0.00345
1012.45	-7.39157e-05	1012.45	0.00199	1012.45	0.00195	1012.45	0.00227	1012.45	0.00233	1012.45	0.00269	1012.45	0.00287	1012.45	0.00282	1012.45	0.00329	1012.45	0.00348	1012.45	0.00348
1012.93	-0.000103697	1012.93	0.00202	1012.93	0.00199	1012.93	0.00232	1012.93	0.00238	1012.93	0.00271	1012.93	0.00287	1012.93	0.00285	1012.93	0.0033	1012.93	0.00348	1012.93	0.00351
1013.41	-0.000143215	1013.41	0.00204	1013.41	0.00203	1013.41	0.00235	1013.41	0.00244	1013.41	0.00272	1013.41	0.00288	1013.41	0.00289	1013.41	0.00332	1013.41	0.00349	1013.41	0.00354
1013.89	-0.000183093	1013.89	0.00207	1013.89	0.00207	1013.89	0.00238	1013.89	0.00251	1013.89	0.00272	1013.89	0.0029	1013.89	0.00293	1013.89	0.00334	1013.89	0.00352	1013.89	0.00356
1014.37	-0.000212933	1014.37	0.00211	1014.37	0.00212	1014.37	0.0024	1014.37	0.00257	1014.37	0.00272	1014.37	0.00293	1014.37	0.00298	1014.37	0.00337	1014.37	0.00357	1014.37	0.00358
1014.86	-0.000224789	1014.86	0.00216	1014.86	0.00217	1014.86	0.00242	1014.86	0.00263	1014.86	0.00272	1014.86	0.00297	1014.86	0.00303	1014.86	0.00341	1014.86	0.00362	1014.86	0.00361
1015.34	-0.000212768	1015.34	0.0022	1015.34	0.00223	1015.34	0.00245	1015.34	0.00268	1015.34	0.00272	1015.34	0.00302	1015.34	0.00308	1015.34	0.00345	1015.34	0.00369	1015.34	0.00363
1015.82	-0.000178589	1015.82	0.00225	1015.82	0.00229	1015.82	0.00247	1015.82	0.00271	1015.82	0.00273	1015.82	0.00306	1015.82	0.00312	1015.82	0.00349	1015.82	0.00375	1015.82	0.00365
1016.3	-0.000128939	1016.3	0.00229	1016.3	0.00233	1016.3	0.00249	1016.3	0.00273	1016.3	0.00273	1016.3	0.00311	1016.3	0.00314	1016.3	0.00352	1016.3	0.0038	1016.3	0.00367
1016.78	-7.3452e-05	1016.78	0.00232	1016.78	0.00237	1016.78	0.00251	1016.78	0.00274	1016.78	0.00273	1016.78	0.00314	1016.78	0.00315	1016.78	0.00355	1016.78	0.00383	1016.78	0.0037
1017.27	-2.27956e-05	1017.27	0.00234	1017.27	0.00241	1017.27	0.00253	1017.27	0.00274	1017.27	0.00273	1017.27	0.00317	1017.27	0.00316	1017.27	0.00358	1017.27	0.00384	1017.27	0.00373
1017.75	1.54407e-05	1017.75	0.00235	1017.75	0.00243	1017.75	0.00256	1017.75	0.00274	1017.75	0.00274	1017.75	0.00319	1017.75	0.00316	1017.75	0.00361	1017.75	0.00384	1017.75	0.00376
1018.23	3.7675e-05	1018.23	0.00236	1018.23	0.00245	1018.23	0.0026	1018.23	0.00274	1018.23	0.00274	1018.23	0.00322	1018.23	0.00318	1018.23	0.00364	1018.23	0.00382	1018.23	0.00379
1018.71	4.51972e-05	1018.71	0.00237	1018.71	0.00246	1018.71	0.00264	1018.71	0.00273	1018.71	0.00275	1018.71	0.00325	1018.71	0.00321	1018.71	0.00366	1018.71	0.0038	1018.71	0.00383
1019.2	4.31095e-05	1019.2	0.00237	1019.2	0.00246	1019.2	0.00269	1019.2	0.00272	1019.2	0.00276	1019.2	0.00327	1019.2	0.00326	1019.2	0.00369	1019.2	0.00378	1019.2	0.00386
1019.68	3.77413e-05	1019.68	0.00237	1019.68	0.00246	1019.68	0.00273	1019.68	0.0027	1019.68	0.00277	1019.68	0.0033	1019.68	0.00331	1019.68	0.0037	1019.68	0.00377	1019.68	0.00389
1020.16	3.3798e-05	1020.16	0.00237	1020.16	0.00247	1020.16	0.00277	1020.16	0.00269	1020.16	0.00278	1020.16	0.00332	1020.16	0.00336	1020.16	0.00371	1020.16	0.00375	1020.16	0.00391
1020.64	3.36986e-05	1020.64	0.00238	1020.64	0.00247	1020.64	0.00279	1020.64	0.00268	1020.64	0.00278	1020.64	0.00333	1020.64	0.00339	1020.64	0.00372	1020.64	0.00375	1020.64	0.00392
1021.12	3.64821e-05	1021.12	0.00239	1021.12	0.00249	1021.12	0.00281	1021.12	0.00267	1021.12	0.00278	1021.12	0.00334	1021.12	0.00341	1021.12	0.00372	1021.12	0.00375	1021.12	0.00393
1021.61	3.93319e-05	1021.61	0.00241	1021.61	0.00251	1021.61	0.00281	1021.61	0.00268	1021.61	0.00278	1021.61	0.00333	1021.61	0.0034	1021.61	0.00373	1021.61	0.00375	1021.61	0.00392
1022.09	3.83046e-05	1022.09	0.00242	1022.09	0.00253	1022.09	0.0028	1022.09	0.0027	1022.09	0.00278	1022.09	0.00332	1022.09	0.00338	1022.09	0.00374	1022.09	0.00377	1022.09	0.00391
1022.57	3.13459e-05	1022.57	0.00244	1022.57	0.00254	1022.57	0.00279	1022.57	0.00273	1022.57	0.00279	1022.57	0.0033	1022.57	0.00334	1022.57	0.00376	1022.57	0.00379	1022.57	0.00388
1023.05	1.87543e-05	1023.05	0.00245	1023.05	0.00255	1023.05	0.00277	1023.05	0.00276	1023.05	0.00281	1023.05	0.00328	1023.05	0.00331	1023.05	0.00378	1023.05	0.00382	1023.05	0.00386
1023.53	3.24715e-06	1023.53	0.00245	1023.53	0.00254	1023.53	0.00276	1023.53	0.00278	1023.53	0.00284	1023.53	0.00326	1023.53	0.00327	1023.53	0.0038	1023.53	0.00386	1023.53	0.00383
1024.02	-1.12986e-05	1024.02	0.00244	1024.02	0.00252	1024.02	0.00275	1024.02	0.0028	1024.02	0.00287	1024.02	0.00324	1024.02	0.00326	1024.02	0.00381	1024.02	0.0039	1024.02	0.00382
1024.5	-2.0642e-05	1024.5	0.00244	1024.5	0.00251	1024.5	0.00276	1024.5	0.00282	1024.5	0.00292	1024.5	0.00324	1024.5	0.00326	1024.5	0.00381	1024.5	0.00394	1024.5	0.00382
1024.98	-2.20667e-05	1024.98	0.00244	1024.98	0.0025	1024.98	0.00277	1024.98	0.00284	1024.98	0.00297	1024.98	0.00325	1024.98	0.00329	1024.98	0.00381	1024.98	0.00399	1024.98	0.00383
1025.46	-1.51751e-05	1025.46	0.00244	1025.46	0.00251	1025.46	0.00279	1025.46	0.00287	1025.46	0.00301	1025.46	0.00328	1025.46	0.00333	1025.46	0.0038	1025.46	0.00403	1025.46	0.00386
1025.94	-2.02117e-06	1025.94	0.00246	1025.94	0.00253	1025.94	0.00281	1025.94	0.0029	1025.94	0.00305	1025.94	0.00331	1025.94	0.00337	1025.94	0.0038	1025.94	0.00406	1025.94	0.0039
1026.43	1.44136e-05	1026.43	0.00249	1026.43	0.00256	1026.43	0.00283	1026.43	0.00294	1026.43	0.00308	1026.43	0.00335	1026.43	0.00342	1026.43	0.00379	1026.43	0.00407	1026.43	0.00394
1026.91	3.04844e-05	1026.91	0.00252	1026.91	0.00259	1026.91	0.00284	1026.91	0.00298	1026.91	0.00309	1026.91	0.00338	1026.91	0.00345	1026.91	0.0038	1026.91	0.00407	1026.91	0.00398
1027.39	4.31427e-05	1027.39	0.00255	1027.39	0.00263	1027.39	0.00285	1027.39	0.00302	1027.39	0.00309	1027.39	0.0034	1027.39	0.00346	1027.39	0.00381	1027.39	0.00405	1027.39	0.00401
1027.87	5.04992e-05	1027.87	0.00257	1027.87	0.00265	1027.87	0.00284	1027.87	0.00305	1027.87	0.00308	1027.87	0.00341	1027.87	0.00346	1027.87	0.00383	1027.87	0.00402	1027.87	0.00404
1028.36	5.20898e-05	1028.36	0.00258	1028.36	0.00265	1028.36	0.00283	1028.36	0.00309	1028.36	0.00306	1028.36	0.00341	1028.36	0.00344	1028.36	0.00385	1028.36	0.00398	1028.36	0.00406
1028.84	4.85441e-05	1028.84	0.00259	1028.84	0.00265	1028.84	0.00282	1028.84	0.00311	1028.84	0.00304	1028.84	0.0034	1028.84	0.00342	1028.84	0.00387	1028.84	0.00395	1028.84	0.00407
1029.32	4.08893e-05	1029.32	0.0026	1029.32	0.00264	1029.32	0.00281	1029.32	0.00312	1029.32	0.00303	1029.32	0.0034	1029.32	0.00339	1029.32	0.00389	1029.32	0.00392	1029.32	0.00409
1029.8	2.98879e-05	1029.8	0.0026	1029.8	0.00262	1029.8	0.00281	1029.8	0.00311	1029.8	0.00302	1029.8	0.00339	1029.8	0.00336	1029.8	0.00389	1029.8	0.0039	1029.8	0.0041
1030.28	1.64017e-05	1030.28	0.0026	1030.28	0.0026	1030.28	0.00281	1030.28	0.00308	1030.28	0.00301	1030.28	0.00338	1030.28	0.00334	1030.28	0.00389	1030.28	0.00388	1030.28	0.00411
1030.77	1.49103e-06	1030.77	0.00259	1030.77	0.00258	1030.77	0.00282	1030.77	0.00303	1030.77	0.00299	1030.77	0.00336	1030.77	0.00332	1030.77	0.00387	1030.77	0.00387	1030.77	0.00411
1031.25	-1.52745e-05	1031.25	0.00256	1031.25	0.00256	1031.25	0.00282	1031.25	0.00297	1031.25	0.00297	1031.25	0.00335	1031.25	0.00331	1031.25	0.00384	1031.25	0.00386	1031.25	0.00411
1031.73	-3.34972e-05	1031.73	0.00253	1031.73	0.00254	1031.73	0.00281	1031.73	0.0029	1031.73	0.00294	1031.73	0.00333	1031.73	0.00331	1031.73	0.0038	1031.73	0.00385	1031.73	0.0041
1032.21	-5.32763e-05	1032.21	0.00249	1032.21	0.00254	1032.21	0.00281	1032.21	0.00283	1032.21	0.00291	1032.21	0.00333	1032.21	0.00332	1032.21	0.00377	1032.21	0.00385	1032.21	0.00408
1032.69	-7.45452e-05	1032.69	0.00245	1032.69	0.00255	1032.69	0.0028	1032.69	0.00278	1032.69	0.00288	1032.69	0.00333	1032.69	0.00335	1032.69	0.00374	1032.69	0.00386	1032.69	0.00406
1033.18	-9.70056e-05	1033.18	0.00242	1033.18	0.00257	1033.18	0.00279	1033.18	0.00276	1033.18	0.00287	1033.18	0.00335	1033.18	0.00339	1033.18	0.00373	1033.18	0.00388	1033.18	0.00405
1033.66	-0.000119929	1033.66	0.0024	1033.66	0.00259	1033.66	0.00279	1033.66	0.00276	1033.66	0.00286	1033.66	0.00337	1033.66	0.00344	1033.66	0.00373	1033.66	0.00391	1033.66	0.00405
1034.14	-0.000142718	1034.14	0.00239	1034.14	0.00262	1034.14	0.00279	1034.14	0.00278	1034.14	0.00287	1034.14	0.0034	1034.14	0.00348	1034.14	0.00375	1034.14	0.00394	1034.14	0.00405
1034.62	-0.000163221	1034.62	0.00239	1034.62	0.00264	1034.62	0.00279	1034.62	0.00281	1034.62	0.00288	1034.62	0.00341	1034.62	0.00351	1034.62	0.00377	1034.62	0.00397	1034.62	0.00406
1035.1	-0.000180013	1035.1	0.00239	1035.1	0.00264	1035.1	0.00279	1035.1	0.00282	1035.1	0.00289	1035.1	0.00341	1035.1	0.00353	1035.1	0.00379	1035.1	0.00399	1035.1	0.00408
1035.59	-0.000191671	1035.59	0.00239	1035.59	0.00262	1035.59	0.00278	1035.59	0.00283	1035.59	0.0029	1035.59	0.00339	1035.59	0.00352	1035.59	0.00381	1035.59	0.00399	1035.59	0.00409
1036.07	-0.000197037	1036.07	0.00238	1036.07	0.00258	1036.07	0.00277	1036.07	0.00282	1036.07	0.00289	1036.07	0.00336	1036.07	0.00349	1036.07	0.00381	1036.07	0.00398	1036.07	0.0041
1036.55	-0.000196109	1036.55	0.00236	1036.55	0.00253	1036.55	0.00275	1036.55	0.00279	1036.55	0.00288	1036.55	0.00332	1036.55	0.00346	1036.55	0.0038	1036.55	0.00396	1036.55	0.0041
1037.03	-0.000189121	1037.03	0.00234	1037.03	0.00248	1037.03	0.00273	1037.03	0.00277	1037.03	0.00285	1037.03	0.00329	1037.03	0.00343	1037.03	0.00377	1037.03	0.00394	1037.03	0.0041
1037.52	-0.000177297	1037.52	0.00231	1037.52	0.00244	1037.52	0.00271	1037.52	0.00274	1037.52	0.00283	1037.52	0.00326	1037.52	0.00341	1037.52	0.00375	1037.52	0.00392	1037.52	0.00409
1038	-0.000161697	1038	0.0023	1038	0.00242	1038	0.0027	1038	0.00272	1038	0.0028	1038	0.00324	1038	0.0034	1038	0.00372	1038	0.00392	1038	0.00409
1038.48	-0.000143546	1038.48	0.00229	1038.48	0.00242	1038.48	0.00268	1038.48	0.0027	1038.48	0.00278	1038.48	0.00323	1038.48	0.00341	1038.48	0.0037	1038.48	0.00393	1038.48	0.00408
1038.96	-0.00012397	1038.96	0.00229	1038.96	0.00242	1038.96	0.00267	1038.96	0.00269	1038.96	0.00276	1038.96	0.00324	1038.96	0.00342	1038.96	0.00368	1038.96	0.00395	1038.96	0.00408
1039.44	-0.00010436	1039.44	0.00229	1039.44	0.00243	1039.44	0.00267	1039.44	0.00267	1039.44	0.00274	1039.44	0.00325	1039.44	0.00344	1039.44	0.00368	1039.44	0.00396	1039.44	0.00408
1039.93	-8.614e-05	1039.93	0.00231	1039.93	0.00244	1039.93	0.00267	1039.93	0.00266	1039.93	0.00273	1039.93	0.00326	1039.93	0.00345	1039.93	0.00369	1039.93	0.00397	1039.93	0.00409
1040.41	-7.08348e-05	1040.41	0.00232	1040.41	0.00244	1040.41	0.00266	1040.41	0.00264	1040.41	0.00271	1040.41	0.00328	1040.41	0.00346	1040.41	0.0037	1040.41	0.00398	1040.41	0.0041
1040.89	-5.95709e-05	1040.89	0.00234	1040.89	0.00243	1040.89	0.00266	1040.89	0.00263	1040.89	0.0027	1040.89	0.00329	1040.89	0.00346	1040.89	0.00371	1040.89	0.00398	1040.89	0.00412
1041.37	-5.29118e-05	1041.37	0.00235	1041.37	0.00242	1041.37	0.00266	1041.37	0.00262	1041.37	0.00268	1041.37	0.00329	1041.37	0.00346	1041.37	0.00372	1041.37	0.00398	1041.37	0.00414
1041.85	-5.03608e-05	1041.85	0.00236	1041.85	0.00241	1041.85	0.00265	1041.85	0.00261	1041.85	0.00267	1041.85	0.00329	1041.85	0.00344	1041.85	0.00371	1041.85	0.00398	1041.85	0.00415
1042.34	-4.98639e-05	1042.34	0.00236	1042.34	0.00238	1042.34	0.00265	1042.34	0.00261	1042.34	0.00267	1042.34	0.00328	1042.34	0.00342	1042.34	0.00369	1042.34	0.00397	1042.34	0.00417
1042.82	-4.89362e-05	1042.82	0.00237	1042.82	0.00236	1042.82	0.00265	1042.82	0.00261	1042.82	0.00267	1042.82	0.00326	1042.82	0.00339	1042.82	0.00367	1042.82	0.00396	1042.82	0.00418
1043.3	-4.50931e-05	1043.3	0.00236	1043.3	0.00234	1043.3	0.00265	1043.3	0.00263	1043.3	0.00269	1043.3	0.00324	1043.3	0.00336	1043.3	0.00364	1043.3	0.00395	1043.3	0.00418
1043.78	-3.71748e-05	1043.78	0.00236	1043.78	0.00232	1043.78	0.00266	1043.78	0.00265	1043.78	0.00272	1043.78	0.00323	1043.78	0.00333	1043.78	0.00363	1043.78	0.00395	1043.78	0.00419
1044.27	-2.4651e-05	1044.27	0.00235	1044.27	0.00231	1044.27	0.00267	1044.27	0.00269	1044.27	0.00277	1044.27	0.00322	1044.27	0.00331	1044.27	0.00363	1044.27	0.00394	1044.27	0.0042
1044.75	-8.81357e-06	1044.75	0.00235	1044.75	0.00232	1044.75	0.00267	1044.75	0.00272	1044.75	0.00282	1044.75	0.00321	1044.75	0.00329	1044.75	0.00365	1044.75	0.00395	1044.75	0.00422
1045.23	8.21732e-06	1045.23	0.00234	1045.23	0.00233	1045.23	0.00267	1045.23	0.00276	1045.23	0.00288	1045.23	0.00322	1045.23	0.00329	1045.23	0.00369	1045.23	0.00396	1045.23	0.00424
1045.71	2.43211e-05	1045.71	0.00233	1045.71	0.00236	1045.71	0.00266	1045.71	0.00278	1045.71	0.00293	1045.71	0.00322	1045.71	0.00329	1045.71	0.00375	1045.71	0.00397	1045.71	0.00426
1046.19	3.85035e-05	1046.19	0.00232	1046.19	0.00238	1046.19	0.00264	1046.19	0.00279	1046.19	0.00298	1046.19	0.00323	1046.19	0.0033	1046.19	0.0038	1046.19	0.00399	1046.19	0.00428
1046.67	5.13277e-05	1046.67	0.00231	1046.67	0.00241	1046.67	0.00261	1046.67	0.00278	1046.67	0.003	1046.67	0.00323	1046.67	0.00332	1046.67	0.00386	1046.67	0.004	1046.67	0.00429
1047.16	6.39866e-05	1047.16	0.00231	1047.16	0.00242	1047.16	0.00257	1047.16	0.00276	1047.16	0.00301	1047.16	0.00323	1047.16	0.00333	1047.16	0.00389	1047.16	0.00401	1047.16	0.00428
1047.64	7.82365e-05	1047.64	0.00231	1047.64	0.00243	1047.64	0.00255	1047.64	0.00273	1047.64	0.003	1047.64	0.00323	1047.64	0.00334	1047.64	0.00392	1047.64	0.00401	1047.64	0.00427
1048.12	9.48068e-05	1048.12	0.00232	1048.12	0.00244	1048.12	0.00254	1048.12	0.0027	1048.12	0.00298	1048.12	0.00323	1048.12	0.00336	1048.12	0.00393	1048.12	0.004	1048.12	0.00425
1048.6	0.00011393	1048.6	0.00234	1048.6	0.00245	1048.6	0.00255	1048.6	0.00268	1048.6	0.00296	1048.6	0.00324	1048.6	0.00338	1048.6	0.00393	1048.6	0.004	1048.6	0.00423
1049.09	0.000133716	1049.09	0.00236	1049.09	0.00246	1049.09	0.00258	1049.09	0.00268	1049.09	0.00295	1049.09	0.00325	1049.09	0.00341	1049.09	0.00393	1049.09	0.004	1049.09	0.00422
1049.57	0.000151946	1049.57	0.00238	1049.57	0.00248	1049.57	0.00261	1049.57	0.00269	1049.57	0.00293	1049.57	0.00327	1049.57	0.00343	1049.57	0.00393	1049.57	0.00401	1049.57	0.00422
1050.05	0.000166928	1050.05	0.00241	1050.05	0.00249	1050.05	0.00265	1050.05	0.00272	1050.05	0.00292	1050.05	0.00329	1050.05	0.00345	1050.05	0.00394	1050.05	0.00402	1050.05	0.00422
1050.53	0.000177403	1050.53	0.00243	1050.53	0.00249	1050.53	0.00269	1050.53	0.00275	1050.53	0.0029	1050.53	0.00331	1050.53	0.00346	1050.53	0.00394	1050.53	0.00405	1050.53	0.00423
1051.01	0.000184032	1051.01	0.00244	1051.01	0.00248	1051.01	0.00271	1051.01	0.00276	1051.01	0.00288	1051.01	0.00332	1051.01	0.00345	1051.01	0.00395	1051.01	0.00407	1051.01	0.00424
1051.5	0.000188143	1051.5	0.00244	1051.5	0.00246	1051.5	0.00271	1051.5	0.00277	1051.5	0.00285	1051.5	0.00334	1051.5	0.00343	1051.5	0.00395	1051.5	0.00409	1051.5	0.00425
1051.98	0.000191325	1051.98	0.00243	1051.98	0.00242	1051.98	0.00271	1051.98	0.00276	1051.98	0.00283	1051.98	0.00335	1051.98	0.0034	1051.98	0.00395	1051.98	0.00411	1051.98	0.00425
1052.46	0.000194739	1052.46	0.00242	1052.46	0.00238	1052.46	0.0027	1052.46	0.00275	1052.46	0.0028	1052.46	0.00336	1052.46	0.00336	1052.46	0.00394	1052.46	0.00411	1052.46	0.00425
1052.94	0.000198319	1052.94	0.0024	1052.94	0.00235	1052.94	0.00268	1052.94	0.00273	1052.94	0.00277	1052.94	0.00337	1052.94	0.00333	1052.94	0.00392	1052.94	0.00409	1052.94	0.00424
1053.42	0.000200341	1053.42	0.00239	1053.42	0.00232	1053.42	0.00266	1053.42	0.00272	1053.42	0.00276	1053.42	0.00337	1053.42	0.00329	1053.42	0.0039	1053.42	0.00407	1053.42	0.00422
1053.91	0.000198452	1053.91	0.00237	1053.91	0.0023	1053.91	0.00264	1053.91	0.00272	1053.91	0.00274	1053.91	0.00337	1053.91	0.00326	1053.91	0.00388	1053.91	0.00403	1053.91	0.00421
1054.39	0.000189668	1054.39	0.00235	1054.39	0.0023	1054.39	0.00261	1054.39	0.00272	1054.39	0.00273	1054.39	0.00335	1054.39	0.00323	1054.39	0.00385	1054.39	0.004	1054.39	0.0042
1054.87	0.000172132	1054.87	0.00233	1054.87	0.00231	1054.87	0.00258	1054.87	0.00273	1054.87	0.00273	1054.87	0.00332	1054.87	0.0032	1054.87	0.00383	1054.87	0.00396	1054.87	0.00419
1055.35	0.000144953	1055.35	0.00231	1055.35	0.00233	1055.35	0.00256	1055.35	0.00275	1055.35	0.00272	1055.35	0.00329	1055.35	0.00318	1055.35	0.00381	1055.35	0.00394	1055.35	0.00418
1055.84	0.000109025	1055.84	0.00229	1055.84	0.00236	1055.84	0.00254	1055.84	0.00275	1055.84	0.00271	1055.84	0.00325	1055.84	0.00317	1055.84	0.0038	1055.84	0.00394	1055.84	0.00417
1056.32	6.71679e-05	1056.32	0.00227	1056.32	0.0024	1056.32	0.00253	1056.32	0.00276	1056.32	0.00272	1056.32	0.00322	1056.32	0.00316	1056.32	0.0038	1056.32	0.00395	1056.32	0.00417
1056.8	2.25317e-05	1056.8	0.00225	1056.8	0.00243	1056.8	0.00252	1056.8	0.00276	1056.8	0.00273	1056.8	0.0032	1056.8	0.00316	1056.8	0.00382	1056.8	0.00397	1056.8	0.00418
1057.28	-2.03438e-05	1057.28	0.00224	1057.28	0.00246	1057.28	0.00252	1057.28	0.00275	1057.28	0.00275	1057.28	0.0032	1057.28	0.00316	1057.28	0.00384	1057.28	0.004	1057.28	0.00419
1057.76	-5.76825e-05	1057.76	0.00224	1057.76	0.00247	1057.76	0.00253	1057.76	0.00275	1057.76	0.00279	1057.76	0.0032	1057.76	0.00317	1057.76	0.00387	1057.76	0.00402	1057.76	0.00421
1058.25	-8.67694e-05	1058.25	0.00224	1058.25	0.00247	1058.25	0.00253	1058.25	0.00275	1058.25	0.00284	1058.25	0.00321	1058.25	0.00316	1058.25	0.00391	1058.25	0.00405	1058.25	0.00421
1058.73	-0.000106844	1058.73	0.00225	1058.73	0.00244	1058.73	0.00253	1058.73	0.00275	1058.73	0.00289	1058.73	0.00323	1058.73	0.00316	1058.73	0.00394	1058.73	0.00407	1058.73	0.00421
1059.21	-0.000119995	1059.21	0.00225	1059.21	0.0024	1059.21	0.00253	1059.21	0.00275	1059.21	0.00294	1059.21	0.00325	1059.21	0.00316	1059.21	0.00397	1059.21	0.00408	1059.21	0.00421
1059.69	-0.000129568	1059.69	0.00226	1059.69	0.00236	1059.69	0.00252	1059.69	0.00276	1059.69	0.00298	1059.69	0.00326	1059.69	0.00316	1059.69	0.00399	1059.69	0.00408	1059.69	0.0042
1060.17	-0.000139903	1060.17	0.00226	1060.17	0.00231	1060.17	0.0025	1060.17	0.00278	1060.17	0.003	1060.17	0.00328	1060.17	0.00318	1060.17	0.004	1060.17	0.00407	1060.17	0.00419
1060.66	-0.000154145	1060.66	0.00226	1060.66	0.00227	1060.66	0.00249	1060.66	0.00279	1060.66	0.00301	1060.66	0.00329	1060.66	0.00321	1060.66	0.00401	1060.66	0.00407	1060.66	0.00418
1061.14	-0.000172727	1061.14	0.00226	1061.14	0.00224	1061.14	0.00248	1061.14	0.0028	1061.14	0.00299	1061.14	0.00329	1061.14	0.00325	1061.14	0.00402	1061.14	0.00405	1061.14	0.00419
1061.62	-0.000192499	1061.62	0.00224	1061.62	0.00222	1061.62	0.00247	1061.62	0.00281	1061.62	0.00296	1061.62	0.00328	1061.62	0.0033	1061.62	0.00402	1061.62	0.00403	1061.62	0.0042
1062.1	-0.000207568	1062.1	0.00223	1062.1	0.00222	1062.1	0.00247	1062.1	0.00281	1062.1	0.00292	1062.1	0.00328	1062.1	0.00335	1062.1	0.00403	1062.1	0.00401	1062.1	0.00422
1062.59	-0.000211476	1062.59	0.00221	1062.59	0.00222	1062.59	0.00248	1062.59	0.00281	1062.59	0.00288	1062.59	0.00326	1062.59	0.00339	1062.59	0.00403	1062.59	0.004	1062.59	0.00425
1063.07	-0.000199156	1063.07	0.00221	1063.07	0.00223	1063.07	0.0025	1063.07	0.00281	1063.07	0.00284	1063.07	0.00326	1063.07	0.00342	1063.07	0.00403	1063.07	0.00399	1063.07	0.00428
1063.55	-0.000170209	1063.55	0.00221	1063.55	0.00225	1063.55	0.00254	1063.55	0.00281	1063.55	0.00281	1063.55	0.00326	1063.55	0.00343	1063.55	0.00404	1063.55	0.00398	1063.55	0.00431
1064.03	-0.000128839	1064.03	0.00222	1064.03	0.00227	1064.03	0.00259	1064.03	0.00283	1064.03	0.0028	1064.03	0.00326	1064.03	0.00344	1064.03	0.00404	1064.03	0.00399	1064.03	0.00433
1064.51	-8.29266e-05	1064.51	0.00224	1064.51	0.0023	1064.51	0.00265	1064.51	0.00285	1064.51	0.0028	1064.51	0.00328	1064.51	0.00345	1064.51	0.00404	1064.51	0.00401	1064.51	0.00434
1065	-4.24426e-05	1065	0.00227	1065	0.00233	1065	0.00271	1065	0.00288	1065	0.00281	1065	0.0033	1065	0.00346	1065	0.00403	1065	0.00404	1065	0.00435
1065.48	-1.54733e-05	1065.48	0.0023	1065.48	0.00237	1065.48	0.00277	1065.48	0.0029	1065.48	0.00283	1065.48	0.00333	1065.48	0.00348	1065.48	0.00402	1065.48	0.00406	1065.48	0.00436
1065.96	-6.16289e-06	1065.96	0.00234	1065.96	0.0024	1065.96	0.00281	1065.96	0.00292	1065.96	0.00285	1065.96	0.00336	1065.96	0.0035	1065.96	0.00399	1065.96	0.00409	1065.96	0.00436
1066.44	-1.36179e-05	1066.44	0.00237	1066.44	0.00244	1066.44	0.00283	1066.44	0.00293	1066.44	0.00288	1066.44	0.00338	1066.44	0.00354	1066.44	0.00397	1066.44	0.00411	1066.44	0.00437
1066.92	-3.27352e-05	1066.92	0.0024	1066.92	0.00247	1066.92	0.00284	1066.92	0.00294	1066.92	0.00291	1066.92	0.00342	1066.92	0.00358	1066.92	0.00396	1066.92	0.00414	1066.92	0.00438
1067.41	-5.64236e-05	1067.41	0.00243	1067.41	0.00251	1067.41	0.00284	1067.41	0.00295	1067.41	0.00294	1067.41	0.00346	1067.41	0.00362	1067.41	0.00397	1067.41	0.00418	1067.41	0.0044
1067.89	-7.82556e-05	1067.89	0.00245	1067.89	0.00254	1067.89	0.00283	1067.89	0.00296	1067.89	0.00299	1067.89	0.0035	1067.89	0.00367	1067.89	0.00399	1067.89	0.00423	1067.89	0.00443
1068.37	-9.53493e-05	1068.37	0.00246	1068.37	0.00258	1068.37	0.00281	1068.37	0.00298	1068.37	0.00304	1068.37	0.00356	1068.37	0.00372	1068.37	0.00403	1068.37	0.00429	1068.37	0.00446
1068.85	-0.000107043	1068.85	0.00246	1068.85	0.00261	1068.85	0.00279	1068.85	0.00299	1068.85	0.00309	1068.85	0.00361	1068.85	0.00376	1068.85	0.00408	1068.85	0.00436	1068.85	0.0045
1069.34	-0.000115026	1069.34	0.00245	1069.34	0.00263	1069.34	0.00278	1069.34	0.00299	1069.34	0.00314	1069.34	0.00366	1069.34	0.00379	1069.34	0.00413	1069.34	0.00442	1069.34	0.00453
1069.82	-0.000121486	1069.82	0.00243	1069.82	0.00264	1069.82	0.00276	1069.82	0.00299	1069.82	0.00317	1069.82	0.00369	1069.82	0.00381	1069.82	0.00417	1069.82	0.00447	1069.82	0.00455
1070.3	-0.000126984	1070.3	0.00241	1070.3	0.00263	1070.3	0.00276	1070.3	0.00296	1070.3	0.0032	1070.3	0.00371	1070.3	0.00383	1070.3	0.00421	1070.3	0.00452	1070.3	0.00457
1070.78	-0.000131025	1070.78	0.00241	1070.78	0.00261	1070.78	0.00277	1070.78	0.00292	1070.78	0.00321	1070.78	0.00371	1070.78	0.00384	1070.78	0.00423	1070.78	0.00454	1070.78	0.00459
1071.26	-0.000131622	1071.26	0.00243	1071.26	0.00259	1071.26	0.0028	1071.26	0.00286	1071.26	0.0032	1071.26	0.00371	1071.26	0.00383	1071.26	0.00424	1071.26	0.00456	1071.26	0.0046
1071.74	-0.000127349	1071.74	0.00247	1071.74	0.00256	1071.74	0.00284	1071.74	0.00281	1071.74	0.00318	1071.74	0.00371	1071.74	0.00382	1071.74	0.00425	1071.74	0.00458	1071.74	0.00462
1072.23	-0.000118968	1072.23	0.00253	1072.23	0.00254	1072.23	0.00289	1072.23	0.00276	1072.23	0.00316	1072.23	0.0037	1072.23	0.00381	1072.23	0.00424	1072.23	0.00459	1072.23	0.00464
1072.71	-0.000108765	1072.71	0.00259	1072.71	0.00252	1072.71	0.00294	1072.71	0.00273	1072.71	0.00314	1072.71	0.0037	1072.71	0.00379	1072.71	0.00424	1072.71	0.00461	1072.71	0.00465
1073.19	-9.9457e-05	1073.19	0.00265	1073.19	0.00252	1073.19	0.00298	1073.19	0.00272	1073.19	0.00313	1073.19	0.00371	1073.19	0.00376	1073.19	0.00424	1073.19	0.00462	1073.19	0.00466
1073.67	-9.41236e-05	1073.67	0.0027	1073.67	0.00252	1073.67	0.00301	1073.67	0.00274	1073.67	0.00312	1073.67	0.00372	1073.67	0.00374	1073.67	0.00424	1073.67	0.00462	1073.67	0.00466
1074.16	-9.41236e-05	1074.16	0.00273	1074.16	0.00253	1074.16	0.00303	1074.16	0.00279	1074.16	0.00311	1074.16	0.00373	1074.16	0.00373	1074.16	0.00425	1074.16	0.00463	1074.16	0.00466
1074.64	-9.79994e-05	1074.64	0.00275	1074.64	0.00255	1074.64	0.00306	1074.64	0.00285	1074.64	0.00312	1074.64	0.00375	1074.64	0.00373	1074.64	0.00428	1074.64	0.00464	1074.64	0.00466
1075.12	-0.000103101	1075.12	0.00278	1075.12	0.00258	1075.12	0.00308	1075.12	0.00294	1075.12	0.00314	1075.12	0.00378	1075.12	0.00376	1075.12	0.00434	1075.12	0.00466	1075.12	0.00466
1075.6	-0.00010585	1075.6	0.00281	1075.6	0.00262	1075.6	0.00312	1075.6	0.00304	1075.6	0.00317	1075.6	0.00381	1075.6	0.0038	1075.6	0.0044	1075.6	0.00468	1075.6	0.00467
1076.08	-0.000103631	1076.08	0.00286	1076.08	0.00267	1076.08	0.00316	1076.08	0.00314	1076.08	0.00321	1076.08	0.00385	1076.08	0.00385	1076.08	0.00448	1076.08	0.00471	1076.08	0.00469
1076.57	-9.67075e-05	1076.57	0.00291	1076.57	0.00271	1076.57	0.0032	1076.57	0.00323	1076.57	0.00325	1076.57	0.00388	1076.57	0.00391	1076.57	0.00455	1076.57	0.00474	1076.57	0.00472
[truncated: 6,064 more rows]

## Sheet: Figure 3c
OCP		0V		-0.1		-0.2		-0.3		-0.4		-0.5		-0.6		-0.7		-0.8		-0.9
[truncated: 417 more rows]

## Sheet: Figure 3d
OCP		0V		-0.1		-0.2		-0.3		-0.4		-0.5		-0.6		-0.7		-0.8		-0.9
[truncated: 417 more rows]

[truncated: 2 more sheets: Figure 3e, Figure 3f]
