# Supplementary material for: Atomic high-spin cobalt(II) center for highly selective electrochemical CO reduction to CH3OH
Source: Nat Commun. 2023 Oct 17;14:6550. doi: 10.1038/s41467-023-42307-1 (PMC10582074; doi:10.1038/s41467-023-42307-1)
Supplement: Supplementary file 3 — Source Data [file 41467_2023_42307_MOESM3_ESM.zip › Figure 4.xlsx]

## Sheet: Figure 4a
experimental
M-CoPc-RT		M-CoPc-400
energy	intensity	energy	intensity
772	0.13631	772	0.1648
772.1	0.13725	772.1	0.1655
772.2	0.13763	772.2	0.16564
772.3	0.13789	772.3	0.16576
772.4	0.1379	772.4	0.16567
772.5	0.13779	772.5	0.1657
772.6	0.13798	772.6	0.16576
772.7	0.1379	772.7	0.16572
772.8	0.13783	772.8	0.16594
772.9	0.13806	772.9	0.16596
773	0.13796	773	0.16556
773.1	0.13812	773.1	0.16571
773.2	0.13817	773.2	0.16593
773.3	0.13818	773.3	0.16572
773.4	0.13804	773.4	0.16556
773.5	0.13784	773.5	0.16563
773.6	0.13758	773.6	0.16547
773.7	0.13791	773.7	0.16542
773.8	0.13791	773.8	0.16559
773.9	0.1381	773.9	0.16569
774	0.13785	774	0.16557
774.1	0.13802	774.1	0.16554
774.2	0.13811	774.2	0.16562
774.3	0.13781	774.3	0.16543
774.4	0.1382	774.4	0.16522
774.5	0.13819	774.5	0.16562
774.6	0.1379	774.6	0.16534
774.7	0.13798	774.7	0.16503
774.8	0.1383	774.8	0.16491
774.9	0.13822	774.9	0.16505
775	0.13826	775	0.16518
775.1	0.13832	775.1	0.16527
775.2	0.13832	775.2	0.16509
775.3	0.13825	775.3	0.16508
775.4	0.13829	775.4	0.16507
775.5	0.13826	775.5	0.16489
775.6	0.1382	775.6	0.16473
775.7	0.13844	775.7	0.16481
775.8	0.13831	775.8	0.16476
775.9	0.13841	775.9	0.16486
776	0.13824	776	0.16511
776.1	0.13818	776.1	0.16511
776.2	0.13841	776.2	0.16495
776.3	0.13811	776.3	0.16486
776.4	0.13816	776.4	0.16499
776.5	0.13816	776.5	0.16499
776.6	0.13829	776.6	0.16495
776.7	0.13814	776.7	0.16482
776.8	0.13863	776.8	0.16481
776.9	0.13781	776.9	0.16467
777	0.13884	777	0.16477
777.1	0.13875	777.1	0.16521
777.2	0.13727	777.2	0.16477
777.3	0.13841	777.3	0.16487
777.4	0.13942	777.4	0.16441
777.5	0.13865	777.5	0.16446
777.6	0.13835	777.6	0.1648
777.7	0.13845	777.7	0.16485
777.8	0.13833	777.8	0.16454
777.9	0.1386	777.9	0.16451
778	0.13888	778	0.1645
778.1	0.13858	778.1	0.16434
778.2	0.13857	778.2	0.16436
778.3	0.1388	778.3	0.16447
778.4	0.13884	778.4	0.16416
778.5	0.13886	778.5	0.1641
778.6	0.13862	778.6	0.16412
778.7	0.13855	778.7	0.16432
778.8	0.13887	778.8	0.16448
778.9	0.13906	778.9	0.1645
779	0.13923	779	0.16449
779.1	0.13918	779.1	0.16437
779.2	0.13923	779.2	0.16454
779.3	0.13921	779.3	0.16431
779.4	0.13873	779.4	0.16424
779.5	0.139	779.5	0.1641
779.6	0.13938	779.6	0.1644
779.7	0.13923	779.7	0.16441
779.8	0.13931	779.8	0.16447
779.9	0.13946	779.9	0.16442
780	0.1396	780	0.16434
780.1	0.13978	780.1	0.16413
780.2	0.13995	780.2	0.16423
780.3	0.13984	780.3	0.16421
780.4	0.1399	780.4	0.16435
780.5	0.14025	780.5	0.16439
780.6	0.14044	780.6	0.16443
780.7	0.14044	780.7	0.16437
780.8	0.14071	780.8	0.1642
780.9	0.14111	780.9	0.16376
781	0.1414	781	0.16345
781.1	0.14168	781.1	0.1636
781.2	0.14219	781.2	0.16395
781.3	0.1428	781.3	0.16428
781.4	0.14322	781.4	0.16442
781.5	0.1445	781.5	0.16456
781.6	0.14585	781.6	0.16465
781.7	0.14781	781.7	0.16486
781.8	0.15016	781.8	0.165
781.9	0.15395	781.9	0.16534
782	0.15902	782	0.16592
782.1	0.16605	782.1	0.16681
782.2	0.17463	782.2	0.16798
782.3	0.18645	782.3	0.16861
782.4	0.19788	782.4	0.1696
782.5	0.20808	782.5	0.17096
782.6	0.21633	782.6	0.17142
782.7	0.21744	782.7	0.17158
782.8	0.21173	782.8	0.17109
782.9	0.19956	782.9	0.16995
783	0.18854	783	0.16896
783.1	0.18035	783.1	0.16816
783.2	0.17186	783.2	0.16717
783.3	0.16925	783.3	0.16678
783.4	0.16818	783.4	0.16662
783.5	0.16842	783.5	0.1666
783.6	0.16991	783.6	0.16691
783.7	0.17269	783.7	0.16701
783.8	0.17643	783.8	0.16705
783.9	0.18151	783.9	0.16786
784	0.18729	784	0.16842
784.1	0.19402	784.1	0.16903
784.2	0.20313	784.2	0.16981
784.3	0.21149	784.3	0.17058
784.4	0.22109	784.4	0.17134
784.5	0.2283	784.5	0.17223
784.6	0.23152	784.6	0.17296
784.7	0.23125	784.7	0.17312
784.8	0.22787	784.8	0.17292
784.9	0.2245	784.9	0.1726
785	0.22076	785	0.17226
785.1	0.21738	785.1	0.1724
785.2	0.21502	785.2	0.17213
785.3	0.21474	785.3	0.17233
785.4	0.21622	785.4	0.17246
785.5	0.21914	785.5	0.17294
785.6	0.2231	785.6	0.17315
785.7	0.22662	785.7	0.17395
785.8	0.22956	785.8	0.17412
785.9	0.23158	785.9	0.17445
786	0.23134	786	0.17448
786.1	0.2284	786.1	0.17385
786.2	0.22401	786.2	0.17361
786.3	0.21993	786.3	0.17308
786.4	0.21429	786.4	0.17219
786.5	0.20852	786.5	0.17139
786.6	0.20268	786.6	0.17048
786.7	0.19635	786.7	0.16983
786.8	0.1908	786.8	0.16932
786.9	0.18632	786.9	0.1684
787	0.18286	787	0.16799
787.1	0.18016	787.1	0.16765
787.2	0.17822	787.2	0.16723
787.3	0.17691	787.3	0.16741
787.4	0.17502	787.4	0.16714
787.5	0.17386	787.5	0.16705
787.6	0.17171	787.6	0.16658
787.7	0.1687	787.7	0.16673
787.8	0.16663	787.8	0.16651
787.9	0.16452	787.9	0.16599
788	0.1622	788	0.16593
788.1	0.16093	788.1	0.16601
788.2	0.15939	788.2	0.16575
788.3	0.15846	788.3	0.16582
788.4	0.15774	788.4	0.16575
788.5	0.15707	788.5	0.16528
788.6	0.15656	788.6	0.1654
788.7	0.15659	788.7	0.16502
788.8	0.15625	788.8	0.1651
788.9	0.15623	788.9	0.16519
789	0.15609	789	0.1648
789.1	0.15641	789.1	0.16523
789.2	0.15647	789.2	0.1649
789.3	0.15604	789.3	0.16497
789.4	0.15567	789.4	0.16487
789.5	0.15564	789.5	0.16491
789.6	0.15555	789.6	0.16464
789.7	0.1551	789.7	0.16463
789.8	0.15496	789.8	0.16437
789.9	0.15487	789.9	0.16454
790	0.15441	790	0.16468
790.1	0.15468	790.1	0.16443
790.2	0.1544	790.2	0.16455
790.3	0.15426	790.3	0.16402
790.4	0.15402	790.4	0.16451
790.5	0.15418	790.5	0.16469
790.6	0.15401	790.6	0.16434
790.7	0.15425	790.7	0.16434
790.8	0.15409	790.8	0.16438
790.9	0.15431	790.9	0.16441
791	0.1543	791	0.16436
791.1	0.15452	791.1	0.16428
791.2	0.15419	791.2	0.16447
791.3	0.15434	791.3	0.16457
791.4	0.1546	791.4	0.1646
791.5	0.15492	791.5	0.16467
791.6	0.15494	791.6	0.16437
791.7	0.15486	791.7	0.16413
791.8	0.15479	791.8	0.16457
791.9	0.15508	791.9	0.16423
792	0.155	792	0.16428
792.1	0.15514	792.1	0.16405
792.2	0.15421	792.2	0.1642
792.3	0.15556	792.3	0.16425
792.4	0.1555	792.4	0.16428
792.5	0.15532	792.5	0.16422
792.6	0.1558	792.6	0.16437
792.7	0.15561	792.7	0.16447
792.8	0.15617	792.8	0.16453
792.9	0.15612	792.9	0.16441
793	0.15624	793	0.16435
793.1	0.15659	793.1	0.16432
793.2	0.1566	793.2	0.16413
793.3	0.15645	793.3	0.16424
793.4	0.15656	793.4	0.16448
793.5	0.1565	793.5	0.16442
793.6	0.15631	793.6	0.16404
793.7	0.15625	793.7	0.16408
793.8	0.15618	793.8	0.16436
793.9	0.15613	793.9	0.16439
794	0.15607	794	0.16427
794.1	0.15599	794.1	0.1643
794.2	0.15605	794.2	0.16402
794.3	0.15599	794.3	0.16413
794.4	0.15574	794.4	0.16412
794.5	0.15572	794.5	0.16396
794.6	0.15569	794.6	0.16427
794.7	0.1554	794.7	0.16423
794.8	0.15548	794.8	0.16419
794.9	0.15522	794.9	0.16381
795	0.15531	795	0.16346
795.1	0.15522	795.1	0.16383
795.2	0.15507	795.2	0.16368
795.3	0.15516	795.3	0.16375
795.4	0.15502	795.4	0.16392
795.5	0.15521	795.5	0.16374
795.6	0.15539	795.6	0.16366
795.7	0.15541	795.7	0.16383
795.8	0.15583	795.8	0.16397
795.9	0.15593	795.9	0.16384
796	0.1559	796	0.16388
796.1	0.1561	796.1	0.16383
796.2	0.15615	796.2	0.16376
796.3	0.15666	796.3	0.16396
796.4	0.15693	796.4	0.16388
796.5	0.15687	796.5	0.164
796.6	0.15707	796.6	0.16383
796.7	0.15756	796.7	0.16431
796.8	0.1581	796.8	0.16318
796.9	0.15837	796.9	0.16394
797	0.15918	797	0.16384
797.1	0.15999	797.1	0.16389
797.2	0.16072	797.2	0.16424
797.3	0.16172	797.3	0.1643
797.4	0.16312	797.4	0.16459
797.5	0.16479	797.5	0.16428
797.6	0.16625	797.6	0.16478
797.7	0.16743	797.7	0.16464
797.8	0.16845	797.8	0.16469
797.9	0.16956	797.9	0.16478
798	0.17007	798	0.16457
798.1	0.17096	798.1	0.16481
798.2	0.1714	798.2	0.16493
798.3	0.17201	798.3	0.1652
798.4	0.17327	798.4	0.16521
798.5	0.17474	798.5	0.16488
798.6	0.17667	798.6	0.16511
798.7	0.17882	798.7	0.165
798.8	0.1813	798.8	0.16568
798.9	0.18441	798.9	0.16552
799	0.18716	799	0.16606
799.1	0.1901	799.1	0.16637
799.2	0.1915	799.2	0.16666
799.3	0.19506	799.3	0.16707
799.4	0.19562	799.4	0.16703
799.5	0.19567	799.5	0.16733
799.6	0.19615	799.6	0.16738
799.7	0.19514	799.7	0.16739
799.8	0.19444	799.8	0.16727
799.9	0.19441	799.9	0.1672
800	0.19443	800	0.16721
800.1	0.19469	800.1	0.1672
800.2	0.19459	800.2	0.16721
800.3	0.19455	800.3	0.1674
800.4	0.19406	800.4	0.16775
800.5	0.19402	800.5	0.16772
800.6	0.19361	800.6	0.16767
800.7	0.19294	800.7	0.1677
800.8	0.19153	800.8	0.16752
800.9	0.18999	800.9	0.16726
801	0.18774	801	0.16705
801.1	0.18575	801.1	0.16684
801.2	0.18301	801.2	0.16645
801.3	0.18111	801.3	0.16615
801.4	0.17911	801.4	0.16614
801.5	0.1768	801.5	0.16565
801.6	0.17498	801.6	0.16551
801.7	0.17329	801.7	0.16537
801.8	0.17163	801.8	0.16527
801.9	0.17065	801.9	0.16521
802	0.16876	802	0.16477
802.1	0.16801	802.1	0.16441
802.2	0.16718	802.2	0.16375
802.3	0.16654	802.3	0.16414
802.4	0.16569	802.4	0.16399
802.5	0.16476	802.5	0.16408
802.6	0.16431	802.6	0.16346
802.7	0.16381	802.7	0.16349
802.8	0.1637	802.8	0.16367
802.9	0.16304	802.9	0.16346
803	0.16269	803	0.16366
803.1	0.16209	803.1	0.16373
803.2	0.16188	803.2	0.16364
803.3	0.1617	803.3	0.16385
803.4	0.16174	803.4	0.16397
803.5	0.16158	803.5	0.16352
803.6	0.16198	803.6	0.16346
803.7	0.16172	803.7	0.16363
803.8	0.16161	803.8	0.16397
803.9	0.1611	803.9	0.16365
804	0.16099	804	0.1639
804.1	0.16103	804.1	0.16385
804.2	0.16059	804.2	0.16369
804.3	0.16113	804.3	0.1639
804.4	0.161	804.4	0.16364
804.5	0.16112	804.5	0.16384
804.6	0.16099	804.6	0.16373
804.7	0.1612	804.7	0.16355
804.8	0.16159	804.8	0.16362
804.9	0.1614	804.9	0.16348
805	0.1616	805	0.16363
805.1	0.16166	805.1	0.16353
805.2	0.16142	805.2	0.16311
805.3	0.16166	805.3	0.16343
805.4	0.16172	805.4	0.16305
805.5	0.16187	805.5	0.1635
805.6	0.16214	805.6	0.16339
805.7	0.16226	805.7	0.16331
805.8	0.162	805.8	0.16334
805.9	0.16206	805.9	0.16335
806	0.16226	806	0.16367
806.1	0.16225	806.1	0.16381
806.2	0.1615	806.2	0.16374
806.3	0.16137	806.3	0.16379
806.4	0.16153	806.4	0.16363
806.5	0.16164	806.5	0.16368
806.6	0.16158	806.6	0.16364
806.7	0.1618	806.7	0.16359
806.8	0.16175	806.8	0.16346
806.9	0.16206	806.9	0.16371
807	0.16194	807	0.16349
807.1	0.16174	807.1	0.1637
807.2	0.16181	807.2	0.16361
807.3	0.16174	807.3	0.16369
807.4	0.16205	807.4	0.16359
807.5	0.16183	807.5	0.1638
807.6	0.16194	807.6	0.16365
807.7	0.16212	807.7	0.16393
807.8	0.16201	807.8	0.16362
807.9	0.16186	807.9	0.16348
808	0.16224	808	0.16318
808.1	0.16214	808.1	0.16336
808.2	0.16206	808.2	0.16316
808.3	0.16204	808.3	0.16316
808.4	0.16217	808.4	0.16357
808.5	0.16218	808.5	0.16398
808.6	0.16201	808.6	0.16376
808.7	0.16218	808.7	0.16382
808.8	0.16226	808.8	0.16354
808.9	0.16224	808.9	0.16356
809	0.16223	809	0.16318
809.1	0.16238	809.1	0.16351
809.2	0.16231	809.2	0.16358
809.3	0.16223	809.3	0.16358
809.4	0.16243	809.4	0.16326
809.5	0.1621	809.5	0.16373
809.6	0.16201	809.6	0.16344
809.7	0.16178	809.7	0.16397
809.8	0.16171	809.8	0.16372
809.9	0.16173	809.9	0.16363
810	0.16184	810	0.1634

## Sheet: Figure 4b
experimental
M-CoPc-RT		M-CoPc-400
energy	intensity	energy	intensity
772	0.0865	772	0.16279
772.1	0.08743	772.1	0.16317
772.2	0.08751	772.2	0.1641
772.3	0.08771	772.3	0.1639
772.4	0.08757	772.4	0.16389
772.5	0.08763	772.5	0.16377
772.6	0.0877	772.6	0.16372
772.7	0.08774	772.7	0.16394
772.8	0.08762	772.8	0.16375
772.9	0.0875	772.9	0.16349
773	0.08744	773	0.1636
773.1	0.08748	773.1	0.16374
773.2	0.08747	773.2	0.16367
773.3	0.08739	773.3	0.1637
773.4	0.08736	773.4	0.16343
773.5	0.08734	773.5	0.16333
773.6	0.08742	773.6	0.16346
773.7	0.08739	773.7	0.16345
773.8	0.08738	773.8	0.16366
773.9	0.08726	773.9	0.16366
774	0.08741	774	0.16349
774.1	0.08733	774.1	0.16343
774.2	0.0872	774.2	0.16345
774.3	0.08733	774.3	0.16384
774.4	0.0871	774.4	0.16308
774.5	0.08714	774.5	0.16332
774.6	0.08708	774.6	0.16321
774.7	0.08726	774.7	0.16265
774.8	0.08727	774.8	0.16281
774.9	0.08719	774.9	0.16295
775	0.08696	775	0.16284
775.1	0.08702	775.1	0.16294
775.2	0.08701	775.2	0.16277
775.3	0.08708	775.3	0.16284
775.4	0.0871	775.4	0.16246
775.5	0.08715	775.5	0.16252
775.6	0.08702	775.6	0.16256
775.7	0.0868	775.7	0.16265
775.8	0.08672	775.8	0.16258
775.9	0.08674	775.9	0.16263
776	0.08677	776	0.16293
776.1	0.08665	776.1	0.16254
776.2	0.08683	776.2	0.16272
776.3	0.08664	776.3	0.16253
776.4	0.0868	776.4	0.16254
776.5	0.08682	776.5	0.16239
776.6	0.08677	776.6	0.16226
776.7	0.0868	776.7	0.16234
776.8	0.0869	776.8	0.16228
776.9	0.08675	776.9	0.16196
777	0.08687	777	0.16219
777.1	0.08688	777.1	0.16218
777.2	0.08705	777.2	0.16218
777.3	0.08681	777.3	0.16194
777.4	0.08693	777.4	0.16192
777.5	0.08698	777.5	0.16208
777.6	0.08693	777.6	0.16226
777.7	0.08686	777.7	0.16202
777.8	0.08683	777.8	0.16224
777.9	0.0871	777.9	0.16236
778	0.08704	778	0.16229
778.1	0.08699	778.1	0.16249
778.2	0.08597	778.2	0.16215
778.3	0.08555	778.3	0.16199
778.4	0.08571	778.4	0.16203
778.5	0.08671	778.5	0.16185
778.6	0.08659	778.6	0.16193
778.7	0.08694	778.7	0.162
778.8	0.08696	778.8	0.16187
778.9	0.08711	778.9	0.16208
779	0.08709	779	0.162
779.1	0.0871	779.1	0.16198
779.2	0.08723	779.2	0.16217
779.3	0.08723	779.3	0.16212
779.4	0.08734	779.4	0.16223
779.5	0.08729	779.5	0.16227
779.6	0.08744	779.6	0.16204
779.7	0.08748	779.7	0.16222
779.8	0.08748	779.8	0.16208
779.9	0.08741	779.9	0.16207
780	0.08726	780	0.16216
780.1	0.0871	780.1	0.16233
780.2	0.0876	780.2	0.16227
780.3	0.08785	780.3	0.16235
780.4	0.08786	780.4	0.16226
780.5	0.08799	780.5	0.1621
780.6	0.08792	780.6	0.16229
780.7	0.08837	780.7	0.16232
780.8	0.08834	780.8	0.16261
780.9	0.08865	780.9	0.16255
781	0.08883	781	0.16269
781.1	0.08934	781.1	0.16253
781.2	0.08995	781.2	0.16245
781.3	0.09104	781.3	0.16262
781.4	0.09215	781.4	0.1629
781.5	0.09335	781.5	0.16327
781.6	0.09514	781.6	0.16328
781.7	0.09729	781.7	0.16339
781.8	0.10018	781.8	0.16384
781.9	0.10358	781.9	0.16447
782	0.10658	782	0.16514
782.1	0.10934	782.1	0.16579
782.2	0.11119	782.2	0.16712
782.3	0.11343	782.3	0.16791
782.4	0.11696	782.4	0.16853
782.5	0.12029	782.5	0.1695
782.6	0.12453	782.6	0.17026
782.7	0.12827	782.7	0.17137
782.8	0.13152	782.8	0.17236
782.9	0.13479	782.9	0.17282
783	0.13676	783	0.17337
783.1	0.1381	783.1	0.17455
783.2	0.13945	783.2	0.17535
783.3	0.14013	783.3	0.17574
783.4	0.13997	783.4	0.17605
783.5	0.13972	783.5	0.17584
783.6	0.1393	783.6	0.17579
783.7	0.13959	783.7	0.17555
783.8	0.1399	783.8	0.17514
783.9	0.14052	783.9	0.17514
784	0.14114	784	0.17515
784.1	0.14126	784.1	0.17533
784.2	0.14157	784.2	0.17483
784.3	0.14281	784.3	0.17515
784.4	0.14479	784.4	0.17526
784.5	0.14688	784.5	0.1756
784.6	0.14891	784.6	0.17548
784.7	0.14887	784.7	0.1755
784.8	0.14796	784.8	0.17451
784.9	0.147	784.9	0.17385
785	0.14584	785	0.17314
785.1	0.14568	785.1	0.17195
785.2	0.14633	785.2	0.17124
785.3	0.14918	785.3	0.17039
785.4	0.15383	785.4	0.17011
785.5	0.15836	785.5	0.17008
785.6	0.16244	785.6	0.16979
785.7	0.16568	785.7	0.16972
785.8	0.16713	785.8	0.16937
785.9	0.16748	785.9	0.16915
786	0.16568	786	0.169
786.1	0.1613	786.1	0.16866
786.2	0.15683	786.2	0.16812
786.3	0.15199	786.3	0.16827
786.4	0.14598	786.4	0.16743
786.5	0.14048	786.5	0.16703
786.6	0.13404	786.6	0.16659
786.7	0.13024	786.7	0.16648
786.8	0.12675	786.8	0.16656
786.9	0.12353	786.9	0.16637
787	0.12091	787	0.1663
787.1	0.11861	787.1	0.16596
787.2	0.11642	787.2	0.1656
787.3	0.11493	787.3	0.16538
787.4	0.11299	787.4	0.16538
787.5	0.1121	787.5	0.16498
787.6	0.11083	787.6	0.16484
787.7	0.10931	787.7	0.16459
787.8	0.10839	787.8	0.16443
787.9	0.10751	787.9	0.16427
788	0.10662	788	0.16405
788.1	0.10589	788.1	0.16395
788.2	0.10469	788.2	0.16381
788.3	0.1044	788.3	0.16415
788.4	0.10361	788.4	0.16417
788.5	0.10279	788.5	0.16358
788.6	0.10225	788.6	0.16374
788.7	0.10137	788.7	0.16353
788.8	0.10094	788.8	0.16318
788.9	0.10032	788.9	0.16335
789	0.09921	789	0.16331
789.1	0.09826	789.1	0.16275
789.2	0.09842	789.2	0.16294
789.3	0.09801	789.3	0.16307
789.4	0.09784	789.4	0.16289
789.5	0.09751	789.5	0.16314
789.6	0.09709	789.6	0.16317
789.7	0.09677	789.7	0.16344
789.8	0.09667	789.8	0.16327
789.9	0.0965	789.9	0.1631
790	0.09598	790	0.16297
790.1	0.09597	790.1	0.16283
790.2	0.09588	790.2	0.16316
790.3	0.09564	790.3	0.16202
790.4	0.0953	790.4	0.16291
790.5	0.09529	790.5	0.16298
790.6	0.09496	790.6	0.16291
790.7	0.09506	790.7	0.16306
790.8	0.09496	790.8	0.16384
790.9	0.09496	790.9	0.16309
791	0.09467	791	0.16234
791.1	0.0947	791.1	0.16289
791.2	0.09461	791.2	0.16284
791.3	0.09438	791.3	0.16305
791.4	0.0943	791.4	0.1631
791.5	0.09435	791.5	0.16252
791.6	0.09422	791.6	0.16201
791.7	0.09427	791.7	0.16228
791.8	0.09454	791.8	0.16208
791.9	0.09439	791.9	0.16254
792	0.09445	792	0.16233
792.1	0.0943	792.1	0.16267
792.2	0.09443	792.2	0.16288
792.3	0.0942	792.3	0.16279
792.4	0.09444	792.4	0.16265
792.5	0.09459	792.5	0.16229
792.6	0.09435	792.6	0.16257
792.7	0.09423	792.7	0.16224
792.8	0.09429	792.8	0.16217
792.9	0.09445	792.9	0.16226
793	0.09451	793	0.16234
793.1	0.09454	793.1	0.1627
793.2	0.09454	793.2	0.16243
793.3	0.09474	793.3	0.16242
793.4	0.09459	793.4	0.16279
793.5	0.09448	793.5	0.1624
793.6	0.0947	793.6	0.16227
793.7	0.09488	793.7	0.16224
793.8	0.09479	793.8	0.16225
793.9	0.09486	793.9	0.16248
794	0.09495	794	0.1624
794.1	0.09508	794.1	0.1621
794.2	0.09504	794.2	0.16181
794.3	0.09508	794.3	0.16221
794.4	0.09475	794.4	0.16201
794.5	0.09487	794.5	0.1623
794.6	0.09509	794.6	0.16253
794.7	0.09523	794.7	0.16251
794.8	0.09522	794.8	0.16206
794.9	0.09505	794.9	0.16211
795	0.09526	795	0.1625
795.1	0.09522	795.1	0.16238
795.2	0.09518	795.2	0.16226
795.3	0.09536	795.3	0.16218
795.4	0.09533	795.4	0.16245
795.5	0.09537	795.5	0.16231
795.6	0.09547	795.6	0.16255
795.7	0.09549	795.7	0.16217
795.8	0.09568	795.8	0.16263
795.9	0.09577	795.9	0.16208
796	0.09542	796	0.16236
796.1	0.09545	796.1	0.16304
796.2	0.09577	796.2	0.16216
796.3	0.09611	796.3	0.16189
796.4	0.0959	796.4	0.16231
796.5	0.09623	796.5	0.16217
796.6	0.09632	796.6	0.16247
796.7	0.09678	796.7	0.16225
796.8	0.09709	796.8	0.16206
796.9	0.09731	796.9	0.16217
797	0.09773	797	0.16202
797.1	0.09812	797.1	0.16215
797.2	0.09877	797.2	0.16268
797.3	0.09923	797.3	0.16308
797.4	0.09966	797.4	0.16346
797.5	0.10077	797.5	0.16323
797.6	0.10154	797.6	0.16339
797.7	0.10217	797.7	0.16325
797.8	0.10323	797.8	0.16359
797.9	0.10436	797.9	0.16392
798	0.10548	798	0.16437
798.1	0.10659	798.1	0.16466
798.2	0.10824	798.2	0.16514
798.3	0.10979	798.3	0.16538
798.4	0.1113	798.4	0.16543
798.5	0.1125	798.5	0.16573
798.6	0.11355	798.6	0.16548
798.7	0.11497	798.7	0.16531
798.8	0.11599	798.8	0.16611
798.9	0.11704	798.9	0.1663
799	0.11817	799	0.16607
799.1	0.11975	799.1	0.166
799.2	0.12117	799.2	0.16641
799.3	0.12223	799.3	0.16659
799.4	0.12362	799.4	0.16645
799.5	0.12518	799.5	0.16621
799.6	0.12666	799.6	0.1656
799.7	0.12825	799.7	0.16578
799.8	0.12981	799.8	0.16593
799.9	0.13191	799.9	0.16574
800	0.13333	800	0.16544
800.1	0.13496	800.1	0.16526
800.2	0.13588	800.2	0.16487
800.3	0.13598	800.3	0.16476
800.4	0.13601	800.4	0.16501
800.5	0.13491	800.5	0.16504
800.6	0.13347	800.6	0.16499
800.7	0.13121	800.7	0.16455
800.8	0.12878	800.8	0.16431
800.9	0.12582	800.9	0.16417
801	0.12328	801	0.16415
801.1	0.12128	801.1	0.16382
801.2	0.11902	801.2	0.16332
801.3	0.11727	801.3	0.16348
801.4	0.11557	801.4	0.16307
801.5	0.11399	801.5	0.16279
801.6	0.11308	801.6	0.16324
801.7	0.11207	801.7	0.16295
801.8	0.1113	801.8	0.16305
801.9	0.11015	801.9	0.16309
802	0.10964	802	0.16263
802.1	0.10867	802.1	0.16234
802.2	0.10776	802.2	0.16222
802.3	0.1075	802.3	0.16253
802.4	0.107	802.4	0.16253
802.5	0.10643	802.5	0.16238
802.6	0.10548	802.6	0.16204
802.7	0.1053	802.7	0.16193
802.8	0.10451	802.8	0.16178
802.9	0.10402	802.9	0.16184
803	0.1038	803	0.16185
803.1	0.10363	803.1	0.1619
803.2	0.10286	803.2	0.16168
803.3	0.10271	803.3	0.16156
803.4	0.1025	803.4	0.16174
803.5	0.10211	803.5	0.16174
803.6	0.10196	803.6	0.16191
803.7	0.10156	803.7	0.1614
803.8	0.0999	803.8	0.1612
803.9	0.09955	803.9	0.16145
804	0.10067	804	0.16168
804.1	0.10108	804.1	0.16177
804.2	0.10113	804.2	0.16133
804.3	0.10084	804.3	0.1617
804.4	0.10064	804.4	0.16165
804.5	0.10082	804.5	0.1617
804.6	0.10073	804.6	0.16123
804.7	0.10077	804.7	0.16135
804.8	0.1007	804.8	0.16145
804.9	0.10041	804.9	0.16111
805	0.10032	805	0.1611
805.1	0.10012	805.1	0.16153
805.2	0.09985	805.2	0.16165
805.3	0.09981	805.3	0.16139
805.4	0.09969	805.4	0.16141
805.5	0.09981	805.5	0.16139
805.6	0.09966	805.6	0.16128
805.7	0.09973	805.7	0.16136
805.8	0.09997	805.8	0.16147
805.9	0.1	805.9	0.16122
806	0.10006	806	0.16128
806.1	0.10004	806.1	0.16106
806.2	0.09993	806.2	0.16111
806.3	0.10016	806.3	0.16126
806.4	0.10003	806.4	0.16139
806.5	0.09994	806.5	0.16123
806.6	0.09997	806.6	0.16124
806.7	0.10019	806.7	0.16117
806.8	0.09999	806.8	0.16122
806.9	0.09993	806.9	0.16138
807	0.1001	807	0.16143
807.1	0.10018	807.1	0.16154
807.2	0.10038	807.2	0.16149
807.3	0.10025	807.3	0.16141
807.4	0.1002	807.4	0.16136
807.5	0.10012	807.5	0.16107
807.6	0.10017	807.6	0.1611
807.7	0.09994	807.7	0.16114
807.8	0.10027	807.8	0.16129
807.9	0.10042	807.9	0.16106
808	0.10043	808	0.16127
808.1	0.10064	808.1	0.16115
808.2	0.1009	808.2	0.16102
808.3	0.10077	808.3	0.16093
808.4	0.10074	808.4	0.16096
808.5	0.10075	808.5	0.16116
808.6	0.10101	808.6	0.16101
808.7	0.10096	808.7	0.16061
808.8	0.10094	808.8	0.16034
808.9	0.10107	808.9	0.16095
809	0.10087	809	0.16133
809.1	0.10079	809.1	0.16151
809.2	0.10096	809.2	0.1611
809.3	0.10105	809.3	0.16128
809.4	0.10105	809.4	0.16109
809.5	0.10103	809.5	0.16121
809.6	0.10027	809.6	0.16103
809.7	0.10037	809.7	0.16126
809.8	0.1007	809.8	0.16106
809.9	0.10094	809.9	0.16084
810	0.10069	810	0.16104
		809.8	0.16106
		809.9	0.16084
		810	0.16104
