# Supplementary material for: Atomic high-spin cobalt(II) center for highly selective electrochemical CO reduction to CH3OH
Source: Nat Commun. 2023 Oct 17;14:6550. doi: 10.1038/s41467-023-42307-1 (PMC10582074; doi:10.1038/s41467-023-42307-1)
Supplement: Supplementary file 3 — Source Data [file 41467_2023_42307_MOESM3_ESM.zip › Figure 5.xlsx]

## Sheet: Sheet1
	HS-Co	LS-Co
1	0	0
2	0.46852	0.10467
3	0.10245	0.53341
4	-0.46153	-0.00196
5	-0.56006	0.7475
6	-1.34596	-0.94944
7	-0.9214	-0.9214
